# Supplementary material for: An atlas of genome-wide gene expression and metabolite associations and possible mediation effects towards body mass index
Source: J Mol Med (Berl). 2023 Sep 6;101(10):1305–21. doi: 10.1007/s00109-023-02362-z (PMC10560167; doi:10.1007/s00109-023-02362-z)
Supplement: Supplementary file 2 — Supplementary file2 (XLSX 2145 KB) [file 109_2023_2362_MOESM2_ESM.xlsx]

## Sheet: Description
Supplemental Table 1	Descriptive statistics of study participants of LIFE-Adult, LIFE-Heart AMI/non-AMI and Sorb studies. For continuous variables, median and IQR are shown, for binary variables, absolute counts and percentages are given. Abbreviations: body mass index (BMI), waist-to-hip ratio (WHR), high-density lipoprotein (HDL), low-density lipoprotein (LDL)
Supplemental Table 2	Metabolite features available for analysis. For each analye, abbreviations, full names, HMDB and PubChem identifiers are provided. Additionally, general pathways for every metabolite, the percentage of zero ("0") values for all studies as a single value weighted with the sample size of each study and general summary statistics and information about the top-hits of the gene expression-metabolite m…
Supplemental Table 3	A list of BMI-associated genes from publicly available genome-wide association study (GWAS) results. For each gene, the respective publication is referenced by their Pub-Med ID and linked via their DOI.
Supplemental Table 4	Metabolite-centric summary statistics from gene expression-metabolite association studies conducted seperately in the LIFE-Adult, LIFE Heart AMI/non-AMI and Sorb studies. For each of the 97 metabolites, metabolite ratios and sums, information about significantly associated genes at different thresholds, number of up- or downregulated genes are provided.
Supplemental Table 5	Gene-centric summary of the gene expression-metabolite meta-association analysis. For each gene, pathway information as well as the significantly association (hierarchical FDR=5%) metabolites are shown. For the top 50 most frequently associating genes, the most enriched metabolite pathways are also shown.
Supplemental Table 6	Metabolite-centric summary of the gene expression-metabolite mediation analysis of effects on BMI. For each metabolite, results are seperated by tested mediation direction. Tested and significant, as well as the gene and respective summary statistics of the mediation with the highest mediation effect estimate are shown.
Supplemental Table 7	Gene-centric summary of the gene expression-metabolite mediation analysis of effects on BMI. For each gene and mediation direction tested, the tested as well as significantly mediating metabolites are shown. Additionally, the involved metabolite and summary statistics of the strongest mediation in terms of estimated mediation effect are given.
Supplemental Table 8	Gene expression and metabolite mediations of effects on BMI involving a list of 52 genetically BMI-associated genes.
Supplemental Table 9	Pre-processing information from the Illumina HT12v4 micro array in the LIFE-Adult, LIFE Heart AMI/non-AMI and Sorb studies. For each study, sample tissue, sample size, total available probes, mapped genes and filtered probes are shown.
Online Supplemental Tables	Tables provided as downloads due to large file sizes: 10.5281/zenodo.7104775
Online Supplemental Table 1	Gene expression-metabolite association summary statistics from 97 metabolites and metabolite ratios and up to 15175 genes calculated seperately in the LIFE-Adult, LIFE-Heart, LIFE-AMI and the Sorb studies. Associations were adjusted for six covariates.
Online Supplemental Table 2	Random-effects meta-analyzed gene expression-metabolite association summary statistics. P-Values were adjusted for multiple testing using a hierarchical adjustment procedure both on local (within phenotypes) and on global (across phenotypes) level.
Online Supplemental Table 3	Single-study association results needed for checking mediation analysis assumptions and for calculating mediation statistics. Only gene expression probe-metabolite pairs that associated significantly at hierarchical FDR=5% in the gene-expression-metabolite association meta-analysis qualified for these associations.The following Associations were tested: gene expression probes ~ metabolites, log-B…
Online Supplemental Table 4	Meta-analyzed association results needed for checking mediation analysis assumptions and for calculation mediation statistics.
Online Supplemental Table 5	Mediation analysis summary statistics. Mediations of gene expression effects (exposure) via metabolite effects (mediatior) and of metabolite effects (exposure) via gene expression effects (mediator) on body mass index (outcome) were tested.

## Sheet: Supplemental Table 1
Covariate	LIFE Adult	LIFE Heart (non-AMI)	LIFE Heart (AMI)	Sorb Study
Area of collection	Leipzig, Germany	Leipzig, Germany	Leipzig, Germany	Upper Lusatia
N	3145	2355	1271	935
Sex (female/male)	1583 (50.3%)	867 (36.8%)	324 (25.5%)	552 (59%)
age (years)	59.19 [49.1-69.7]	64.89 [55.6-71.5]	62.77 [52.6-72.5]	48.4 [35.5-60.9]
WHR	0.93 [0.87-1]	0.98 [0.905-1.03]	0.9 [0.864-0.966]	0.87 [0.802-0.948]
BMI (kg/m²)	26.88 [24.3-30.2]	29.27 [26.4-32.8]	27.68 [25.1-30.7]	26.4 [23.2-29.7]
fasting hours (hours)	13 [12-14]	3.33 [2.33-11.5]	1.67 [0.58-13.8]	>8
Lipid modifying agents (yes/no)	478 (15.2%)	905 (38.4%)	272 (21.4%)	165 (17.6%)
sex hormones (yes/no)	233 (7.4%)	28 (1.2%)	8 (0.6%)	108 (11.6%)
diabetes status (yes/no)	394 (12.5%)	742 (31.5%)	351 (27.6%)	81 (8.7%)
HBa1c (%)	5.22 [5-5.49]	5.8 [5.47-6.3]	5.73 [5.41-6.16]	5.4 [5.1-5.7]
self-reported diabetes (yes/no)	361 (11.5%)	668 (28.4%)	298 (23.4%)	66 (7.1%)
diabetes medication (yes/no)	320 (10.2%)	545 (23.1%)	221 (17.4%)	52 (5.6%)
smoking status (current, previous, never)	641 (20.4%) / 884 (28.1%) / 1450 (46.1%)	414 (17.6%) / 964 (40.9%) / 977 (41.5%)	521 (41%) / 371 (29.2%) / 379 (29.8%)	145 (15.5%) / 186 (19.9%) / 593 (63.4%)
Blood pressure (systolic)	127 [118-138]	137 [125-150]	123.5 [119-133]	132 [121-145]
Blood pressure (diastolic)	74.5 [68.5-81.5]	83.5 [76-91]	76.5 [69-77.8]	80 [73-87]
Pulse pressure	52 [45-60.5]	53 [44-63.5]	53.5 [50.2-58.8]	52 [44-61]
Cholesterol (mmol/l)	5.51 [4.83-6.28]	5.38 [4.62-6.21]	5.08 [4.37-5.76]	5.25 [4.64-5.94]
LDL-Cholesterol (mmol/l)	3.38 [2.8-4.05]	3.25 [2.59-3.97]	3.1 [2.5-3.73]	3.33 [2.71-3.97]
HDL-Cholesterol (mmol/l)	1.51 [1.26-1.85]	1.26 [1.05-1.54]	1.15 [0.96-1.38]	1.58 [1.33-1.9]
Blood hemoglobin (mmol/l)	14 [13.1-14.8]	14.7 [14-15.6]	14 [12.9-15.1]	8.8 [8.3-9.3]
Erythrocytes (10^12/l)	4.63 [4.37-4.9]	4.72 [4.43-4.99]	4.48 [4.13-4.81]	4.72 [4.46-4.98]
Reticulocytes (per 1000)	11.05 [8.7-13.7]	11.75 [9.38-14.5]	11.5 [9.22-14.1]	10.5 [8.33-12.9]
Hematocrit (%)	0.41 [0.389-0.433]	0.42 [0.4-0.44]	0.4 [0.37-0.43]	0.42 [0.392-0.438]
Platelets (10^9/l)	236 [203-273]	234 [199-275]	225 [189-268]	230 [201-263]
Leucocytes (10^9/l)	5.8 [4.9-7]	7 [5.8-8.4]	9.7 [8.1-11.8]	5.25 [4.41-6.22]
Neutrophils (%)	58 [52.4-63.4]	63.1 [57.4-68.8]	71.9 [66.6-77.6]	54.6 [48.7-60.5]
Lymphocytes (%)	30.1 [25-35.4]	25.5 [20.6-30.6]	17.5 [12.8-22.3]	33.3 [28-38.8]
Monocytes (%)	8 [6.7-9.3]	8.3 [7-9.9]	8.9 [7.2-10.5]	8.1 [6.9-9.5]
Basophils (%)	0.5 [0.4-0.8]	0.4 [0.3-0.6]	0.2 [0.1-0.3]	0.03 [0.02-0.04]
Eosinophils (%)	2.5 [1.7-3.7]	1.8 [1.1-3]	0.7 [0.2-1.5]	0.14 [0.09-0.21]

## Sheet: Supplemental Table 2
Metabolite Abbreviation	Full metabolite name	HMDB	PubChem	Metabolite Class	Metabolite Class 2	Metabolite Pathway	Metabolite Super Pathway	Significant genes at hierarchical FDR=5%	Eta1	I2, 99th Percentile	Weighted Metabolite Zero-Inflation	Top-Hit Mapped Gene	Top-Hit Mapped Gene Function	Top-Hit Mapped Gene Location	Top-Hit ILMN-ID	Top-Hit Effect Size	Top-Hit Standard Error	Top-Hit CI-95% Lower Bound	Top-Hit CI-95% Upper Bound	Top-Hit Explained Variance (R2)	Top-Hit P-Value	Top-Hit FDR Level 1	Top-Hit FDR Level 2	Single Study Effect (Order: Adult, Heart, AMI, Sorb)
C0	Carnitine free	HMDB0000062	2724480	Acylcarnitine	Acylcarnitine	Carnitine transport	Carnitine transport	1417	0.209672	0.677945	0	TSPAN13	other	Plasma Membrane	ILMN_2130525	-0.0269004	0.00301953	-0.0328187	-0.0209821	0.0101944	5.15958e-19	5.33907e-15	5.25819e-16	----
C10	Decanoylcarnitine	HMDB0000651	10245190	Acylcarnitine	Acylcarnitine	Medium chain fatty acid metabolism	Fatty acid metabolism	75	0.148426	0.515964	0.101426	ACADM	enzyme	Cytoplasm	ILMN_1778104	-0.0165083	0.0021725	-0.0207664	-0.0122502	0.00743728	2.98986e-14	7.786193412e-10	2.22136e-09	----
C10:1	Decenoylcarnitine	HMDB0013205	53481651	Acylcarnitine	Acylcarnitine	Medium chain fatty acid metabolism	Fatty acid metabolism	0	0		0.338327
C12	Dodecanoylcarnitine	HMDB0002250	168381	Acylcarnitine	Acylcarnitine	Medium chain fatty acid metabolism	Fatty acid metabolism	7	0.0629618	0.31175	0.176434	SLC7A5	transporter	Plasma Membrane	ILMN_1720373	0.0169153	0.00317533	0.0106917	0.0231389	0.00366907	9.97908e-08	0.00210906	0.00324729	++++
C14	Myristoylcarnitine	HMDB0005066	53477791	Acylcarnitine	Acylcarnitine	Long chain fatty acid metabolism	Fatty acid metabolism	0	0.0379921		0.126941
C14:1	Tetradecenoylcarnitine	HMDB02014/HMDB0013329	22833575/53481677	Acylcarnitine	Acylcarnitine	Long chain fatty acid metabolism	Fatty acid metabolism	23	0.0414809	0.347735	0.280738	VPREB3	other	Cytoplasm	ILMN_1700147	-0.0303644	0.00512777	-0.0404148	-0.020314	0.00452972	3.18895e-09	8.30466e-05	0.000149176	----
C14OH	3-Hydroxy-tetradecanoylcarnitine	HMDB0061640	71464541	Acylcarnitine	Acylcarnitine	Long chain fatty acid metabolism	Fatty acid metabolism	0	0		0.674693
C16	Palmitoylcarnitine	HMDB0000222	11953816	Acylcarnitine	Acylcarnitine	Long chain fatty acid metabolism	Fatty acid metabolism	1527	0.269259	0.669193	0.000120486	CXorf57	other	Nucleus	ILMN_1703279	-0.0137822	0.00173858	-0.0171898	-0.0103746	0.00808894	2.24047e-15	1.16693e-11	3.83417e-16	----
C16:1	Hexadecenoylcarnitine	HMDB0013207	53481653	Acylcarnitine	Acylcarnitine	Long chain fatty acid metabolism	Fatty acid metabolism	431	0.172693	0.534679	0.239961	CNTNAP2	other	Plasma Membrane	ILMN_1690223	-0.0371189	0.00480932	-0.0465452	-0.0276926	0.00767096	1.18044e-14	3.074101848e-10	9.31837122675e-10	----
C16:1OH	3-Hydroxy-hexadecenoylcarnitine	HMDB0013333	53481685	Acylcarnitine	Acylcarnitine	Long chain fatty acid metabolism	Fatty acid metabolism	0	0		0.372022
C16OH	3-Hydroxy-hexadecanoylcarnitine	HMDB0013336	53481691	Acylcarnitine	Acylcarnitine	Long chain fatty acid metabolism	Fatty acid metabolism	0	0		0.702013
C18	Stearoylcarnitine	HMDB0000848	6426855	Acylcarnitine	Acylcarnitine	Long chain fatty acid metabolism	Fatty acid metabolism	180	0.168317	0.369553	0.00100296	JAM3	other	Plasma Membrane	ILMN_1769575	-0.0404567	0.00479297	-0.0498509	-0.0310625	0.00916106	3.15033e-17	8.20409e-13	3.31582e-12	----
C18:1	Octadecenoylcarnitine	HMDB0094687	87076413	Acylcarnitine	Acylcarnitine	Long chain fatty acid metabolism	Fatty acid metabolism	1831	0.313033	0.73792	0.000361459	ALAS2	enzyme	Cytoplasm	ILMN_2367126	0.102598	0.0117294	0.0796084	0.125588	0.0098312	2.18928e-18	1.42533e-14	1.05249e-14	++++
C18:1OH	Hydroxy-octadec-1-enoylcarnitine	HMDB0013339	53481697	Acylcarnitine	Acylcarnitine	Long chain fatty acid metabolism	Fatty acid metabolism	0	0		0.682539
C18:2	Trans,trans-9,12-octadecadienoic acid (Linoelaidic)	HMDB0006469/HMDB0006461	6450015/53477834	Acylcarnitine	Acylcarnitine	Long chain fatty acid metabolism	Fatty acid metabolism	291	0.139368	0.409149	0.0402915	ALAS2	enzyme	Cytoplasm	ILMN_2367126	0.0697675	0.0086547	0.0528043	0.0867307	0.00836231	7.55337e-16	1.96705e-11	7.51579e-11	++++
C18:2OH	3-Hydroxylinoleoylcarnitine	-	71464556	Acylcarnitine	Acylcarnitine	Long chain fatty acid metabolism	Fatty acid metabolism	0	0		0.716013
C18OH	3-Hydroxy-octadecanoylcarnitine	HMDB0013154	53481632	Acylcarnitine	Acylcarnitine	Long chain fatty acid metabolism	Fatty acid metabolism	0	0		0.819095
C2	Acetylcarnitine	HMDB0000201	7045767	Acylcarnitine	Acylcarnitine	Energy metabolism	Energy metabolism	2186	0.281495	0.819293	0	ZCCHC14	other	Other	ILMN_1743456	-0.0186	0.00181669	-0.0221607	-0.0150393	0.0134205	1.33387e-24	8.68416e-21	9.51366e-28	----
C20:1	Cis-11-eicosenoic acid	HMDB0002231	5282768	Acylcarnitine	Acylcarnitine	PUFA metabolism	Fatty acid metabolism	23	0.123594	0.13365	0.387586	RPSAP18	other	Other	ILMN_3198247	-0.020685	0.00355379	-0.0276504	-0.0137196	0.00437717	5.86495e-09	0.000120591	0.000208882	----
C20:2	Cis-11,14-eicosadienoic acid	HMDB0005060	6439848	Acylcarnitine	Acylcarnitine	PUFA metabolism	Fatty acid metabolism	0	0		0.534944
C20:3	Cis-11,14,17-eicosatrienoic acid	-	77174731	Acylcarnitine	Acylcarnitine	PUFA metabolism	Fatty acid metabolism	0	0		0.744878
C3	Propionylcarnitine	HMDB00824	107738	Acylcarnitine	Acylcarnitine	Isoleucine metabolism, Valine metabolism	BCAA metabolism	1243	0.212349	0.755165	0.000766571	RPS29P16	other	Other	ILMN_3288268	-0.0143399	0.00147523	-0.0172314	-0.0114484	0.012113	2.46644e-22	3.05862e-19	3.9429489066e-50	---+
C3DC	Malonylcarnitine	HMDB02095	22833583	Acylcarnitine	Acylcarnitine	Energy metabolism, Fatty acid synthesis	BCAA metabolism	1	0	0	0.306844	C1orf162	transporter	Other	ILMN_1754894	0.0126539	0.00230714	0.00813191	0.0171759	0.00388848	4.14249e-08	0.00107879	0.00168778	++++
C4	Butyrylcarnitine	HMDB02013	439829	Acylcarnitine	Acylcarnitine	Short chain fatty acid metabolism	Energy metabolism	1016	0.199588	0.614866	0.0670311	TSPAN13	other	Plasma Membrane	ILMN_2130525	-0.0231334	0.0027287	-0.0284817	-0.0177851	0.00924192	2.29507e-17	3.03655e-13	1.28063e-12	----
C4OH	3-Hydroxy-butyryl-carnitine	HMDB0013127	71464477	Acylcarnitine	Acylcarnitine	Energy metabolism	Energy metabolism	1924	0.284247	0.743386	0.211842	HLA-DMB	transmembrane receptor	Plasma Membrane	ILMN_1761733	-0.0263537	0.00281889	-0.0318787	-0.0208287	0.0112165	8.84941e-21	2.30456e-16	1.31496e-15	----
C5	Isovalerylcarnitine	HMDB0000688	6426851	Acylcarnitine	Acylcarnitine	Leucine metabolism	BCAA metabolism	1445	0.275958	0.606084	0.110131	TSPAN13	other	Plasma Membrane	ILMN_1669881	-0.030388	0.00386061	-0.0379548	-0.0228212	0.00797601	3.50998e-15	4.57034e-11	1.5287015894e-10	----
C5:1	Tiglylcarnitine	HMDB0002366	91825636	Acylcarnitine	Acylcarnitine	Isoleucine metabolism, Valine metabolism	BCAA metabolism	0	0		0.561749
C5OH+HMG	2-Hydroxyisovalerylcarnitine	HMDB0062555	57357187	Acylcarnitine	Acylcarnitine	Leucine metabolism	BCAA metabolism	713	0.209755	0.446199	0.0379931	MCCC1	enzyme	Cytoplasm	ILMN_1760174	-0.00923096	0.00142525	-0.0120245	-0.00643747	0.00541408	9.37233e-11	2.44074e-06	5.14678e-06	----
C6	Hexanoylcarnitine	HMDB0000705	6426853	Acylcarnitine	Acylcarnitine	Medium chain fatty acid metabolism	Fatty acid metabolism	179	0.112937	0.33112	0.280049	ACADVL	enzyme	Cytoplasm	ILMN_2352009	0.0188673	0.00259839	0.0137745	0.0239601	0.00679549	3.83806e-13	9.99508e-09	2.62033e-08	++++
C6DC	Adipoylcarnitine	HMDB0061677	71296139	Acylcarnitine	Acylcarnitine	Keton body generation from beta oxidation and ketogenic amino acids	Fatty acid metabolism	0	0		0.586728
C8	Octanoylcarnitine	HMDB00791	11953814	Acylcarnitine	Acylcarnitine	Medium chain fatty acid metabolism	Fatty acid metabolism	7	0	0.538606	0.153004	ACADVL	enzyme	Cytoplasm	ILMN_2352009	0.015241	0.00245788	0.0104236	0.0200584	0.00496559	5.61499e-10	1.46226e-05	2.83678e-05	++++
C8:1	Octenoylcarnitine	-	71464472	Acylcarnitine	Acylcarnitine	Medium chain fatty acid metabolism	Fatty acid metabolism	81	0.122573	0.366129	0.245112	ALAS2	enzyme	Cytoplasm	ILMN_2367126	0.0638608	0.0091318	0.0459625	0.0817591	0.00630637	2.68634e-12	6.99577e-08	1.69647e-07	++++
Glut	Glutarylcarnitine	HMDB0013130	71317118	Acylcarnitine	Acylcarnitine	Lysine metabolism, Thryptophan metabolism, Beta-oxidation	Amino acid metabolism, other	0	0.0291297		0.343626
MeGlut	3-Methylglutarylcarnitine	HMDB0000552	128145	Acylcarnitine	Acylcarnitine	Leucine metabolism	Amino acid metabolism, other	0	0		0.586688
MMA	Methylmalonylcarnitine	HMDB0013133	53481628	Acylcarnitine	Acylcarnitine	Valine metabolism, Vitamine B12 metabolism	BCAA metabolism	63	0	0.42213	0.0109252	CLEC10A	other	Plasma Membrane	ILMN_2415303	-0.0137236	0.00220605	-0.0180475	-0.00939974	0.0049969	4.94275e-10	9.56558e-06	1.93304e-05	----
AC-total	Acylcarnitine total	-	-	Acylcarnitine	Acylcarnitine	Carnitine transport	Carnitine transport	1979	0.250323	0.774516	0	TSPAN13	other	Plasma Membrane	ILMN_2130525	-0.0288207	0.00289033	-0.0344857	-0.0231557	0.0127401	2.03351e-23	8.82611123666667e-20	4.92841e-28	----
Aba	Aminobutyric acid	HMDB0000112	119	Amino Acid	Amino Acid	GABA, AABA	Other	105	0.0902893	0.835289	0	LYPD2	other	Cytoplasm	ILMN_1724266	0.0318187	0.00396737	0.0240427	0.0395947	0.00827791	1.05662e-15	2.75165e-11	9.88556e-11	++++
Ala	Alanine	HMDB0000161	5950	Amino Acid	Amino Acid	Muscle metabolism, Ammonia-carrier, Glucose metabolism	Other	1261	0.171647	0.637699	0	ABCA1	transporter	Plasma Membrane	ILMN_1766054	-0.0622937	0.0057688	-0.0736005	-0.0509869	0.0149062	3.50335e-27	9.12342e-23	9.83302e-22	----
Arg	Arginine	HMDB0000517	6322	Amino Acid	Amino Acid	Urea cycle, NO metabolism	Urea cycle	19	0.108643	0.273523	0	HSPA14	peptidase	Cytoplasm	ILMN_1797318	0.00785893	0.00155951	0.00480229	0.0109156	0.00328553	4.67098e-07	0.00483234	0.00699608	++++
Asn	L-Asparagine	HMDB0000168	6267	Amino Acid	Amino Acid		Other	0	0.0631007		0.10376
Asp	Aspartic acid	HMDB0000191	5960	Amino Acid	Amino Acid	Amino group recycling	Ammonia recycling	2	0.015626	0.619234	0	LRRC14	other	Cytoplasm	ILMN_1678998	-0.0295214	0.00524758	-0.0398067	-0.0192361	0.00409022	1.84743e-08	0.000481108	0.000777791	----
Carn	Carnosine	HMDB0000033	439224	Amino Acid	Amino Acid	Histidine metabolism, Beta-alanine metabolism	Amino acid metabolism, other	1	0	0	0.531442	PRR11	other	Other	ILMN_1782403	0.00517697	0.00107323	0.00307344	0.0072805	0.00301276	1.40911e-06	0.036696	0.0487605	++++
Cit	Citrulline	HMDB0000904	9750	Amino Acid	Amino Acid	Urea cycle, NO metabolism	Urea cycle	194	0.13279	0.610709	0	TNFRSF21	transmembrane receptor	Plasma Membrane	ILMN_1699695	0.017488	0.00257807	0.012435	0.022541	0.00593576	1.17405e-11	3.05746e-07	6.89706e-07	++++
Gln	Glutamine	HMDB0000641	5961	Amino Acid	Amino Acid	Amino group recycling	Ammonia recycling	0	0.0115666		0.00101323
Glu	Glutamic acid	HMDB0000148	33032	Amino Acid	Amino Acid	Amino group recycling, GABA production	Ammonia recycling	272	0.0841106	0.570776	0	CA1	enzyme	Cytoplasm	ILMN_1652431	0.0485499	0.00615651	0.0364831	0.0606167	0.0091009	3.12156e-15	8.12917e-11	2.62843051848e-10	+++n
Gly	Glycine	HMDB0000123	750	Amino Acid	Amino Acid	Serin katabolism, brain function, purine synthesis, porphyrin synthesis	Ammonia recycling	20	0.0154084	0.330397	0	RRAS	enzyme	Cytoplasm	ILMN_1780825	-0.0182186	0.00275445	-0.0236173	-0.0128199	0.00564584	3.73507e-11	9.72687e-07	2.09668e-06	----
His	Histidine	HMDB0000177	6274	Amino Acid	Amino Acid	Histamine precorsor, Carnosin precursor	Amino acid metabolism, other	0	0		0
Leu|Ile	Leucine|Isoleucine	HMDB00687/HMDB0000172	6106/6306	Amino Acid	Amino Acid	Leucine metabolsim, Isoleucine metabolism	BCAA metabolism	1186	0.200785	0.753085	0	PMP22	other	Plasma Membrane	ILMN_1785646	-0.0199022	0.00183971	-0.023508	-0.0162964	0.0149618	2.82409e-27	7.3545e-23	8.91733e-22	----
Lys	Lysine	HMDB0000182	5962	Amino Acid	Amino Acid	Carnitine precursor, collagen, glutamate generation	Amino acid metabolism, other	6	0.0855448	0.119303	0	TOMM20	transporter	Cytoplasm	ILMN_3251472	0.0182905	0.00325986	0.0119012	0.0246798	0.00406868	2.01381e-08	0.000524436	0.00083394	++++
MeHis	Methylhistidine	HMDB0000001	92105	Amino Acid	Amino Acid	Histidine metabolism	Amino acid metabolism, other	751	0.165834	0.595931	0.000160212	ABCG1	transporter	Plasma Membrane	ILMN_2329927	-0.0196421	0.00219624	-0.0239467	-0.0153375	0.0102731	3.76994e-19	9.81768e-15	5.01218e-14	----
Met	Methionine	HMDB0000696	6137	Amino Acid	Amino Acid	Cytosolic methyl group transfer, intermediate in the biosynthesis of cysteine, carnitine, taurine, lecithin, phosphatidylcholine, and other phospholipids	Amino acid metabolism, other	27	0.0380901	0.386233	0.00414215	TNFSF13B	cytokine	Extracellular Space	ILMN_2066858	-0.01909	0.00319829	-0.0253586	-0.0128214	0.00501458	2.3897e-09	6.22326e-05	0.000116088	----
OH-Prol	Hydroxyproline	HMDB0000725	5810	Amino Acid	Amino Acid	Collagen synthesis	Collagen synthesis	907	0.205443	0.649374	0	IL18R1	transmembrane receptor	Plasma Membrane	ILMN_1781700	-0.03125	0.00407913	-0.0392451	-0.0232549	0.00755956	1.84549e-14	3.28106630266667e-10	9.64434640480808e-10	----
Orn	Ornithine	HMDB0000214	6262	Amino Acid	Amino Acid	Urea cycle	Urea cycle	109	0.110074	0.570384	0	RTN1	other	Cytoplasm	ILMN_1756928	0.0345962	0.00488372	0.0250241	0.0441683	0.00647422	1.40063e-12	3.64752e-08	9.07204e-08	++++
Phe	Phenylalanine	HMDB0000159	6140	Amino Acid	Amino Acid	Dopamine precursor	Amino acid metabolism, other	1096	0.221717	0.769552	0	PLA2G15	enzyme	Cytoplasm	ILMN_1756910	0.0160079	0.00163909	0.0127953	0.0192205	0.0122309	1.57046e-22	4.08979e-18	3.9671e-17	++++
PiPA	Pipecolic acid	HMDB0000070	849	Amino Acid	Amino Acid	Peroxisomal metabolism, Lysine degradation	Amino acid metabolism, other	0	0		0.000401839
Pro	Proline	HMDB0000162	145742	Amino Acid	Amino Acid	Collagen synthesis	Collagen synthesis	393	0.0555391	0.570596	0	LINC01451	other	Other	ILMN_1838767	0.0180853	0.00258437	0.0130199	0.0231507	0.00631483	2.59756e-12	1.35291e-08	1.27658758267143e-10	++++
Sarc	Sarcosine	HMDB0000271	1088	Amino Acid	Amino Acid	Glycine katabolism	Amino acid metabolism, other	1044	0.247982	0.696601	0	RPS29P16	other	Other	ILMN_3288268	-0.0219546	0.00229778	-0.0264582	-0.017451	0.0117082	1.23932e-21	1.34477e-18	4.25426e-54	----
Ser	Serine	HMDB0000187	5951	Amino Acid	Amino Acid	Glycine formation	Ammonia recycling	0	0		0
Tau	Taurine	HMDB0000251	1123	Amino Acid	Amino Acid	Cystein metabolism, bile acid generation	Amino acid metabolism, other	0	0		0.00144714
Thr	Threonine	HMDB0000167	6288	Amino Acid	Amino Acid	Glycine precursor, Serine precursor	Amino acid metabolism, other	0	0.0308029		0
Trp	Tryptophan	HMDB0000929	6305	Amino Acid	Amino Acid	Serotonine precursor	Amino acid metabolism, other	61	0.0580698	0.368847	0	AHSP	other	Cytoplasm	ILMN_1696512	0.0735897	0.00993845	0.0541103	0.0930691	0.00706462	1.31597e-13	3.42705e-09	9.49782e-09	++++
Tyr	Tyrosine	HMDB0000158	6057	Amino Acid	Amino Acid	Dopamine precursor	Amino acid metabolism, other	1041	0.119351	0.693414	0	FHOD1	other	Cytoplasm	ILMN_1651776	0.0180699	0.00203444	0.0140824	0.0220574	0.0101337	6.56647e-19	3.42008e-15	1.20462e-15	++++
Val	Valine	HMDB0000883	6287	Amino Acid	Amino Acid	Valine metabolism	BCAA metabolism	1104	0.206193	0.666095	0	PMP22	other	Plasma Membrane	ILMN_1785646	-0.0158907	0.00170689	-0.0192362	-0.0125452	0.0111221	1.28167e-20	1.66886e-16	5.58604e-16	----
Q1:(Val+Leu|Ile)/(Phe+Tyr)	(Valine + Leucine|Isoleucine) / (Phenylalanine + Tyrosine)			Amino Acid	Quotient	Phenylalanine and tyrosine metabolism	BCAA metabolism	63	0.0849311	0.622853	0	ABCG1	transporter	Plasma Membrane	ILMN_2329927	-0.0236959	0.00243281	-0.0284642	-0.0189276	0.0121631	2.03329e-22	5.29509e-18	4.66931e-17	----
Q2:C16/C2	Palmitoylcarnitine / Acetylcarnitine			Acylcarnitine	Quotient	CPTI, CPTII, Beta-oxidation	Energy metabolism	119	0.136169	0.514857	0.000120486	JAM3	other	Plasma Membrane	ILMN_1769575	-0.0338232	0.00515452	-0.0439261	-0.0237203	0.00555653	5.31452e-11	7.70229e-07	1.698e-06	----
Q3:(C16+C18:1)/C2	(Palmitoylcarnitine + Octadecenoylcarnitine) / Acetylcarnitine			Acylcarnitine	Quotient	CPTI, CPTII, Beta-oxidation	Energy metabolism	199	0.159085	0.592577	0	JAM3	other	Plasma Membrane	ILMN_1769575	-0.03615	0.00526924	-0.0464777	-0.0258223	0.00607082	6.859e-12	1.58837e-07	3.75784e-07	----
Q4:C0/(C16+C18)	Carnitine free / Palmitoylcarnitine + Stearoylcarnitine			Acylcarnitine	Quotient	Carnitine transport	Energy metabolism	189	0.0879852	0.497156	0	F13A1	enzyme	Extracellular Space	ILMN_1717163	0.0458642	0.00582097	0.0344551	0.0572733	0.0079928	3.29656e-15	8.5849e-11	2.68624338885161e-10	++++
Q5:Gln/Glu	Glutamine / Glutamic acid			Amino Acid	Quotient	Glutamate precursor of glutamine	Ammonia recycling	201	0.135937	0.470805	0.00101323	H2AFJ	other	Cytoplasm	ILMN_1708728	-0.0249968	0.00436292	-0.0335481	-0.0164455	0.00424169	1.00801e-08	0.000262506	0.000446721	----
Q6:Glut/Lys	Glutarylcarnitine / Lysine			Mix Quotient	Quotient	Lysine metabolism, Beta-oxidation	Amino acid metabolism, other	1	0.0581049	0	0.343626	TNFAIP6	other	Extracellular Space	ILMN_1785732	0.0248494	0.004645	0.0157452	0.0339536	0.00370017	8.80927e-08	0.00229411	0.00342352	++++
Q8:Pro/(OH-Prol)	Proline / Hydroxyproline			Amino Acid	Quotient	Collagen synthesis	Collagen synthesis	29	0.0462601	0.177374	0	UBE2G1	enzyme	Cytoplasm	ILMN_1719039	-0.010534	0.00189001	-0.0142384	-0.00682958	0.00401497	2.49638e-08	0.000275145	0.000452357	----
Q9:Lys/PiPA	Lysine / Pipecolic acid			Amino Acid	Quotient	Lysine degradation	Amino acid metabolism, other	3	0	0	0	SSBP2	transcription regulator	Nucleus	ILMN_1711608	0.016526	0.00308465	0.0104801	0.0225719	0.00371475	8.43773e-08	0.00219735	0.00333036	++++
Q11:Ala/C2	Alanine / Acetylcarnitine			Mix Quotient	Quotient	Glucose metabolism	Energy metabolism	212	0.2037	0.716675	0	VTI1B	transporter	Plasma Membrane	ILMN_1693136	-0.0154319	0.00226246	-0.0198663	-0.0109975	0.00600114	9.04909e-12	1.81554e-07	4.19304e-07	----
Q12:Ala/Asp	Alanine / Aspartic acid			Amino Acid	Quotient	Muscle energy, Glucose metabolism	Energy metabolism	70	0.0936156	0.578052	0	FPR3	other	Plasma Membrane	ILMN_2203271	-0.0176983	0.00294994	-0.0234802	-0.0119164	0.00464926	1.97866e-09	5.15283e-05	9.80047e-05	----
Q13:Arg/Cit	Arginine / Citrulline			Amino Acid	Quotient	Urea cycle	Urea cycle	5	0.0416538	0	0	REPS2	other	Cytoplasm	ILMN_1724668	0.00915564	0.00175555	0.00571476	0.0125965	0.00612146	1.83571e-07	0.00239028	0.000137276	+n+n
Q14:Arg/Orn	Arginine / Ornithine			Amino Acid	Quotient	Urea cycle	Urea cycle	2	0	0.220742	0	THAP6	other	Other	ILMN_1661424	0.00687756	0.00146565	0.00400489	0.00975023	0.00285005	2.69902e-06	0.0351439	0.0185296	++++
Q15:Arg/Gly	Arginine / Glycine			Amino Acid	Quotient	Ammonia recycling	Urea cycle	3	0.0344234	0	0	CA1	enzyme	Cytoplasm	ILMN_1652431	-0.0245409	0.00476795	-0.0338861	-0.0151957	0.00389735	2.64608e-07	0.00689092	0.0098297	---n
Q16:Asp/Cit	Aspartic acid / Citrulline			Amino Acid	Quotient	Ammonia recycling	Ammonia recycling	100	0.0854701	0.408144	0	LRRC26	ion channel	Plasma Membrane	ILMN_1680757	-0.0197982	0.00313553	-0.0259438	-0.0136526	0.00514706	2.71618e-10	3.48127e-06	7.18475e-06	----
Q17:Glu/Pro	Glutamic acid / Proline			Amino Acid	Quotient	Glutamate precursor of proline biosynthesis	Collagen synthesis	333	0.110136	0.552588	0	ABCA1	transporter	Plasma Membrane	ILMN_1766054	0.045827	0.00522827	0.0355796	0.0560744	0.00987164	1.86383e-18	4.85379e-14	2.35409e-13	++++
Q18:(C5:1)/(Leu|Ile)	Triglylcarnitine / Leucine|Isoleucine			Mix Quotient	Quotient	Isoleucine metabolism	BCAA metabolism	0	0		0.561749
Q19:(Leu|Ile)/C3	Leucine|Isoleucine / Propionylcarnitine			Mix Quotient	Quotient	Isoleucine metabolism, Valine metabolism	BCAA metabolism	1070	0.139206	0.625937	0	ALAS2	enzyme	Cytoplasm	ILMN_2367126	-0.110424	0.0102741	-0.130561	-0.0902868	0.0147689	6.0696e-27	3.95161e-23	3.6602e-28	----
Q20:C5/(Leu|Ile)	Isovalerylcarnitine / Leucine|Isoleucine			Mix Quotient	Quotient	Leucine metabolism	BCAA metabolism	526	0.168282	0.508379	0.110131	TSPAN13	other	Plasma Membrane	ILMN_1669881	-0.0276798	0.00385858	-0.0352426	-0.020117	0.00663363	7.30645e-13	1.90275e-08	4.85701e-08	----
Q21:(C5OH+HMG)/(Leu|Ile)	2-Hydroxyisovalerylcarnitine / Leucine|Isoleucine			Mix Quotient	Quotient	Leucine metabolism	BCAA metabolism	16	0.0442934	0.498767	0.0379931	NUDT18	enzyme	Cytoplasm	ILMN_1787885	0.00988155	0.00202522	0.00591212	0.013851	0.0030799	1.06497e-06	0.0162879	0.0225704	++++
Q22:Met/Ser	Methionine / Serine			Amino Acid	Quotient	Folic acid cycle	Folic acid cycle	39	0.0165949	0.027213	0.00414215	TNFSF13B	cytokine	Extracellular Space	ILMN_2066858	-0.0208906	0.00365024	-0.0280451	-0.0137361	0.00461204	1.04615e-08	0.000272438	0.000452357	----
Q23:Met/Gly	Methionine / Glycine			Amino Acid	Quotient	Cytosolic methyl group transfer	Amino acid metabolism, other	39	0	0.319482	0.00414215	TNFSF13B	cytokine	Extracellular Space	ILMN_2066858	-0.0198438	0.00318828	-0.0260928	-0.0135948	0.00545011	4.84735e-10	1.13844e-05	2.25364e-05	----
Q24:Met/Tau	Methionine / Taurine			Amino Acid	Quotient	Taurine synthesis	Amino acid metabolism, other	0	0		0.00414215
Q25:Pro/Orn	Proline / Ornithine			Amino Acid	Quotient	Glutamate precursor of ornitine biosynthesis	Collagen synthesis	261	0.0394746	0.473872	0	ABCA1	transporter	Plasma Membrane	ILMN_1766054	-0.0530082	0.0054976	-0.0637835	-0.0422329	0.0119207	5.31089e-22	1.38306e-17	1.11798e-16	----
Q26:Glu/Orn	Glutamic acid / Ornithine			Amino Acid	Quotient	Ammonia recycling	Ammonia recycling	1001	0.177939	0.660144	0	HBM	other	Cytoplasm	ILMN_2091454	0.0529341	0.00607179	0.0410334	0.0648348	0.0111004	2.83046e-18	7.37108e-14	3.24998e-13	+++n
Q27:Sarc/Gly	Sarcosine / Glycine			Amino Acid	Quotient	Glycine metabolism	Amino acid metabolism, other	914	0.157823	0.720123	0	CCDC50	other	Cytoplasm	ILMN_1872404	-0.0271955	0.00265965	-0.0324084	-0.0219826	0.0133864	1.52834e-24	2.6534e-21	5.89342e-39	----
Q28:Ser/Gly	Serine / Glycine			Amino Acid	Quotient	Folic acid cycle	Folic acid cycle	6	0.0478285	0	0	CA1	enzyme	Cytoplasm	ILMN_1652431	-0.0387854	0.00661602	-0.0517528	-0.025818	0.00505	4.56375e-09	0.000118849	0.000208882	---n
Q30:Phe/Tyr	Phenylalanine / Tyrosine			Amino Acid	Quotient	Phenylalanine and tyrosine metabolism	Amino acid metabolism, other	262	0.0488373	0.353339	0	C2orf49	other	Nucleus	ILMN_1701131	0.00633051	0.00110833	0.00415818	0.00850284	0.00421739	1.11811e-08	2.23983e-05	9.82194e-09	++++
Q32:C4OH/Val	3-Hydroxy-(iso)butyryl-carnitine / Valine			Mix Quotient	Quotient	Valin metabolism	BCAA metabolism	890	0.223599	0.74169	0.211842	KLRB1	transmembrane receptor	Plasma Membrane	ILMN_2079655	-0.0395865	0.00491251	-0.049215	-0.029958	0.00835737	7.73574e-16	2.01454e-11	7.51579e-11	----
Q33:C0/(AC-total)	Carnitine free / Acylcarnitine total			Acylcarnitine	Quotient	Carnitine transport, Beta-oxidation	Energy metabolism	9	0.0879048	0.408395	0	DUSP2	phosphatase	Nucleus	ILMN_1712959	-0.0153906	0.00320157	-0.0216657	-0.00911552	0.00299028	1.53057e-06	0.0174684	0.0238653	---+
Q34:Asp/C2	Aspartic acid / Acetylcarnitine			Mix Quotient	Quotient	Ammonia recycling	Ammonia recycling	523	0.26734	0.804293	0	CA1	enzyme	Cytoplasm	ILMN_1652431	-0.0866026	0.00990067	-0.106008	-0.0671973	0.0111738	2.18815e-18	5.69838e-14	2.63211e-13	---n
Q35:C5/C4	Isovalerylcarnitine / Butyrylcarnitine			Acylcarnitine	Quotient	Leucine metabolism	Energy metabolism	1	0	0	0.0831417	ISCU	other	Cytoplasm	ILMN_2409062	0.00885321	0.00167579	0.00556866	0.0121378	0.00364082	1.27082e-07	0.00330947	0.00486392	++++
Q36:C8/C10	Octanoylcarnitine / Decanoylcarnitine			Acylcarnitine	Quotient	MCAD, Beta-oxidation	Energy metabolism	0	0.021449		0.10299
Q37:(C14:1)/C14	Tetradecenoylcarnitine / Myristoylcarnitine			Acylcarnitine	Quotient	VLCAD, Beta-oxidation	Energy metabolism	0	0.0282825		0.208487
Q38:MMA/C3	Methylmalonylcarnitine / Propionylcarnitine			Acylcarnitine	Quotient	Isoleucine metabolism, Valine metabolism	BCAA metabolism	1266	0.194012	0.648659	0.0107643	ZNF573	other	Nucleus	ILMN_1658080	0.0102772	0.00110572	0.00810999	0.0124444	0.0110864	1.47788e-20	3.8487e-17	2.43484e-38	+++-

## Sheet: Supplemental Table 3
Obesity-associated genes	Source PMID	Source DOI
PBRM1	27605733	https://doi.org/10.1007/s12291-015-0541-x
WWOX	27605733	https://doi.org/10.1007/s12291-015-0541-x
EFEMP1	27605733	https://doi.org/10.1007/s12291-015-0541-x
MAPK3	27605733	https://doi.org/10.1007/s12291-015-0541-x
TCF7L2	27605733	https://doi.org/10.1007/s12291-015-0541-x
POMC	27605733	https://doi.org/10.1007/s12291-015-0541-x
LEPR	27605733	https://doi.org/10.1007/s12291-015-0541-x
ADCY3	27605733	https://doi.org/10.1007/s12291-015-0541-x
UCP1	27605733	https://doi.org/10.1007/s12291-015-0541-x
FOXO3	27605733	https://doi.org/10.1007/s12291-015-0541-x
CELF1	27605733	https://doi.org/10.1007/s12291-015-0541-x
GNPDA2	27605733	https://doi.org/10.1007/s12291-015-0541-x
APOBR	27605733	https://doi.org/10.1007/s12291-015-0541-x
HSD17B12	27605733	https://doi.org/10.1007/s12291-015-0541-x
NTRK2	27605733	https://doi.org/10.1007/s12291-015-0541-x
BDNF	27605733	https://doi.org/10.1007/s12291-015-0541-x
PTBP2	27605733	https://doi.org/10.1007/s12291-015-0541-x
NPC1	27605733	https://doi.org/10.1007/s12291-015-0541-x
MAP2K5	27605733	https://doi.org/10.1007/s12291-015-0541-x
MAF	27605733	https://doi.org/10.1007/s12291-015-0541-x
ARID5B	27605733	https://doi.org/10.1007/s12291-015-0541-x
BMP6	27605733	https://doi.org/10.1007/s12291-015-0541-x
SEC16B	27605733	https://doi.org/10.1007/s12291-015-0541-x
OLFM4	27605733	https://doi.org/10.1007/s12291-015-0541-x
FANCL	27605733	https://doi.org/10.1007/s12291-015-0541-x
IRF4	27605733	https://doi.org/10.1007/s12291-015-0541-x
IRS1	27605733	https://doi.org/10.1007/s12291-015-0541-x
TMEM18	27605733	https://doi.org/10.1007/s12291-015-0541-x
KCNJ2	27605733	https://doi.org/10.1007/s12291-015-0541-x
MTCH2	27605733	https://doi.org/10.1007/s12291-015-0541-x
KCTD15	27605733	https://doi.org/10.1007/s12291-015-0541-x
RPTOR	27605733	https://doi.org/10.1007/s12291-015-0541-x
QPCTL	27605733	https://doi.org/10.1007/s12291-015-0541-x
PTER	27605733	https://doi.org/10.1007/s12291-015-0541-x
PTCH1	27605733	https://doi.org/10.1007/s12291-015-0541-x
PFKP	27605733	https://doi.org/10.1007/s12291-015-0541-x
IRX3	27605733	https://doi.org/10.1007/s12291-015-0541-x
CREB1	27605733	https://doi.org/10.1007/s12291-015-0541-x
KSR2	27605733	https://doi.org/10.1007/s12291-015-0541-x
PRDM11	27605733	https://doi.org/10.1007/s12291-015-0541-x
SH2B1	27605733	https://doi.org/10.1007/s12291-015-0541-x
PPM1K	27898682	https://doi.org/10.1371/journal.pmed.1002179
LEP	27605733	https://doi.org/10.1007/s12291-015-0541-x
GSTCD	27605733	https://doi.org/10.1007/s12291-015-0541-x
FTO	27605733	https://doi.org/10.1007/s12291-015-0541-x
FAM57B	27605733	https://doi.org/10.1007/s12291-015-0541-x
SIM1	27605733	https://doi.org/10.1007/s12291-015-0541-x
PCSK1	27605733	https://doi.org/10.1007/s12291-015-0541-x
MC4R	27605733	https://doi.org/10.1007/s12291-015-0541-x
IRX5	27605733	https://doi.org/10.1007/s12291-015-0541-x
ASB4	27605733	https://doi.org/10.1007/s12291-015-0541-x
PRDM16	27605733	https://doi.org/10.1007/s12291-015-0541-x

## Sheet: Supplemental Table 4
Study	Metabolite abbreviation	Metabolite	Eta1	Eta1 SE	Number of Probes	Number of Genes	Minimal p-value	Bonferroni-significant genes	Minimum q-value	Number of genes at FDR=5%	Number of genes at FDR=20%	Minimal p-value of upregulated genes	Bonferroni-significant upregulated genes	Minimum q-value of upregulated genes	Number of upregulated genes at FDR=5%	Number of upregulated genes at FDR=20%	Minimal p-value of downregulated genes	Bonferroni-significant downregulated genes	Minimum q-value of downregulated genes	Number of downregulated genes at FDR=5%	Number of downregulated genes at FDR=20%	Number of genes up- and downregulated genes at FDR=5%	Number of genes up- and downregulated genes at FDR=20%
LIFE Adult	Gln	Glutamine	0.0422642	0.00599188	21368	14278	4.35436e-05	0	0.802535	0	0	0.000133488	0	0.802535	0	0	4.35436e-05	0	0.802535	0	0	0	0
LIFE Adult	Lys	Lysine	0.0851715	0.00749937	21368	14278	1.16362e-05	0	0.161732	0	1	5.5156e-05	0	0.269345	0	0	1.16362e-05	0	0.161732	0	1	0	0
LIFE Adult	OH-Prol	Hydroxyproline	0.560876	0.00740736	21368	14278	1.31267e-32	807	1.23171e-28	6947	10409	4.08295e-16	292	3.48283e-13	2833	4753	1.31267e-32	516	1.23171e-28	4286	6219	172	563
LIFE Adult	PiPA	Pipecolic acid	0.138907	0.00773485	21368	14278	4.68526e-06	0	0.086208	0	1	7.06265e-05	0	0.418104	0	0	4.68526e-06	0	0.086208	0	1	0	0
LIFE Adult	Aba	Aminobutyric acid	0.295016	0.00817674	21368	14278	3.09752e-15	33	3.34935e-11	611	2848	3.09752e-15	28	3.34935e-11	382	1392	5.0811e-07	5	0.000364487	230	1487	1	31
LIFE Adult	Ala	Alanine	0.706037	0.00598456	21368	14278	2.93837011759786e-30	3686	1.65973e-26	10211	13009	2.93837011759786e-30	1299	1.65973e-26	4297	6052	7.95918e-25	2428	2.63131e-22	6429	8046	515	1089
LIFE Adult	Arg	Arginine	0.127464	0.00823475	21368	14278	2.73394e-07	2	0.00371072	3	19	1.09825e-05	0	0.0292517	1	9	4.20747e-07	2	0.00371072	2	10	0	0
LIFE Adult	Asn	L-Asparagine	0.324916	0.00915301	21368	14278	4.39508e-07	1	0.00633998	947	4032	4.39508e-07	1	0.00633998	610	2524	2.3699e-06	0	0.0125586	344	1586	7	78
LIFE Adult	Asp	Aspartic acid	0.148366	0.00709946	21368	14278	3.46985e-16	4	6.31434e-12	4	23	1.85051e-06	1	0.00841878	1	14	3.46985e-16	3	6.31434e-12	3	9	0	0
LIFE Adult	Carn	Carnosine	0.00965148	0.00512336	21368	14278	0.000111319	0	0.792634	0	0	0.000111319	0	0.792634	0	0	0.000382049	0	0.792634	0	0	0	0
LIFE Adult	Cit	Citrulline	0.333965	0.0125714	21368	14278	7.47695e-09	19	6.23347e-05	593	3505	7.47695e-09	10	6.23347e-05	337	2026	2.2909e-08	9	8.15094e-05	256	1525	0	46
LIFE Adult	Glu	Glutamic acid	0.404488	0.00822677	21368	14278	2.87573e-12	103	2.52424e-08	3182	6641	2.87573e-12	57	2.52424e-08	1404	3187	3.96741e-12	46	2.52424e-08	1798	3591	20	137
LIFE Adult	Gly	Glycine	0.320169	0.00862648	21368	14278	1.23338e-13	25	1.79168e-09	688	3726	1.7452e-09	11	8.45062e-06	389	2277	1.23338e-13	14	1.79168e-09	301	1503	2	54
LIFE Adult	His	Histidine	0.00107393	0.00239124	21368	14278	4.33288e-05	0	0.476154	0	0	4.33288e-05	0	0.476154	0	0	4.46149e-05	0	0.476154	0	0	0	0
LIFE Adult	Leu|Ile	Leucine|Isoleucine	0.667492	0.00619444	21368	14278	9.75543e-48	3189	6.93125e-44	9592	12369	5.99495e-24	1193	3.8722e-21	4146	5861	9.75543e-48	2024	6.93125e-44	5851	7433	405	925
LIFE Adult	MeHis	Methylhistidine	0.550618	0.00901273	21368	14278	3.15572e-12	549	2.65609e-08	6242	9935	6.86334e-11	256	1.31809e-07	2512	4402	3.15572e-12	294	2.65609e-08	3904	6072	174	539
LIFE Adult	Met	Methionine	0.0544793	0.00675051	21368	14278	8.58079e-06	0	0.15332	0	6	3.12983e-05	0	0.15332	0	1	2.86495e-05	0	0.15332	0	5	0	0
LIFE Adult	Orn	Ornithine	0.306782	0.0104778	21368	14278	3.59687e-09	13	3.62571e-05	788	3608	4.89541e-09	4	3.62571e-05	380	2081	3.59687e-09	9	3.62571e-05	412	1579	4	52
LIFE Adult	Phe	Phenylalanine	0.515857	0.0104309	21368	14278	3.45415e-18	434	3.57338e-14	5459	9011	3.45415e-18	176	3.57338e-14	2410	4323	5.52696e-13	258	1.14355e-09	3143	5069	94	381
LIFE Adult	Pro	Proline	0.63278	0.00621124	21368	14278	1.13661e-18	1851	8.91873e-15	8529	11725	1.13661e-18	740	8.91873e-15	3532	5387	5.10293e-16	1117	1.2882e-12	5303	7143	306	805
LIFE Adult	Sarc	Sarcosine	0.797221	0.00600657	21368	14278	2.68524e-71	6160	1.16351e-67	11945	14243	2.68524e-71	2135	1.16351e-67	5193	6691	9.28771e-44	4166	3.16878e-42	7593	9017	841	1465
LIFE Adult	Ser	Serine	0.299714	0.0100133	21368	14278	1.70391e-07	6	0.00155036	350	2226	8.2632e-06	0	0.00598353	96	1348	1.70391e-07	6	0.00155036	255	897	1	19
LIFE Adult	Tau	Taurine	0.0342885	0.00747283	21368	14278	3.77801e-05	0	0.355742	0	0	3.77801e-05	0	0.355742	0	0	0.00013708	0	0.507479	0	0	0	0
LIFE Adult	Thr	Threonine	0.226539	0.0116733	21368	14278	2.2779e-06	1	0.0376476	1	4	2.2779e-06	1	0.0376476	1	3	1.33604e-05	0	0.110406	0	1	0	0
LIFE Adult	Trp	Tryptophan	0.347639	0.0097809	21368	14278	4.7383e-07	4	0.00513752	430	3867	1.72573e-06	1	0.00601403	182	1648	4.7383e-07	3	0.00513752	248	2269	0	50
LIFE Adult	Tyr	Tyrosine	0.669675	0.00710486	21368	14278	1.3589e-25	2588	6.11418e-22	9379	12367	1.3589e-25	943	6.11418e-22	3883	5665	7.71071156397982e-20	1651	9.34165e-18	5893	7596	397	894
LIFE Adult	Val	Valine	0.672984	0.00787401	21368	14278	7.72969e-36	2716	5.40126e-32	9316	12271	3.31529e-22	1060	5.79155e-19	3960	5762	7.72969e-36	1677	5.40126e-32	5734	7445	378	936
LIFE Adult	C0	Carnitine free	0.658007	0.00638114	21368	14278	9.64494e-25	1795	7.04825e-21	8892	12135	9.64494e-25	786	7.04825e-21	3562	5472	2.21983e-15	1013	2.31741e-13	5703	7577	373	914
LIFE Adult	C2	Acetylcarnitine	0.701275	0.0063263	21368	14278	1.6564e-36	3106	1.05731e-32	10035	12927	1.6564e-36	1121	1.05731e-32	4168	5945	2.61626450050399e-20	2018	2.15367e-18	6390	8053	523	1071
LIFE Adult	C3	Propionylcarnitine	0.787227	0.00581234	21368	14278	3.53752e-65	5908	1.60835e-61	11814	14122	3.53752e-65	1967	1.60835e-61	5051	6583	5.94391682984847e-40	4073	1.90311e-38	7559	8941	796	1402
LIFE Adult	C3DC	Malonylcarnitine	0.0517598	0.00735299	21368	14278	1.37757e-07	4	0.00279124	15	76	1.37757e-07	4	0.00279124	14	67	3.35958e-05	0	0.0394879	1	9	0	0
LIFE Adult	C4	Butyrylcarnitine	0.524068	0.00760066	21368	14278	2.14725e-13	560	2.1837e-09	6050	9576	4.98144e-11	247	2.14484e-07	2549	4387	2.14725e-13	314	2.1837e-09	3641	5630	140	441
LIFE Adult	C4OH	3-Hydroxy-butyryl-carnitine	0.547718	0.00804555	21368	14278	3.64699e-12	318	1.97064e-08	6187	9838	3.64699e-12	128	1.97064e-08	2403	4299	8.15633e-12	190	1.97064e-08	3916	6013	132	474
LIFE Adult	C5	Isovalerylcarnitine	0.643045	0.00605757	21368	14278	3.04758362902423e-20	2255	2.32452e-16	9070	12001	3.04758362902423e-20	879	2.32452e-16	3706	5410	3.37169e-18	1388	5.78402e-15	5758	7466	394	875
LIFE Adult	C5OH+HMG	2-Hydroxyisovalerylcarnitine	0.470602	0.00688497	21368	14278	1.01606e-19	126	1.14939e-15	4826	8472	1.01606e-19	73	1.14939e-15	1898	3693	1.67089e-09	53	5.77497e-06	3013	5126	85	347
LIFE Adult	C5:1	Tiglylcarnitine	0	0.000689081	21368	14278	0.000254657	0	1	0	0	0.000254657	0	1	0	0	0.000297885	0	1	0	0	0	0
LIFE Adult	C6	Hexanoylcarnitine	0.452286	0.0109547	21368	14278	1.73129637290739e-10	127	1.62881e-06	4093	7610	2.38801e-09	24	7.74576e-06	1589	3368	1.73129637290739e-10	103	1.62881e-06	2553	4479	49	237
LIFE Adult	C6DC	Adipoylcarnitine	0	0.000694852	21368	14278	0.000114689	0	1	0	0	0.000235264	0	1	0	0	0.000114689	0	1	0	0	0	0
LIFE Adult	C8	Octanoylcarnitine	0.0552432	0.00672106	21368	14278	8.64251e-09	4	0.000103989	7	21	8.64251e-09	3	0.000103989	5	13	8.0605e-07	1	0.00406805	2	8	0	0
LIFE Adult	C8:1	Octenoylcarnitine	0.436266	0.00819644	21368	14278	2.60832e-09	95	1.83686e-05	2792	6853	2.60832e-09	87	1.83686e-05	1081	2747	7.47522e-08	8	3.84044e-05	1734	4330	23	224
LIFE Adult	C10	Decanoylcarnitine	0.265971	0.00937838	21368	14278	8.77264845979253e-10	16	1.37597e-05	380	2017	8.77264845979253e-10	10	1.37597e-05	193	888	9.11847e-09	6	7.15103e-05	187	1140	0	11
LIFE Adult	C10:1	Decenoylcarnitine	0.00433992	0.00268886	21368	14278	1.56989e-05	0	0.333997	0	0	1.56989e-05	0	0.333997	0	0	0.000110964	0	0.648728	0	0	0	0
LIFE Adult	C12	Dodecanoylcarnitine	0.204226	0.0089912	21368	14278	5.68805e-07	2	0.00967202	3	27	5.68805e-07	2	0.00967202	3	14	3.86393e-05	0	0.107245	0	13	0	0
LIFE Adult	C14	Myristoylcarnitine	0.141311	0.00763846	21368	14278	1.59267e-05	0	0.292231	0	0	0.000196948	0	0.488811	0	0	1.59267e-05	0	0.292231	0	0	0	0
LIFE Adult	C14:1	Tetradecenoylcarnitine	0.0540951	0.00671285	21368	14278	6.65768594395775e-20	7	1.34566e-15	21	73	6.65768594395775e-20	7	1.34566e-15	21	64	7.2256e-05	0	0.0558819	0	9	0	0
LIFE Adult	C14OH	3-Hydroxy-tetradecanoylcarnitine	0	0.000693742	21368	14278	5.15826e-05	0	1	0	0	0.000136121	0	1	0	0	5.15826e-05	0	1	0	0	0	0
LIFE Adult	C16	Palmitoylcarnitine	0.646014	0.00761593	21368	14278	2.90798e-25	2143	2.19959e-21	8912	11959	2.90798e-25	821	2.19959e-21	3477	5256	6.70547e-17	1335	3.88312e-14	5826	7564	391	861
LIFE Adult	C16:1	Hexadecenoylcarnitine	0.446441	0.00803963	21368	14278	6.37481e-13	171	7.54041e-09	3866	7718	6.37481e-13	125	7.54041e-09	1415	3045	3.87703e-09	46	1.78275e-06	2504	4939	53	266
LIFE Adult	C16:1OH	3-Hydroxy-hexadecenoylcarnitine	0	0.00068872	21368	14278	2.92859e-05	0	1	0	0	4.64058e-05	0	1	0	0	2.92859e-05	0	1	0	0	0	0
LIFE Adult	C16OH	3-Hydroxy-hexadecanoylcarnitine	0	0.000690868	21368	14278	4.11937e-05	0	1	0	0	8.05874e-05	0	1	0	0	4.11937e-05	0	1	0	0	0	0
LIFE Adult	Glut	Glutarylcarnitine	0.151569	0.010401	21368	14278	2.98585e-05	0	0.373374	0	0	0.000173446	0	0.373374	0	0	6.42061e-05	0	0.373374	0	0	0	0
LIFE Adult	MeGlut	3-Methylglutarylcarnitine	0	0.000693376	21368	14278	0.000132217	0	1	0	0	0.000272913	0	1	0	0	0.000132217	0	1	0	0	0	0
LIFE Adult	MMA	Methylmalonylcarnitine	0.0450718	0.00370007	21368	14278	2.71194e-28	6	5.53369e-24	86	241	2.71194e-28	4	5.53369e-24	38	102	1.34947e-07	2	0.000817861	48	139	0	0
LIFE Adult	C18	Stearoylcarnitine	0.344011	0.0104056	21368	14278	2.03857176081236e-10	11	2.8575e-06	868	3896	1.18413e-08	6	8.29909e-05	310	1368	2.03857176081236e-10	5	2.8575e-06	562	2589	4	61
LIFE Adult	C18:1	Octadecenoylcarnitine	0.654832	0.00853571	21368	14278	2.19481e-25	1823	1.61879e-21	8819	12063	2.19481e-25	736	1.61879e-21	3323	5229	1.16699e-16	1095	2.65093e-14	5862	7759	366	925
LIFE Adult	C18:1OH	Hydroxy-octadec-1-enoylcarnitine	0	0.000692112	21368	14278	6.90284e-05	0	1	0	0	0.000115629	0	1	0	0	6.90284e-05	0	1	0	0	0	0
LIFE Adult	C18:2	Trans,trans-9,12-octadecadienoic acid (Linoelaidic)	0.286438	0.0105398	21368	14278	4.2025e-09	26	3.89398e-05	894	3084	4.2025e-09	23	3.89398e-05	357	1180	7.96799e-07	3	0.000596893	540	1949	3	45
LIFE Adult	C18:2OH	3-Hydroxylinoleoylcarnitine	0.00937114	0.00440568	21368	14278	0.000141823	0	0.968281	0	0	0.000141823	0	0.968281	0	0	0.000418661	0	0.968281	0	0	0	0
LIFE Adult	C18OH	3-Hydroxy-octadecanoylcarnitine	0.110592	0.0104343	21368	14278	1.26497e-05	0	0.156346	0	2	1.26497e-05	0	0.156346	0	2	9.29468e-05	0	0.334461	0	0	0	0
LIFE Adult	C20:1	Cis-11-eicosenoic acid	0.401835	0.00842073	21368	14278	2.57301e-07	3	0.00269707	1197	5659	4.22024e-07	2	0.00269707	481	2162	2.57301e-07	1	0.00269707	719	3651	3	154
LIFE Adult	C20:2	Cis-11,14-eicosadienoic acid	0	0.000689272	21368	14278	1.99325e-05	0	1	0	0	1.99325e-05	0	1	0	0	0.000193479	0	1	0	0	0	0
LIFE Adult	C20:3	Cis-11,14,17-eicosatrienoic acid	0	0.000920077	21368	14278	1.5242e-06	1	1	0	0	3.09452e-05	0	1	0	0	1.5242e-06	1	1	0	0	0	0
LIFE Adult	AC-total	Acylcarnitine total	0.728632	0.00617535	21368	14278	3.87969e-36	3564	2.24967e-32	10453	13333	3.87969e-36	1263	2.24967e-32	4375	6187	4.61489e-21	2347	2.45332e-19	6637	8332	559	1186
LIFE Adult	Q1:(Val+Leu|Ile)/(Phe+Tyr)	(Valine + Leucine|Isoleucine) / (Phenylalanine + Tyrosine)	0.149667	0.00890602	21368	14278	7.02203e-14	3	1.2759e-09	19	372	2.45426e-06	0	0.0074323	2	167	7.02203e-14	3	1.2759e-09	17	205	0	0
LIFE Adult	Q2:C16/C2	Palmitoylcarnitine / Acetylcarnitine	0.0302595	0.00370342	21368	14278	2.18098e-09	8	4.5193e-05	42	126	1.7142e-06	1	0.00461916	11	34	2.18098e-09	7	4.5193e-05	31	92	0	0
LIFE Adult	Q3:(C16+C18:1)/C2	(Palmitoylcarnitine + Octadecenoylcarnitine) / Acetylcarnitine	0.118061	0.00815966	21368	14278	3.45822e-09	11	6.51712e-05	94	448	1.23053e-06	1	0.002199	27	162	3.45822e-09	10	6.51712e-05	67	287	0	1
LIFE Adult	Q4:C0/(C16+C18)	Carnitine free / Palmitoylcarnitine + Stearoylcarnitine	0.163635	0.00888251	21368	14278	1.72443e-11	42	3.08181e-07	171	615	1.72443e-11	40	3.08181e-07	151	425	7.12295e-07	2	0.000365531	20	191	0	1
LIFE Adult	Q5:Gln/Glu	Glutamine / Glutamic acid	0.261681	0.0099614	21368	14278	9.24519e-07	4	0.00754926	79	2289	7.95794e-06	0	0.0176174	20	1198	9.24519e-07	4	0.00754926	59	1109	0	18
LIFE Adult	Q6:Glut/Lys	Glutarylcarnitine / Lysine	0.18337	0.0126226	21368	14278	1.03585e-05	0	0.310546	0	0	4.81162e-05	0	0.310546	0	0	9.17126e-05	0	0.342631	0	0	0	0
LIFE Adult	Q8:Pro/(OH-Prol)	Proline / Hydroxyproline	0.367252	0.00848823	21368	14278	2.32291e-08	9	0.000314071	1010	4632	2.32291e-08	5	0.000314071	420	1962	1.99883e-07	4	0.000810077	590	2759	0	89
LIFE Adult	Q9:Lys/PiPA	Lysine / Pipecolic acid	0	0.000689926	21368	14278	9.36358e-06	0	1	0	0	9.36358e-06	0	1	0	0	9.68534e-05	0	1	0	0	0	0
LIFE Adult	Q11:Ala/C2	Alanine / Acetylcarnitine	0.0884044	0.00746493	21368	14278	7.48130852182927e-20	17	1.45728e-15	98	530	3.7254827505028e-10	8	2.1251e-06	55	282	7.48130852182927e-20	9	1.45728e-15	43	248	0	0
LIFE Adult	Q12:Ala/Asp	Alanine / Aspartic acid	0.483574	0.00901631	21368	14278	4.89352e-13	195	5.39999e-09	4172	8230	4.89352e-13	160	5.39999e-09	1434	3052	2.05431e-09	35	2.62353e-06	2816	5501	78	323
LIFE Adult	Q13:Arg/Cit	Arginine / Citrulline	0.0533881	0.00600603	21368	14278	3.1535e-09	1	6.37866e-05	14	127	4.67602e-06	0	0.0270612	12	84	3.1535e-09	1	6.37866e-05	2	43	0	0
LIFE Adult	Q14:Arg/Orn	Arginine / Ornithine	0	0.000688881	21368	14278	3.90979e-07	2	1	0	0	3.10823e-05	0	1	0	0	3.90979e-07	2	1	0	0	0	0
LIFE Adult	Q15:Arg/Gly	Arginine / Glycine	0	0.000689482	21368	14278	2.32012e-06	1	1	0	0	7.60156e-05	0	1	0	0	2.32012e-06	1	1	0	0	0	0
LIFE Adult	Q16:Asp/Cit	Aspartic acid / Citrulline	0.360569	0.00847507	21368	14278	8.0704477774106e-10	43	8.71507e-06	1495	5099	8.0704477774106e-10	28	8.71507e-06	602	2225	1.59156e-09	15	8.71507e-06	899	3001	6	127
LIFE Adult	Q17:Glu/Pro	Glutamic acid / Proline	0.546337	0.00754951	21368	14278	6.23839e-12	351	6.04741e-08	5995	9966	3.262e-11	149	8.33456e-08	3902	6347	6.23839e-12	202	6.04741e-08	2234	4132	141	513
LIFE Adult	Q18:(C5:1)/(Leu|Ile)	Triglylcarnitine / Leucine|Isoleucine	0.000833766	0.00068749	21368	14278	0.000192394	0	0.874766	0	0	0.000228814	0	0.874766	0	0	0.000192394	0	0.874766	0	0	0	0
LIFE Adult	Q19:(Leu|Ile)/C3	Leucine|Isoleucine / Propionylcarnitine	0.707214	0.00559284	21368	14278	1.6846e-39	3520	1.05393e-35	10354	13042	3.61994e-24	2394	1.73487e-22	6896	8460	1.6846e-39	1176	1.05393e-35	4008	5662	550	1080
LIFE Adult	Q20:C5/(Leu|Ile)	Isovalerylcarnitine / Leucine|Isoleucine	0.508863	0.0068314	21368	14278	5.07809e-12	277	5.32926e-08	5281	9232	5.07809e-12	190	5.32926e-08	1936	3833	4.08621944059284e-10	88	1.33464e-06	3451	5847	106	448
LIFE Adult	Q21:(C5OH+HMG)/(Leu|Ile)	2-Hydroxyisovalerylcarnitine / Leucine|Isoleucine	0.10475	0.00753912	21368	14278	2.93019e-09	2	5.60537e-05	4	30	2.93019e-09	2	5.60537e-05	4	21	0.000132345	0	0.14417	0	9	0	0
LIFE Adult	Q22:Met/Ser	Methionine / Serine	0.207363	0.00826757	21368	14278	4.34781e-06	0	0.0395894	5	949	7.01233e-06	0	0.0395894	3	464	4.34781e-06	0	0.0395894	2	487	0	2
LIFE Adult	Q23:Met/Gly	Methionine / Glycine	0.262982	0.00825449	21368	14278	9.35736e-08	5	0.00147365	63	1285	9.34967e-07	2	0.00442408	30	510	9.35736e-08	3	0.00147365	33	780	0	5
LIFE Adult	Q24:Met/Tau	Methionine / Taurine	0.000776699	0.00240001	21368	14278	0.000340872	0	0.89736	0	0	0.000354219	0	0.89736	0	0	0.000340872	0	0.89736	0	0	0	0
LIFE Adult	Q25:Pro/Orn	Proline / Ornithine	0.624294	0.00615128	21368	14278	2.39329e-18	2047	1.92135e-14	8580	11746	2.39329e-18	793	1.92135e-14	3596	5442	3.67332e-17	1268	1.4568e-13	5288	7099	304	795
LIFE Adult	Q26:Glu/Orn	Glutamic acid / Ornithine	0.469644	0.00841874	21368	14278	3.25561e-15	404	3.68947e-11	5054	8349	3.25561e-15	178	3.68947e-11	2182	3927	1.06843e-11	226	1.51352e-08	2943	4726	71	304
LIFE Adult	Q27:Sarc/Gly	Sarcosine / Glycine	0.783246	0.00660249	21368	14278	2.18364e-54	5701	1.01137172118461e-50	11625	14068	2.18364e-54	1945	1.01137172118461e-50	5083	6713	8.12262e-37	3868	5.89673e-35	7311	8766	769	1411
LIFE Adult	Q28:Ser/Gly	Serine / Glycine	0.130209	0.00759275	21368	14278	6.90931e-06	0	0.0643427	0	36	6.92389e-06	0	0.0643427	0	16	6.90931e-06	0	0.0643427	0	20	0	0
LIFE Adult	Q30:Phe/Tyr	Phenylalanine / Tyrosine	0.556472	0.0070442	21368	14278	2.50832e-18	576	2.37721e-14	6301	10199	1.66082e-13	202	5.65729e-11	4279	6688	2.50832e-18	374	2.37721e-14	2151	4041	129	530
LIFE Adult	Q32:C4OH/Val	3-Hydroxy-(iso)butyryl-carnitine / Valine	0.361903	0.00858451	21368	14278	4.0459e-11	31	3.42652e-07	1065	4699	4.0459e-11	18	3.42652e-07	385	1871	5.78716e-09	13	1.41033e-05	680	2909	0	81
LIFE Adult	Q33:C0/(AC-total)	Carnitine free / Acylcarnitine total	0.133958	0.00886131	21368	14278	1.5975477169365e-10	7	2.95635e-06	30	260	2.59706e-07	3	0.00137095	13	171	1.5975477169365e-10	4	2.95635e-06	17	89	0	0
LIFE Adult	Q34:Asp/C2	Aspartic acid / Acetylcarnitine	0.50331	0.00782756	21368	14278	1.27395e-18	327	1.35207e-14	5019	8961	1.20909445950785e-10	90	3.39306e-08	3308	5899	1.27395e-18	237	1.35207e-14	1824	3497	113	435
LIFE Adult	Q35:C5/C4	Isovalerylcarnitine / Butyrylcarnitine	0.165742	0.00642565	21368	14278	1.00027e-05	0	0.178312	0	27	1.00027e-05	0	0.178312	0	9	4.30533e-05	0	0.182953	0	18	0	0
LIFE Adult	Q36:C8/C10	Octanoylcarnitine / Decanoylcarnitine	0.186397	0.0103101	21368	14278	1.88627e-05	0	0.188158	0	9	1.88627e-05	0	0.188158	0	4	3.15214e-05	0	0.188158	0	5	0	0
LIFE Adult	Q37:(C14:1)/C14	Tetradecenoylcarnitine / Myristoylcarnitine	0.190645	0.0117677	21368	14278	4.29892823648647e-10	5	7.4347e-06	6	22	4.29892823648647e-10	5	7.4347e-06	6	16	6.48048e-05	0	0.0807812	0	6	0	0
LIFE Adult	Q38:MMA/C3	Methylmalonylcarnitine / Propionylcarnitine	0.729718	0.00645565	21368	14278	2.12633e-46	4201	1.22804e-42	10644	13359	7.89739e-26	2836	4.30129e-24	6884	8480	2.12633e-46	1415	1.22804e-42	4339	6029	579	1150
LIFE Heart (non-AMI)	Gln	Glutamine	0.0471584	0.0051955	23874	15188	9.6845e-06	0	0.220304	0	0	5.90821e-05	0	0.33816	0	0	9.6845e-06	0	0.220304	0	0	0	0
LIFE Heart (non-AMI)	Lys	Lysine	0.0790353	0.00526968	23874	15188	8.5581e-09	1	0.000188168	3	110	8.5581e-09	1	0.000188168	3	78	5.06888e-05	0	0.0731878	0	32	0	0
LIFE Heart (non-AMI)	OH-Prol	Hydroxyproline	0.257587	0.00757243	23874	15188	1.70744e-38	221	3.02633e-34	1683	3727	3.75701e-27	95	1.66477e-23	815	1861	1.70744e-38	126	3.02633e-34	868	1895	0	29
LIFE Heart (non-AMI)	PiPA	Pipecolic acid	0.0571252	0.0057379	23874	15188	4.6505e-05	0	0.404837	0	0	4.6505e-05	0	0.404837	0	0	5.75634e-05	0	0.404837	0	0	0	0
LIFE Heart (non-AMI)	Aba	Aminobutyric acid	0.16553	0.0103323	23874	15188	2.77646e-26	54	5.53131e-22	248	925	2.77646e-26	16	5.53131e-22	79	447	9.60932e-16	38	4.78596e-12	169	479	0	1
LIFE Heart (non-AMI)	Ala	Alanine	0.214781	0.00712639	23874	15188	4.8481e-14	41	9.08839495064437e-10	501	1849	2.73771e-13	28	2.5661e-09	290	973	4.8481e-14	13	9.08839495064437e-10	212	882	1	6
LIFE Heart (non-AMI)	Arg	Arginine	0.0636522	0.00703819	23874	15188	4.80443e-06	0	0.0568104	0	48	5.2431e-06	0	0.0568104	0	34	4.80443e-06	0	0.0568104	0	14	0	0
LIFE Heart (non-AMI)	Asn	L-Asparagine	0	0.000654882	23874	15188	0.000193213	0	1	0	0	0.000193213	0	1	0	0	0.000357963	0	1	0	0	0	0
LIFE Heart (non-AMI)	Asp	Aspartic acid	0	0.000651977	23874	15188	7.75578e-17	2	0.698579	0	0	4.94857e-05	0	1	0	0	7.75578e-17	2	0.698579	0	0	0	0
LIFE Heart (non-AMI)	Carn	Carnosine	0	0.000654135	23874	15188	1.62473e-05	0	1	0	0	3.38511e-05	0	1	0	0	1.62473e-05	0	1	0	0	0	0
LIFE Heart (non-AMI)	Cit	Citrulline	0.0558468	0.00899462	23874	15188	1.75916e-08	5	0.000396528	8	49	1.75916e-08	4	0.000396528	5	28	1.50537e-07	1	0.00108692	3	21	0	0
LIFE Heart (non-AMI)	Glu	Glutamic acid	0.158717	0.00897281	23874	15188	1.4117e-17	46	2.83537e-13	399	1134	1.4117e-17	38	2.83537e-13	252	592	1.7848e-11	8	5.12105e-08	147	542	0	0
LIFE Heart (non-AMI)	Gly	Glycine	0.0265567	0.00420881	23874	15188	8.65125016787932e-10	7	1.59487e-05	17	47	2.02481e-09	6	1.59487e-05	12	34	8.65125016787932e-10	1	1.59487e-05	5	13	0	0
LIFE Heart (non-AMI)	His	Histidine	0.000751983	0.000650327	23874	15188	2.70158e-05	0	0.537448	0	0	7.98482e-05	0	0.537448	0	0	2.70158e-05	0	0.537448	0	0	0	0
LIFE Heart (non-AMI)	Leu|Ile	Leucine|Isoleucine	0.274088	0.00751552	23874	15188	7.1742e-43	260	1.24332e-38	1922	4286	2.77426992552349e-30	123	1.60264e-26	948	2195	7.1742e-43	137	1.24332e-38	978	2137	4	46
LIFE Heart (non-AMI)	MeHis	Methylhistidine	0.202128	0.00890569	23874	15188	1.12363e-15	51	2.14033e-11	507	1837	1.12363e-15	27	2.14033e-11	253	949	3.83452721489045e-10	24	3.65208e-06	254	893	0	5
LIFE Heart (non-AMI)	Met	Methionine	0.190405	0.00833696	23874	15188	6.74385e-16	47	1.30347e-11	554	1826	5.16015e-12	33	2.72107e-08	340	1019	6.74385e-16	14	1.30347e-11	215	811	1	4
LIFE Heart (non-AMI)	Orn	Ornithine	0.0494098	0.00570555	23874	15188	3.56734e-06	0	0.0809587	0	5	3.56734e-06	0	0.0809587	0	2	1.17083e-05	0	0.0894326	0	3	0	0
LIFE Heart (non-AMI)	Phe	Phenylalanine	0.329368	0.0117721	23874	15188	1.18679e-28	377	1.90013e-24	2468	5014	1.18679e-28	223	1.90013e-24	1304	2559	1.91875e-22	154	1.53603e-18	1174	2526	10	71
LIFE Heart (non-AMI)	Pro	Proline	0.135695	0.010454	23874	15188	3.69927404738229e-20	16	7.63324e-16	55	332	1.64163e-09	6	6.24111e-06	28	158	3.69927404738229e-20	10	7.63324e-16	27	174	0	0
LIFE Heart (non-AMI)	Sarc	Sarcosine	0.164695	0.00834371	23874	15188	1.07141e-14	49	1.85812472120025e-10	342	1122	1.07141e-14	36	1.85812472120025e-10	218	632	5.80923e-14	13	3.8615995729476e-10	124	490	0	0
LIFE Heart (non-AMI)	Ser	Serine	0	0.000715221	23874	15188	0.000244015	0	1	0	0	0.000465223	0	1	0	0	0.000244015	0	1	0	0	0	0
LIFE Heart (non-AMI)	Tau	Taurine	0.04938	0.00632225	23874	15188	1.12629e-07	1	0.00255612	2	9	2.45248e-05	0	0.107608	0	2	1.12629e-07	1	0.00255612	2	7	0	0
LIFE Heart (non-AMI)	Thr	Threonine	0.0866373	0.00643559	23874	15188	4.19977e-09	9	9.15786e-05	56	329	4.39986e-08	6	0.000479709	33	177	4.19977e-09	3	9.15786e-05	23	152	0	0
LIFE Heart (non-AMI)	Trp	Tryptophan	0.0573146	0.0069717	23874	15188	8.1635e-08	8	0.000897389	15	102	1.19048e-07	7	0.000897389	10	68	8.1635e-08	1	0.000897389	5	34	0	0
LIFE Heart (non-AMI)	Tyr	Tyrosine	0.256222	0.00756081	23874	15188	2.32082e-15	116	4.12107e-11	1582	3709	2.24504e-14	90	1.99325204944988e-10	905	2072	2.32082e-15	26	4.12107e-11	680	1672	3	35
LIFE Heart (non-AMI)	Val	Valine	0.217617	0.00598124	23874	15188	8.81747e-36	143	1.64698e-31	1107	2797	1.85591e-24	73	1.1555278840214e-20	572	1459	8.81747e-36	70	1.64698e-31	536	1348	1	10
LIFE Heart (non-AMI)	C0	Carnitine free	0.222707	0.00888653	23874	15188	2.38077e-11	52	4.41801e-07	602	2079	2.38077e-11	31	4.41801e-07	336	1069	2.03304e-09	21	1.25758e-05	266	1023	0	13
LIFE Heart (non-AMI)	C2	Acetylcarnitine	0.26411	0.00703237	23874	15188	2.12532e-27	171	1.87304e-23	1417	3542	2.12532e-27	109	1.87304e-23	729	1804	9.50548e-16	62	9.82343e-13	689	1760	1	22
LIFE Heart (non-AMI)	C3	Propionylcarnitine	0.199678	0.00659336	23874	15188	6.70259e-21	29	1.28066e-16	493	1996	6.70259e-21	19	1.28066e-16	283	1028	1.55043e-15	10	7.40596e-12	211	976	1	8
LIFE Heart (non-AMI)	C3DC	Malonylcarnitine	0.0585772	0.0063638	23874	15188	1.07259e-14	5	2.41069622963766e-10	7	16	1.07259e-14	5	2.41069622963766e-10	6	13	1.89337e-05	0	0.0461181	1	3	0	0
LIFE Heart (non-AMI)	C4	Butyrylcarnitine	0.152413	0.00904197	23874	15188	1.74758729206963e-10	10	3.5363e-06	48	368	2.5894e-07	4	0.000874882	22	169	1.74758729206963e-10	6	3.5363e-06	26	199	0	0
LIFE Heart (non-AMI)	C4OH	3-Hydroxy-butyryl-carnitine	0.224434	0.00829663	23874	15188	1.58682e-27	79	2.93814e-23	769	2504	1.58682e-27	55	2.93814e-23	423	1271	1.30644e-13	24	1.6126528017085e-10	346	1240	0	7
LIFE Heart (non-AMI)	C5	Isovalerylcarnitine	0.146281	0.00717003	23874	15188	1.07164e-14	8	2.18419098438935e-10	27	342	1.20927e-08	2	6.16177e-05	19	201	1.07164e-14	6	2.18419098438935e-10	8	141	0	0
LIFE Heart (non-AMI)	C5OH+HMG	2-Hydroxyisovalerylcarnitine	0.125581	0.0104837	23874	15188	8.84618e-08	3	0.00140211	9	44	2.69088e-06	0	0.0127413	4	23	8.84618e-08	3	0.00140211	5	21	0	0
LIFE Heart (non-AMI)	C5:1	Tiglylcarnitine	0	0.000651666	23874	15188	2.40915e-05	0	1	0	0	0.000306992	0	1	0	0	0.000223572	0	1	0	0	0	0
LIFE Heart (non-AMI)	C6	Hexanoylcarnitine	0.128802	0.00849752	23874	15188	5.14534e-11	14	1.07018e-06	30	242	5.14534e-11	10	1.07018e-06	22	155	8.01682267419888e-10	4	8.33708e-06	8	87	0	0
LIFE Heart (non-AMI)	C6DC	Adipoylcarnitine	0.0488909	0.00700468	23874	15188	1.46864e-05	0	0.33348	0	0	6.57721e-05	0	0.434578	0	0	1.46864e-05	0	0.33348	0	0	0	0
LIFE Heart (non-AMI)	C8	Octanoylcarnitine	0.018145	0.00549628	23874	15188	3.13018e-21	8	7.3374e-17	13	22	3.13018e-21	8	7.3374e-17	12	19	1.04637e-05	0	0.0175198	1	3	0	0
LIFE Heart (non-AMI)	C8:1	Octenoylcarnitine	0.108011	0.00772859	23874	15188	8.20364e-09	2	0.000174699	3	50	8.20364e-09	2	0.000174699	3	27	1.08087e-05	0	0.0575438	0	23	0	0
LIFE Heart (non-AMI)	C10	Decanoylcarnitine	0.051238	0.00564534	23874	15188	8.37839e-36	16	1.89777e-31	38	112	8.37839e-36	15	1.89777e-31	30	80	7.09572e-08	1	0.000107149	8	32	0	0
LIFE Heart (non-AMI)	C10:1	Decenoylcarnitine	0.104741	0.00775409	23874	15188	1.16912e-18	7	2.49882e-14	23	90	1.16912e-18	7	2.49882e-14	20	63	4.21244e-06	0	0.00760796	3	27	0	0
LIFE Heart (non-AMI)	C12	Dodecanoylcarnitine	0.00138835	0.000649913	23874	15188	4.57782e-16	8	1.09139e-11	9	22	4.57782e-16	8	1.09139e-11	9	16	4.13294e-05	0	0.0722024	0	6	0	0
LIFE Heart (non-AMI)	C14	Myristoylcarnitine	0.10093	0.0111864	23874	15188	8.39712e-07	1	0.0180239	2	47	3.32004e-06	0	0.0356313	1	18	8.39712e-07	1	0.0180239	1	29	0	0
LIFE Heart (non-AMI)	C14:1	Tetradecenoylcarnitine	0.0867841	0.00640963	23874	15188	6.78553e-34	22	1.47939e-29	81	249	6.78553e-34	21	1.47939e-29	69	177	2.43945e-07	1	0.000253262	12	72	0	0
LIFE Heart (non-AMI)	C14OH	3-Hydroxy-tetradecanoylcarnitine	0	0.000653359	23874	15188	7.27998e-05	0	1	0	0	7.27998e-05	0	1	0	0	0.00022609	0	1	0	0	0	0
LIFE Heart (non-AMI)	C16	Palmitoylcarnitine	0.185725	0.0103305	23874	15188	2.70782645294758e-10	30	5.22764e-06	282	1077	2.70782645294758e-10	27	5.22764e-06	187	616	1.41407e-08	3	4.82782e-05	95	462	0	1
LIFE Heart (non-AMI)	C16:1	Hexadecenoylcarnitine	0.0711965	0.00640746	23874	15188	5.60402e-22	18	1.24265e-17	88	331	5.60402e-22	17	1.24265e-17	65	186	8.96164e-07	1	0.00116893	23	145	0	0
LIFE Heart (non-AMI)	C16:1OH	3-Hydroxy-hexadecenoylcarnitine	0	0.00071184	23874	15188	1.32438e-06	1	1	0	0	1.61042e-05	0	1	0	0	1.32438e-06	1	1	0	0	0	0
LIFE Heart (non-AMI)	C16OH	3-Hydroxy-hexadecanoylcarnitine	0	0.000651388	23874	15188	1.92945e-05	0	1	0	0	1.92945e-05	0	1	0	0	5.15628e-05	0	1	0	0	0	0
LIFE Heart (non-AMI)	Glut	Glutarylcarnitine	0	0.000652087	23874	15188	2.27043e-11	5	1	0	0	2.27043e-11	5	1	0	0	2.19949e-05	0	1	0	0	0	0
LIFE Heart (non-AMI)	MeGlut	3-Methylglutarylcarnitine	0.0676103	0.00837712	23874	15188	1.17604e-05	0	0.261786	0	0	3.71125e-05	0	0.394801	0	0	1.17604e-05	0	0.261786	0	0	0	0
LIFE Heart (non-AMI)	MMA	Methylmalonylcarnitine	0.0412355	0.0050799	23874	15188	1.81979e-07	2	0.00416542	3	27	1.81979e-07	2	0.00416542	3	18	2.33816e-05	0	0.0764564	0	9	0	0
LIFE Heart (non-AMI)	C18	Stearoylcarnitine	0.0613097	0.0058518	23874	15188	1.49452e-06	1	0.0334927	2	9	0.000185532	0	0.27813	0	0	1.49452e-06	1	0.0334927	2	9	0	0
LIFE Heart (non-AMI)	C18:1	Octadecenoylcarnitine	0.130153	0.00654506	23874	15188	3.96581e-14	35	8.23569986353216e-10	270	982	3.96581e-14	30	8.23569986353216e-10	156	510	6.92109e-09	5	7.36961e-06	114	472	0	0
LIFE Heart (non-AMI)	C18:1OH	Hydroxy-octadec-1-enoylcarnitine	0.0342184	0.00499836	23874	15188	1.18175e-05	0	0.227235	0	0	4.23013e-05	0	0.319911	0	0	1.18175e-05	0	0.227235	0	0	0	0
LIFE Heart (non-AMI)	C18:2	Trans,trans-9,12-octadecadienoic acid (Linoelaidic)	0.156184	0.0103887	23874	15188	6.32505e-09	8	0.00012742	31	306	2.53178e-08	7	0.000255016	21	154	6.32505e-09	1	0.00012742	10	152	0	0
LIFE Heart (non-AMI)	C18:2OH	3-Hydroxylinoleoylcarnitine	0	0.000652688	23874	15188	0.00016315	0	1	0	0	0.00023454	0	1	0	0	0.00016315	0	1	0	0	0	0
LIFE Heart (non-AMI)	C18OH	3-Hydroxy-octadecanoylcarnitine	0	0.000652569	23874	15188	4.1028e-05	0	1	0	0	4.1028e-05	0	1	0	0	0.00018355	0	1	0	0	0	0
LIFE Heart (non-AMI)	C20:1	Cis-11-eicosenoic acid	0.119537	0.0119382	23874	15188	1.32384e-06	1	0.0278274	2	34	4.49945e-06	0	0.0464222	1	20	1.32384e-06	1	0.0278274	1	14	0	0
LIFE Heart (non-AMI)	C20:2	Cis-11,14-eicosadienoic acid	0	0.000653829	23874	15188	9.67397e-05	0	1	0	0	9.67397e-05	0	1	0	0	0.000326528	0	1	0	0	0	0
LIFE Heart (non-AMI)	C20:3	Cis-11,14,17-eicosatrienoic acid	0.115504	0.00712898	23874	15188	1.02613e-05	0	0.179465	0	15	3.89963e-05	0	0.179465	0	3	1.02613e-05	0	0.179465	0	12	0	0
LIFE Heart (non-AMI)	AC-total	Acylcarnitine total	0.234072	0.00660141	23874	15188	1.13937e-14	93	1.43467636358366e-10	966	2900	1.13937e-14	60	1.43467636358366e-10	526	1470	1.36264e-12	33	4.15281e-09	440	1445	0	15
LIFE Heart (non-AMI)	Q1:(Val+Leu|Ile)/(Phe+Tyr)	(Valine + Leucine|Isoleucine) / (Phenylalanine + Tyrosine)	0.0992301	0.00530664	23874	15188	1.05479e-13	12	2.26833e-09	103	353	3.41362644433039e-10	4	2.447e-06	28	116	1.05479e-13	8	2.26833e-09	75	237	0	0
LIFE Heart (non-AMI)	Q2:C16/C2	Palmitoylcarnitine / Acetylcarnitine	0.206817	0.00661294	23874	15188	8.18128e-13	49	1.54924e-08	616	2049	2.53757e-08	10	3.40149e-05	234	970	8.18128e-13	39	1.54924e-08	382	1090	0	11
LIFE Heart (non-AMI)	Q3:(C16+C18:1)/C2	(Palmitoylcarnitine + Octadecenoylcarnitine) / Acetylcarnitine	0.243649	0.0122962	23874	15188	8.41373e-15	49	1.51927807958413e-10	624	2170	4.52457e-09	12	5.28826e-06	245	1017	8.41373e-15	37	1.51927807958413e-10	379	1168	0	15
LIFE Heart (non-AMI)	Q4:C0/(C16+C18)	Carnitine free / Palmitoylcarnitine + Stearoylcarnitine	0.117755	0.0058971	23874	15188	1.57934e-09	9	2.29172e-05	46	344	1.57934e-09	6	2.29172e-05	37	198	9.15667e-09	3	5.55433e-05	9	148	0	2
LIFE Heart (non-AMI)	Q5:Gln/Glu	Glutamine / Glutamic acid	0.169287	0.00903407	23874	15188	2.42187e-08	20	0.000457537	207	970	2.42187e-08	3	0.000457537	67	437	4.61403e-08	17	0.000457537	140	536	0	3
LIFE Heart (non-AMI)	Q6:Glut/Lys	Glutarylcarnitine / Lysine	0.00115388	0.000650066	23874	15188	2.72978e-13	6	6.50955e-09	10	21	2.72978e-13	6	6.50955e-09	9	14	1.93964e-05	0	0.0362178	1	7	0	0
LIFE Heart (non-AMI)	Q8:Pro/(OH-Prol)	Proline / Hydroxyproline	0.172319	0.0072134	23874	15188	2.76328e-25	51	5.46025e-21	410	1309	8.23478e-15	19	2.32457e-11	220	718	2.76328e-25	32	5.46025e-21	190	594	0	3
LIFE Heart (non-AMI)	Q9:Lys/PiPA	Lysine / Pipecolic acid	0.157683	0.00903868	23874	15188	9.9126e-08	3	0.00111241	38	448	9.9126e-08	2	0.00111241	21	238	1.03744e-06	1	0.0069541	17	210	0	0
LIFE Heart (non-AMI)	Q11:Ala/C2	Alanine / Acetylcarnitine	0.263859	0.00873277	23874	15188	2.8356e-39	175	4.98346e-35	1524	3715	3.12537e-17	77	6.10302e-14	789	1908	2.8356e-39	98	4.98346e-35	735	1832	0	25
LIFE Heart (non-AMI)	Q12:Ala/Asp	Alanine / Aspartic acid	0.0505359	0.00708991	23874	15188	8.00676e-13	2	1.81493e-08	2	2	8.00676e-13	2	1.81493e-08	2	2	0.00015101	0	0.410252	0	0	0	0
LIFE Heart (non-AMI)	Q13:Arg/Cit	Arginine / Citrulline	0.0967415	0.00974374	23874	15188	4.87137e-06	0	0.0605704	0	82	4.87137e-06	0	0.0605704	0	53	6.56906e-06	0	0.0605704	0	29	0	0
LIFE Heart (non-AMI)	Q14:Arg/Orn	Arginine / Ornithine	0.0549171	0.0104859	23874	15188	7.67514e-07	1	0.0173173	2	5	2.58654e-05	0	0.149987	0	2	7.67514e-07	1	0.0173173	2	3	0	0
LIFE Heart (non-AMI)	Q15:Arg/Gly	Arginine / Glycine	0.120793	0.0084586	23874	15188	1.3738e-05	0	0.133332	0	102	1.3738e-05	0	0.133332	0	68	4.13242e-05	0	0.133332	0	34	0	0
LIFE Heart (non-AMI)	Q16:Asp/Cit	Aspartic acid / Citrulline	0.021852	0.00554943	23874	15188	5.88918e-14	1	1.37526e-09	2	2	0.000130382	0	0.416494	0	0	5.88918e-14	1	1.37526e-09	2	2	0	0
LIFE Heart (non-AMI)	Q17:Glu/Pro	Glutamic acid / Proline	0.138928	0.00718857	23874	15188	2.73087e-25	19	5.61391e-21	103	474	2.73087e-25	14	5.61391e-21	64	222	9.86514e-12	5	3.38e-08	39	252	0	0
LIFE Heart (non-AMI)	Q18:(C5:1)/(Leu|Ile)	Triglylcarnitine / Leucine|Isoleucine	0.000292413	0.000650626	23874	15188	9.01995e-06	0	0.759191	0	0	0.00017582	0	0.803464	0	0	0.000126063	0	0.759191	0	0	0	0
LIFE Heart (non-AMI)	Q19:(Leu|Ile)/C3	Leucine|Isoleucine / Propionylcarnitine	0.142539	0.00710564	23874	15188	1.13041e-11	13	2.31407e-07	103	716	5.47714e-09	7	2.80307e-05	57	388	1.13041e-11	6	2.31407e-07	46	329	0	1
LIFE Heart (non-AMI)	Q20:C5/(Leu|Ile)	Isovalerylcarnitine / Leucine|Isoleucine	0.0895784	0.00899354	23874	15188	1.26218e-07	2	0.00152296	4	93	1.26218e-07	2	0.00152296	2	42	5.02053e-06	0	0.0347041	2	51	0	0
LIFE Heart (non-AMI)	Q21:(C5OH+HMG)/(Leu|Ile)	2-Hydroxyisovalerylcarnitine / Leucine|Isoleucine	0.0773199	0.00764678	23874	15188	1.50695e-07	3	0.00331952	25	156	1.50695e-07	3	0.00331952	14	75	4.47455e-06	0	0.0132863	11	81	0	0
LIFE Heart (non-AMI)	Q22:Met/Ser	Methionine / Serine	0.149751	0.00771875	23874	15188	5.26648e-17	25	1.06904e-12	239	956	1.00434e-09	15	5.09674e-06	156	542	5.26648e-17	10	1.06904e-12	83	418	0	4
LIFE Heart (non-AMI)	Q23:Met/Gly	Methionine / Glycine	0.195541	0.00710952	23874	15188	6.86217e-19	42	1.31793e-14	489	1704	1.10947528027227e-10	29	4.26164e-07	335	1003	6.86217e-19	13	1.31793e-14	154	706	0	5
LIFE Heart (non-AMI)	Q24:Met/Tau	Methionine / Taurine	0.0502613	0.00575154	23874	15188	1.55222e-07	3	0.00252472	15	71	1.55222e-07	3	0.00252472	15	52	5.20362e-05	0	0.0561894	0	19	0	0
LIFE Heart (non-AMI)	Q25:Pro/Orn	Proline / Ornithine	0.0923243	0.00589467	23874	15188	3.7533653049282e-10	4	8.13349e-06	13	54	4.28888e-07	1	0.00309798	8	21	3.7533653049282e-10	3	8.13349e-06	5	33	0	0
LIFE Heart (non-AMI)	Q26:Glu/Orn	Glutamic acid / Ornithine	0.175637	0.00897085	23874	15188	3.42136e-15	56	6.73354e-11	556	1582	3.42136e-15	42	6.73354e-11	281	719	4.96605e-14	14	2.45726262268331e-10	275	865	0	2
LIFE Heart (non-AMI)	Q27:Sarc/Gly	Sarcosine / Glycine	0.150467	0.00773835	23874	15188	3.43649e-19	64	6.96979e-15	356	1105	1.06937739996726e-10	25	2.91005e-07	208	612	3.43649e-19	39	6.96979e-15	149	495	1	2
LIFE Heart (non-AMI)	Q28:Ser/Gly	Serine / Glycine	0.00105338	0.000650131	23874	15188	1.03601e-06	1	0.0247076	3	3	0.000117581	0	0.386125	0	0	1.03601e-06	1	0.0247076	3	3	0	0
LIFE Heart (non-AMI)	Q30:Phe/Tyr	Phenylalanine / Tyrosine	0.171012	0.00897249	23874	15188	1.13835733670917e-10	6	2.25295e-06	70	747	6.09882e-07	2	0.00345857	17	286	1.13835733670917e-10	4	2.25295e-06	53	465	0	4
LIFE Heart (non-AMI)	Q32:C4OH/Val	3-Hydroxy-(iso)butyryl-carnitine / Valine	0.167802	0.00538552	23874	15188	4.02283934557347e-20	55	7.99254e-16	403	1577	4.02283934557347e-20	37	7.99254e-16	223	768	1.73283e-09	18	2.16423e-06	180	810	0	1
LIFE Heart (non-AMI)	Q33:C0/(AC-total)	Carnitine free / Acylcarnitine total	0.0815562	0.00642625	23874	15188	5.66115e-34	27	1.24132e-29	68	185	2.50153e-06	0	0.00151842	12	65	5.66115e-34	27	1.24132e-29	56	120	0	0
LIFE Heart (non-AMI)	Q34:Asp/C2	Aspartic acid / Acetylcarnitine	0.103891	0.00584251	23874	15188	4.45852e-14	20	8.76815005105251e-10	110	461	1.45775e-08	3	2.59888e-05	49	253	4.45852e-14	17	8.76815005105251e-10	61	208	0	0
LIFE Heart (non-AMI)	Q35:C5/C4	Isovalerylcarnitine / Butyrylcarnitine	0	0.000652857	23874	15188	7.90656e-05	0	1	0	0	7.90656e-05	0	1	0	0	9.04844e-05	0	1	0	0	0	0
LIFE Heart (non-AMI)	Q36:C8/C10	Octanoylcarnitine / Decanoylcarnitine	0	0.000651971	23874	15188	0.000138711	0	1	0	0	0.000290917	0	1	0	0	0.000138711	0	1	0	0	0	0
LIFE Heart (non-AMI)	Q37:(C14:1)/C14	Tetradecenoylcarnitine / Myristoylcarnitine	0	0.000651508	23874	15188	1.13756388143181e-20	9	0.999852	0	0	1.13756388143181e-20	9	0.999852	0	0	4.07014e-05	0	1	0	0	0	0
LIFE Heart (non-AMI)	Q38:MMA/C3	Methylmalonylcarnitine / Propionylcarnitine	0.168847	0.008324	23874	15188	3.3224e-16	16	6.59262e-12	223	1138	4.24518e-07	2	0.000695291	110	616	3.3224e-16	14	6.59262e-12	113	523	0	1
LIFE Heart (AMI)	Gln	Glutamine	0.199732	0.00667225	23457	15065	1.79355e-07	4	0.00335996	140	1126	9.72898e-06	0	0.0126214	33	455	1.79355e-07	4	0.00335996	107	672	0	1
LIFE Heart (AMI)	Lys	Lysine	0.1997	0.00831324	23457	15065	2.82107e-13	53	5.29589e-09	631	2133	1.07694e-08	18	1.97091e-05	258	1058	2.82107e-13	35	5.29589e-09	374	1081	1	6
LIFE Heart (AMI)	OH-Prol	Hydroxyproline	0.168597	0.00910945	23457	15065	3.36367e-08	8	0.000633913	81	535	1.8693e-07	5	0.000965747	52	268	3.36367e-08	3	0.000633913	30	268	1	1
LIFE Heart (AMI)	PiPA	Pipecolic acid	0.0251397	0.00344437	23457	15065	1.34575e-05	0	0.277167	0	0	1.34575e-05	0	0.277167	0	0	7.02612e-05	0	0.369068	0	0	0	0
LIFE Heart (AMI)	Aba	Aminobutyric acid	0.186884	0.00774924	23457	15065	3.64098e-12	54	6.94454e-08	610	1923	2.62683e-09	5	5.46467e-06	157	759	3.64098e-12	49	6.94454e-08	454	1169	1	5
LIFE Heart (AMI)	Ala	Alanine	0.174773	0.0097116	23457	15065	4.95364355591219e-10	23	9.58894e-06	225	929	3.49552e-08	2	8.09866e-05	53	320	4.95364355591219e-10	21	9.58894e-06	173	610	1	1
LIFE Heart (AMI)	Arg	Arginine	0.232265	0.0102716	23457	15065	1.01341e-16	87	1.82503e-12	800	2388	1.71808e-15	24	1.54702e-11	335	1202	1.01341e-16	63	1.82503e-12	465	1199	0	13
LIFE Heart (AMI)	Asn	L-Asparagine	0	0.000659601	23457	15065	0.000134076	0	1	0	0	0.000417452	0	1	0	0	0.000134076	0	1	0	0	0	0
LIFE Heart (AMI)	Asp	Aspartic acid	0.156253	0.0098019	23457	15065	1.2647e-06	1	0.0250306	7	276	1.74827e-05	0	0.048338	1	128	1.2647e-06	1	0.0250306	6	148	0	0
LIFE Heart (AMI)	Carn	Carnosine	0.040176	0.00425273	23457	15065	2.12943e-05	0	0.225142	0	0	2.12943e-05	0	0.225142	0	0	5.64954e-05	0	0.225142	0	0	0	0
LIFE Heart (AMI)	Cit	Citrulline	0.289125	0.00765298	23457	15065	2.04408e-18	139	3.4085e-14	1572	3991	4.70653e-15	44	2.61605e-11	585	1724	2.04408e-18	95	3.4085e-14	989	2304	2	37
LIFE Heart (AMI)	Glu	Glutamic acid	0.134928	0.00784669	23457	15065	5.72382e-06	0	0.0711872	0	280	8.21574e-06	0	0.0711872	0	169	5.72382e-06	0	0.0711872	0	111	0	0
LIFE Heart (AMI)	Gly	Glycine	0.241416	0.00961896	23457	15065	8.15372592150138e-10	24	9.14332e-06	475	1950	6.09954e-07	2	0.000620532	137	742	8.15372592150138e-10	22	9.14332e-06	338	1215	0	7
LIFE Heart (AMI)	His	Histidine	0	0.000737614	23457	15065	1.08072e-05	0	1	0	0	1.08072e-05	0	1	0	0	4.6818e-05	0	1	0	0	0	0
LIFE Heart (AMI)	Leu|Ile	Leucine|Isoleucine	0.181293	0.00726837	23457	15065	1.11496e-11	17	2.14122e-07	199	1067	1.11496e-11	13	2.14122e-07	107	546	5.04693e-09	4	2.55045e-05	93	523	1	2
LIFE Heart (AMI)	MeHis	Methylhistidine	0.259239	0.008317	23457	15065	1.31497e-11	32	2.28489e-07	645	2828	1.31497e-11	24	2.28489e-07	307	1380	7.07806e-08	8	0.000153736	338	1460	0	12
LIFE Heart (AMI)	Met	Methionine	0.163803	0.00909679	23457	15065	1.33381e-06	1	0.0261623	16	387	5.38997e-05	0	0.0497522	1	91	1.33381e-06	1	0.0261623	15	296	0	0
LIFE Heart (AMI)	Orn	Ornithine	0.286685	0.0094413	23457	15065	1.97356e-13	134	3.30221e-09	1657	4019	3.37874603466307e-10	8	4.17874e-07	611	1785	1.97356e-13	126	3.30221e-09	1051	2277	5	43
LIFE Heart (AMI)	Phe	Phenylalanine	0.242252	0.00607337	23457	15065	1.28306e-11	118	1.1906e-07	1160	2912	1.28306e-11	52	1.1906e-07	534	1408	1.33967e-11	66	1.1906e-07	628	1520	2	16
LIFE Heart (AMI)	Pro	Proline	0.323078	0.00660954	23457	15065	6.04254e-22	244	9.59469e-18	2136	4962	5.37369264332141e-10	22	1.46157e-07	781	2232	6.04254e-22	222	9.59469e-18	1359	2800	4	70
LIFE Heart (AMI)	Sarc	Sarcosine	0.105696	0.00718191	23457	15065	1.70356372173132e-10	14	3.57368e-06	103	386	6.71498e-06	0	0.00513065	19	147	1.70356372173132e-10	14	3.57368e-06	84	239	0	0
LIFE Heart (AMI)	Ser	Serine	0.0678165	0.00647038	23457	15065	4.76806e-05	0	0.616352	0	0	4.76806e-05	0	0.616352	0	0	0.000229666	0	0.616352	0	0	0	0
LIFE Heart (AMI)	Tau	Taurine	0	0.000670421	23457	15065	0.000286025	0	1	0	0	0.000533554	0	1	0	0	0.00107373	0	1	0	0	0	0
LIFE Heart (AMI)	Thr	Threonine	0.174758	0.0104	23457	15065	2.4288e-09	16	2.73783e-05	175	976	2.03842e-07	2	0.000438434	25	349	2.4288e-09	14	2.73783e-05	150	627	0	0
LIFE Heart (AMI)	Trp	Tryptophan	0.0215135	0.0041472	23457	15065	1.35043e-05	0	0.14205	0	13	0.000107112	0	0.195391	0	2	1.35043e-05	0	0.14205	0	11	0	0
LIFE Heart (AMI)	Tyr	Tyrosine	0.158619	0.0112307	23457	15065	7.068e-09	5	0.000139496	31	458	5.11303e-06	0	0.01392	17	236	7.068e-09	5	0.000139496	14	222	0	0
LIFE Heart (AMI)	Val	Valine	0.141046	0.00982929	23457	15065	1.35775e-07	6	0.00273565	20	194	1.35775e-07	1	0.00273565	8	92	8.13891e-07	5	0.00485175	12	103	0	1
LIFE Heart (AMI)	C0	Carnitine free	0.254697	0.00832571	23457	15065	9.65624510919155e-10	24	1.68816e-05	619	2647	9.65624510919155e-10	16	1.68816e-05	276	1210	4.86553e-08	8	0.00014177	344	1450	1	13
LIFE Heart (AMI)	C2	Acetylcarnitine	0.322661	0.00649789	23457	15065	1.09989e-18	178	9.61707e-15	2239	5062	1.09989e-18	137	9.61707e-15	1193	2522	1.04552e-13	41	1.99454535478952e-10	1051	2606	5	66
LIFE Heart (AMI)	C3	Propionylcarnitine	0.194456	0.00838003	23457	15065	2.42567e-09	18	3.78352e-05	405	1533	2.42567e-09	15	3.78352e-05	263	870	1.49952e-06	3	0.00175383	142	671	0	8
LIFE Heart (AMI)	C3DC	Malonylcarnitine	0.144437	0.00603704	23457	15065	3.52641e-06	0	0.0707713	0	362	3.52641e-06	0	0.0707713	0	188	1.69311e-05	0	0.081282	0	174	0	0
LIFE Heart (AMI)	C4	Butyrylcarnitine	0.207301	0.00666206	23457	15065	5.41573e-07	4	0.00871436	112	1489	5.41573e-07	3	0.00871436	62	851	1.50281e-06	1	0.00871436	50	638	0	0
LIFE Heart (AMI)	C4OH	3-Hydroxy-butyryl-carnitine	0.30196	0.0114013	23457	15065	5.75554695581436e-10	45	9.42408e-06	1024	3423	5.75554695581436e-10	25	9.42408e-06	505	1727	1.55503e-09	20	1.18496e-05	520	1719	1	23
LIFE Heart (AMI)	C5	Isovalerylcarnitine	0.0835577	0.0120743	23457	15065	1.9576e-06	1	0.0385419	2	21	1.9576e-06	1	0.0385419	1	14	3.5858e-06	0	0.0385419	1	7	0	0
LIFE Heart (AMI)	C5OH+HMG	2-Hydroxyisovalerylcarnitine	0.0781836	0.00718734	23457	15065	9.34569e-06	0	0.171405	0	12	9.34569e-06	0	0.171405	0	5	1.64474e-05	0	0.171405	0	7	0	0
LIFE Heart (AMI)	C5:1	Tiglylcarnitine	0.0768043	0.0085001	23457	15065	5.53419e-05	0	0.552051	0	0	5.53419e-05	0	0.552051	0	0	0.000110866	0	0.552051	0	0	0	0
LIFE Heart (AMI)	C6	Hexanoylcarnitine	0	0.000657698	23457	15065	2.08763e-05	0	1	0	0	7.08547e-05	0	1	0	0	8.24094e-05	0	1	0	0	0	0
LIFE Heart (AMI)	C6DC	Adipoylcarnitine	0.155528	0.009109	23457	15065	2.55214e-06	0	0.0505548	0	136	2.55214e-06	0	0.0505548	0	92	3.33866e-05	0	0.0942029	0	44	0	0
LIFE Heart (AMI)	C8	Octanoylcarnitine	0.010718	0.00551397	23457	15065	5.4299e-06	0	0.0865531	0	2	5.4299e-06	0	0.0865531	0	2	4.39479e-05	0	0.206575	0	0	0	0
LIFE Heart (AMI)	C8:1	Octenoylcarnitine	0	0.000661004	23457	15065	3.64322e-05	0	1	0	0	0.000480757	0	1	0	0	3.64322e-05	0	1	0	0	0	0
LIFE Heart (AMI)	C10	Decanoylcarnitine	0.212154	0.00968297	23457	15065	4.34085e-08	6	0.000576535	225	1514	1.83652e-06	1	0.00497438	34	452	4.34085e-08	5	0.000576535	191	1066	0	4
LIFE Heart (AMI)	C10:1	Decenoylcarnitine	0.0332922	0.00704554	23457	15065	6.04788e-06	0	0.137142	0	1	5.91965e-05	0	0.454038	0	0	6.04788e-06	0	0.137142	0	1	0	0
LIFE Heart (AMI)	C12	Dodecanoylcarnitine	0.198998	0.00980692	23457	15065	6.78619e-07	1	0.0127507	14	592	6.78619e-07	1	0.0127507	13	363	9.03877e-06	0	0.0242615	1	230	0	1
LIFE Heart (AMI)	C14	Myristoylcarnitine	0.0407566	0.00570798	23457	15065	2.88134e-05	0	0.313332	0	0	2.88134e-05	0	0.313332	0	0	9.26148e-05	0	0.313332	0	0	0	0
LIFE Heart (AMI)	C14:1	Tetradecenoylcarnitine	0.0627845	0.00783317	23457	15065	8.41668e-07	1	0.0185034	2	7	8.41668e-07	1	0.0185034	2	5	1.08825e-05	0	0.0797479	0	2	0	0
LIFE Heart (AMI)	C14OH	3-Hydroxy-tetradecanoylcarnitine	0.110602	0.00857105	23457	15065	2.37911e-07	1	0.00496343	1	1	0.000168828	0	0.300919	0	0	2.37911e-07	1	0.00496343	1	1	0	0
LIFE Heart (AMI)	C16	Palmitoylcarnitine	0.138283	0.00723357	23457	15065	6.84033835744306e-10	30	1.38266e-05	236	867	6.84033835744306e-10	25	1.38266e-05	146	458	3.12968e-08	5	0.00010649	90	410	0	1
LIFE Heart (AMI)	C16:1	Hexadecenoylcarnitine	0.0389975	0.00766153	23457	15065	1.22613e-05	0	0.259218	0	0	1.22613e-05	0	0.259218	0	0	2.29984e-05	0	0.259218	0	0	0	0
LIFE Heart (AMI)	C16:1OH	3-Hydroxy-hexadecenoylcarnitine	0.0779317	0.00846054	23457	15065	2.26457e-05	0	0.489803	0	0	2.26457e-05	0	0.489803	0	0	0.000376651	0	0.574312	0	0	0	0
LIFE Heart (AMI)	C16OH	3-Hydroxy-hexadecanoylcarnitine	0	0.000662555	23457	15065	0.000432225	0	1	0	0	0.000432225	0	1	0	0	0.00058138	0	1	0	0	0	0
LIFE Heart (AMI)	Glut	Glutarylcarnitine	0.197424	0.00856864	23457	15065	7.55232e-06	0	0.0688369	0	339	7.55232e-06	0	0.0688369	0	96	1.3302e-05	0	0.0688369	0	243	0	0
LIFE Heart (AMI)	MeGlut	3-Methylglutarylcarnitine	0.16503	0.00979148	23457	15065	3.20706e-06	0	0.0628131	0	197	3.20706e-06	0	0.0628131	0	119	3.06458e-05	0	0.102951	0	78	0	0
LIFE Heart (AMI)	MMA	Methylmalonylcarnitine	0	0.000661502	23457	15065	0.00018002	0	1	0	0	0.00045426	0	1	0	0	0.00018002	0	1	0	0	0	0
LIFE Heart (AMI)	C18	Stearoylcarnitine	0.0383356	0.00437828	23457	15065	1.32969e-05	0	0.12376	0	13	1.32969e-05	0	0.12376	0	12	0.000105185	0	0.169481	0	1	0	0
LIFE Heart (AMI)	C18:1	Octadecenoylcarnitine	0.166333	0.00834778	23457	15065	8.43174e-12	32	1.64885e-07	350	1494	8.43174e-12	22	1.64885e-07	168	658	4.82055e-09	10	1.46363e-05	182	839	0	3
LIFE Heart (AMI)	C18:1OH	Hydroxy-octadec-1-enoylcarnitine	0	0.000658581	23457	15065	0.00010957	0	1	0	0	0.000133921	0	1	0	0	0.00010957	0	1	0	0	0	0
LIFE Heart (AMI)	C18:2	Trans,trans-9,12-octadecadienoic acid (Linoelaidic)	0.12276	0.0105335	23457	15065	1.92396e-06	0	0.163574	0	3	4.47327e-05	0	0.191808	0	1	2.23788e-05	0	0.163574	0	2	0	0
LIFE Heart (AMI)	C18:2OH	3-Hydroxylinoleoylcarnitine	0.100707	0.00598367	23457	15065	6.91157e-06	0	0.145798	0	1	6.91157e-06	0	0.145798	0	1	0.000120161	0	0.35357	0	0	0	0
LIFE Heart (AMI)	C18OH	3-Hydroxy-octadecanoylcarnitine	0	0.000659239	23457	15065	1.15838e-05	0	1	0	0	1.15838e-05	0	1	0	0	0.000191273	0	1	0	0	0	0
LIFE Heart (AMI)	C20:1	Cis-11-eicosenoic acid	0.0190563	0.0063054	23457	15065	0.000100411	0	0.705177	0	0	0.000100411	0	0.705177	0	0	0.000538127	0	0.705177	0	0	0	0
LIFE Heart (AMI)	C20:2	Cis-11,14-eicosadienoic acid	0	0.000661606	23457	15065	4.18229e-05	0	1	0	0	0.000115815	0	1	0	0	4.18229e-05	0	1	0	0	0	0
LIFE Heart (AMI)	C20:3	Cis-11,14,17-eicosatrienoic acid	0	0.000662712	23457	15065	0.000116961	0	1	0	0	0.00014771	0	1	0	0	0.000116961	0	1	0	0	0	0
LIFE Heart (AMI)	AC-total	Acylcarnitine total	0.304685	0.00815089	23457	15065	2.59592e-16	83	4.23395e-12	1647	4258	2.59592e-16	57	4.23395e-12	812	2061	1.15128915715476e-10	26	2.06312e-07	837	2239	2	42
LIFE Heart (AMI)	Q1:(Val+Leu|Ile)/(Phe+Tyr)	(Valine + Leucine|Isoleucine) / (Phenylalanine + Tyrosine)	0.136583	0.00604097	23457	15065	5.41661e-13	40	1.09703e-08	311	982	1.49526e-11	22	1.51419e-07	141	476	5.41661e-13	18	1.09703e-08	170	510	0	4
LIFE Heart (AMI)	Q2:C16/C2	Palmitoylcarnitine / Acetylcarnitine	0.17865	0.00969353	23457	15065	2.05246e-06	1	0.0117672	92	902	2.05246e-06	1	0.0117672	59	477	3.19641e-06	0	0.0117672	33	425	0	0
LIFE Heart (AMI)	Q3:(C16+C18:1)/C2	(Palmitoylcarnitine + Octadecenoylcarnitine) / Acetylcarnitine	0.226248	0.00964764	23457	15065	9.97552e-08	5	0.00181055	245	1702	9.97552e-08	4	0.00181055	138	851	2.05159e-06	1	0.00488585	107	856	0	5
LIFE Heart (AMI)	Q4:C0/(C16+C18)	Carnitine free / Palmitoylcarnitine + Stearoylcarnitine	0.188069	0.00846693	23457	15065	2.54191e-08	3	0.000484118	145	934	2.54191e-08	2	0.000484118	40	369	1.41507e-06	1	0.00819949	105	565	0	0
LIFE Heart (AMI)	Q5:Gln/Glu	Glutamine / Glutamic acid	0.212653	0.0090078	23457	15065	2.34159e-07	6	0.00252041	169	1451	1.44453e-06	1	0.00526869	56	718	2.34159e-07	5	0.00252041	113	735	0	2
LIFE Heart (AMI)	Q6:Glut/Lys	Glutarylcarnitine / Lysine	0.208184	0.00972451	23457	15065	1.51442e-06	1	0.0240977	6	614	1.51442e-06	1	0.0240977	1	227	5.91734e-06	0	0.0240977	5	387	0	0
LIFE Heart (AMI)	Q8:Pro/(OH-Prol)	Proline / Hydroxyproline	0.315342	0.00611947	23457	15065	1.6737e-24	224	2.68797288295509e-20	2104	4926	5.09798e-14	30	4.49191e-11	835	2288	1.6737e-24	194	2.68797288295509e-20	1276	2711	7	73
LIFE Heart (AMI)	Q9:Lys/PiPA	Lysine / Pipecolic acid	0	0.000658965	23457	15065	6.78569e-05	0	1	0	0	6.78569e-05	0	1	0	0	0.000296804	0	1	0	0	0	0
LIFE Heart (AMI)	Q11:Ala/C2	Alanine / Acetylcarnitine	0.365921	0.0085527	23457	15065	6.12539e-21	277	9.11065e-17	2913	6129	1.93642e-12	78	1.51587e-09	1408	3141	6.12539e-21	199	9.11065e-17	1517	3102	12	114
LIFE Heart (AMI)	Q12:Ala/Asp	Alanine / Aspartic acid	0.0738304	0.0064391	23457	15065	3.65144e-07	2	0.00441575	9	67	4.0651e-07	1	0.00441575	4	28	3.65144e-07	1	0.00441575	5	39	0	0
LIFE Heart (AMI)	Q13:Arg/Cit	Arginine / Citrulline	0.0954879	0.00980348	23457	15065	4.08561e-07	3	0.00795746	22	151	7.50097e-07	1	0.00795746	8	79	4.08561e-07	2	0.00795746	14	72	0	0
LIFE Heart (AMI)	Q14:Arg/Orn	Arginine / Ornithine	0.20203	0.0104153	23457	15065	3.47253e-08	7	0.000312823	171	1094	2.50761e-07	3	0.00103621	106	636	3.47253e-08	4	0.000312823	65	460	0	2
LIFE Heart (AMI)	Q15:Arg/Gly	Arginine / Glycine	0.214315	0.00837748	23457	15065	3.4822e-11	33	6.41763e-07	640	2099	1.16822372244472e-10	14	7.17671e-07	361	1236	3.4822e-11	19	6.41763e-07	279	866	0	3
LIFE Heart (AMI)	Q16:Asp/Cit	Aspartic acid / Citrulline	0.165272	0.0067178	23457	15065	1.94522e-08	12	0.000380878	150	871	2.06742e-07	9	0.0012047	72	492	1.94522e-08	3	0.000380878	78	381	0	2
LIFE Heart (AMI)	Q17:Glu/Pro	Glutamic acid / Proline	0.316762	0.007594	23457	15065	7.56779e-21	199	7.9922e-17	2039	4922	7.56779e-21	180	7.9922e-17	1287	2818	6.75055e-09	19	1.63619e-06	754	2173	2	69
LIFE Heart (AMI)	Q18:(C5:1)/(Leu|Ile)	Triglylcarnitine / Leucine|Isoleucine	0.0590874	0.00844078	23457	15065	0.000100244	0	0.49534	0	0	0.000180308	0	0.49534	0	0	0.000100244	0	0.49534	0	0	0	0
LIFE Heart (AMI)	Q19:(Leu|Ile)/C3	Leucine|Isoleucine / Propionylcarnitine	0.195592	0.00724963	23457	15065	1.06444e-06	1	0.00877371	217	1171	2.79845e-06	0	0.00877371	122	571	1.36025e-06	1	0.00877371	95	602	0	2
LIFE Heart (AMI)	Q20:C5/(Leu|Ile)	Isovalerylcarnitine / Leucine|Isoleucine	0.0651854	0.00773235	23457	15065	2.05731e-05	0	0.201514	0	0	2.05731e-05	0	0.201514	0	0	3.2038e-05	0	0.201514	0	0	0	0
LIFE Heart (AMI)	Q21:(C5OH+HMG)/(Leu|Ile)	2-Hydroxyisovalerylcarnitine / Leucine|Isoleucine	0.0841958	0.00589724	23457	15065	5.24209e-07	1	0.0112611	3	30	1.97824e-05	0	0.0607094	0	7	5.24209e-07	1	0.0112611	3	23	0	0
LIFE Heart (AMI)	Q22:Met/Ser	Methionine / Serine	0.145032	0.008535	23457	15065	1.31087e-05	0	0.088577	0	67	1.31087e-05	0	0.088577	0	30	1.35122e-05	0	0.088577	0	37	0	0
LIFE Heart (AMI)	Q23:Met/Gly	Methionine / Glycine	0.177877	0.0078497	23457	15065	1.04518e-06	2	0.0112355	39	619	6.26725e-06	0	0.0197427	7	218	1.04518e-06	2	0.0112355	32	403	0	2
LIFE Heart (AMI)	Q24:Met/Tau	Methionine / Taurine	0.0487615	0.00841974	23457	15065	0.000396706	0	0.84338	0	0	0.000604606	0	0.84338	0	0	0.000396706	0	0.84338	0	0	0	0
LIFE Heart (AMI)	Q25:Pro/Orn	Proline / Ornithine	0.235564	0.00715726	23457	15065	7.68087e-13	56	1.37729e-08	703	2563	5.38673e-08	4	3.86366e-05	207	1144	7.68087e-13	52	1.37729e-08	496	1431	0	12
LIFE Heart (AMI)	Q26:Glu/Orn	Glutamic acid / Ornithine	0.221493	0.00888418	23457	15065	1.8461133017857e-10	53	2.29187e-06	755	2634	1.8461133017857e-10	48	2.29187e-06	515	1535	8.437e-09	5	1.30209e-05	240	1114	0	15
LIFE Heart (AMI)	Q27:Sarc/Gly	Sarcosine / Glycine	0.227967	0.0102421	23457	15065	1.14055e-11	62	2.0655e-07	607	2193	7.26502e-09	15	9.85401e-06	330	1336	1.14055e-11	47	2.0655e-07	277	867	0	10
LIFE Heart (AMI)	Q28:Ser/Gly	Serine / Glycine	0.142973	0.0128625	23457	15065	6.23126e-09	3	0.000125269	3	30	6.23126e-09	3	0.000125269	3	15	1.20847e-05	0	0.05516	0	15	0	0
LIFE Heart (AMI)	Q30:Phe/Tyr	Phenylalanine / Tyrosine	0.0765458	0.00515246	23457	15065	1.73482e-06	1	0.0375788	2	79	1.73482e-06	1	0.0375788	1	43	4.35697e-06	0	0.0471891	1	36	0	0
LIFE Heart (AMI)	Q32:C4OH/Val	3-Hydroxy-(iso)butyryl-carnitine / Valine	0.250247	0.00722388	23457	15065	1.45353e-09	32	2.54565e-05	772	2771	2.89493e-09	18	2.54565e-05	407	1377	1.45353e-09	14	2.54565e-05	365	1411	0	17
LIFE Heart (AMI)	Q33:C0/(AC-total)	Carnitine free / Acylcarnitine total	0.145261	0.01053	23457	15065	5.39568868105086e-10	2	1.08181e-05	27	176	8.23083e-06	0	0.0143375	6	50	5.39568868105086e-10	2	1.08181e-05	21	126	0	0
LIFE Heart (AMI)	Q34:Asp/C2	Aspartic acid / Acetylcarnitine	0.279354	0.00707175	23457	15065	2.53752e-15	102	3.93084e-11	1453	3896	6.9761e-15	33	3.93084e-11	777	2049	2.53752e-15	69	3.93084e-11	677	1898	1	51
LIFE Heart (AMI)	Q35:C5/C4	Isovalerylcarnitine / Butyrylcarnitine	0.0151204	0.00760254	23457	15065	2.31031e-05	0	0.533736	0	0	0.000276399	0	0.901292	0	0	2.31031e-05	0	0.533736	0	0	0	0
LIFE Heart (AMI)	Q36:C8/C10	Octanoylcarnitine / Decanoylcarnitine	0.0937488	0.00659353	23457	15065	2.80027e-05	0	0.3765	0	0	2.80027e-05	0	0.3765	0	0	4.44382e-05	0	0.3765	0	0	0	0
LIFE Heart (AMI)	Q37:(C14:1)/C14	Tetradecenoylcarnitine / Myristoylcarnitine	0.0286398	0.00570148	23457	15065	0.000129276	0	0.83077	0	0	0.000212964	0	0.83077	0	0	0.00027434	0	0.83077	0	0	0	0
LIFE Heart (AMI)	Q38:MMA/C3	Methylmalonylcarnitine / Propionylcarnitine	0.0756585	0.00525312	23457	15065	6.58029e-07	1	0.0142676	1	17	5.85265e-05	0	0.165323	0	7	6.58029e-07	1	0.0142676	1	10	0	0
Sorb	Gln	Glutamine	0	0.000664119	23199	14918	1.13571e-05	0	1	0	0	1.13571e-05	0	1	0	0	0.000230713	0	1	0	0	0	0
Sorb	Lys	Lysine	0.122922	0.00851692	23199	14918	1.36499e-05	0	0.185756	0	71	1.36499e-05	0	0.185756	0	61	4.68379e-05	0	0.185756	0	10	0	0
Sorb	OH-Prol	Hydroxyproline	0.108925	0.00663106	23199	14918	5.10034e-07	1	0.0105435	8	74	5.10034e-07	1	0.0105435	6	44	6.56518e-06	0	0.037658	2	30	0	0
Sorb	PiPA	Pipecolic acid	0	0.000662226	23199	14918	3.8774e-05	0	1	0	0	3.8774e-05	0	1	0	0	0.000214202	0	1	0	0	0	0
Sorb	Aba	Aminobutyric acid	0	0.00066489	23199	14918	7.59675e-05	0	1	0	0	7.59675e-05	0	1	0	0	0.00116933	0	1	0	0	0	0
Sorb	Ala	Alanine	0	0.000660463	23199	14918	7.61056e-05	0	1	0	0	7.61056e-05	0	1	0	0	0.000176056	0	1	0	0	0	0
Sorb	Arg	Arginine	0	0.000660252	23199	14918	5.70666e-06	0	1	0	0	0.000259877	0	1	0	0	5.70666e-06	0	1	0	0	0	0
Sorb	Asn	L-Asparagine	0.0343909	0.00642856	23199	14918	1.23519e-05	0	0.276698	0	0	0.000267924	0	0.595559	0	0	1.23519e-05	0	0.276698	0	0	0	0
Sorb	Asp	Aspartic acid	0	0.000664588	23199	14918	1.64094e-05	0	1	0	0	0.000369594	0	1	0	0	1.64094e-05	0	1	0	0	0	0
Sorb	Carn	Carnosine	0.0520392	0.00649672	23199	14918	1.48669e-05	0	0.449085	0	0	6.07054e-05	0	0.449085	0	0	6.13386e-05	0	0.449648	0	0	0	0
Sorb	Cit	Citrulline	0.155619	0.00797113	23199	14918	2.56675e-05	0	0.21896	0	0	7.10104e-05	0	0.21896	0	0	2.56675e-05	0	0.21896	0	0	0	0
Sorb	Glu	Glutamic acid	0.138025	0.0073321	23199	14918	1.84392e-06	1	0.0225705	6	54	8.60728e-06	0	0.0407623	1	30	1.84392e-06	1	0.0225705	5	24	0	0
Sorb	Gly	Glycine	0	0.000665044	23199	14918	9.82618e-05	0	1	0	0	0.000251965	0	1	0	0	0.000278366	0	1	0	0	0	0
Sorb	His	Histidine	0	0.000694414	23199	14918	2.2234e-05	0	1	0	0	0.000108628	0	1	0	0	0.000199627	0	1	0	0	0	0
Sorb	Leu|Ile	Leucine|Isoleucine	0.194616	0.00977226	23199	14918	5.24065e-08	9	0.000310927	136	1083	5.24065e-08	7	0.000310927	86	623	5.35092e-08	2	0.000310927	50	461	0	1
Sorb	MeHis	Methylhistidine	0.0193605	0.00493652	23199	14918	0.000149513	0	0.719361	0	0	0.000168035	0	0.719361	0	0	0.000149513	0	0.719361	0	0	0	0
Sorb	Met	Methionine	0.0468851	0.00706177	23199	14918	1.91874e-07	1	0.00424259	1	50	8.25375e-06	0	0.0615115	0	21	1.91874e-07	1	0.00424259	1	29	0	0
Sorb	Orn	Ornithine	0.00353725	0.00248545	23199	14918	1.45129e-06	0	0.121606	0	3	1.79687e-05	0	0.13846	0	2	1.19438e-05	0	0.121606	0	1	0	0
Sorb	Phe	Phenylalanine	0.162847	0.00917158	23199	14918	3.33885e-08	10	0.000648441	145	641	3.33885e-08	9	0.000648441	97	355	7.33796e-07	1	0.00158346	48	286	0	0
Sorb	Pro	Proline	0.118748	0.00785248	23199	14918	1.62772e-06	2	0.0194796	8	101	1.62772e-06	2	0.0194796	4	70	4.89356e-06	0	0.0307209	4	31	0	0
Sorb	Sarc	Sarcosine	0.0308556	0.00432747	23199	14918	4.88466e-06	0	0.0990013	0	4	4.88466e-06	0	0.0990013	0	2	1.19469e-05	0	0.0990013	0	2	0	0
Sorb	Ser	Serine	0.0796452	0.00783879	23199	14918	5.95982e-06	0	0.113435	0	26	5.95982e-06	0	0.113435	0	16	1.85077e-05	0	0.113435	0	10	0	0
Sorb	Tau	Taurine	0.0261977	0.00633175	23199	14918	0.000111307	0	0.723269	0	0	0.000111307	0	0.723269	0	0	0.000158988	0	0.723269	0	0	0	0
Sorb	Thr	Threonine	0.043532	0.00514732	23199	14918	3.07019e-05	0	0.681247	0	0	3.07019e-05	0	0.681247	0	0	0.00017525	0	0.75512	0	0	0	0
Sorb	Trp	Tryptophan	0.0420585	0.00442697	23199	14918	1.39437e-05	0	0.197036	0	3	1.39437e-05	0	0.197036	0	1	1.9702e-05	0	0.197036	0	2	0	0
Sorb	Tyr	Tyrosine	0.112975	0.00847409	23199	14918	1.94592e-07	1	0.00400432	3	207	1.44607e-05	0	0.054404	0	91	1.94592e-07	1	0.00400432	3	116	0	0
Sorb	Val	Valine	0.182356	0.00782752	23199	14918	2.12267e-07	10	0.0021092	84	866	2.12267e-07	5	0.0021092	54	490	3.97058e-07	5	0.0021092	30	376	0	0
Sorb	C0	Carnitine free	0	0.000661129	23199	14918	8.58502e-07	1	1	0	0	8.58502e-07	1	1	0	0	2.08556e-05	0	1	0	0	0	0
Sorb	C2	Acetylcarnitine	0	0.00066028	23199	14918	1.91839e-08	3	1	0	0	1.91839e-08	3	1	0	0	7.92342e-05	0	1	0	0	0	0
Sorb	C3	Propionylcarnitine	0.0931489	0.0086098	23199	14918	5.80012330759106e-10	4	1.22023e-05	4	29	5.80012330759106e-10	4	1.22023e-05	4	13	2.65624e-05	0	0.0642455	0	16	0	0
Sorb	C3DC	Malonylcarnitine	0.0782226	0.00786033	23199	14918	6.0833e-06	0	0.130087	0	1	6.0833e-06	0	0.130087	0	1	4.07856e-05	0	0.430818	0	0	0	0
Sorb	C4	Butyrylcarnitine	0.0323896	0.00499325	23199	14918	5.22572e-05	0	0.722924	0	0	5.22572e-05	0	0.722924	0	0	6.44099e-05	0	0.722924	0	0	0	0
Sorb	C4OH	3-Hydroxy-butyryl-carnitine	0.0114336	0.00484158	23199	14918	1.67224e-06	1	0.0383508	1	1	5.87056e-05	0	0.33858	0	0	1.67224e-06	1	0.0383508	1	1	0	0
Sorb	C5	Isovalerylcarnitine	0.00713561	0.00242487	23199	14918	5.7092e-05	0	0.626318	0	0	0.000261544	0	0.626318	0	0	5.7092e-05	0	0.626318	0	0	0	0
Sorb	C5OH+HMG	2-Hydroxyisovalerylcarnitine	0.00111691	0.00241439	23199	14918	3.14894e-06	0	0.822261	0	0	0.000277248	0	0.866118	0	0	0.000194268	0	0.822261	0	0	0	0
Sorb	C5:1	Tiglylcarnitine	0	0.000666647	23199	14918	0.000118754	0	1	0	0	0.000486424	0	1	0	0	0.00049124	0	1	0	0	0	0
Sorb	C6	Hexanoylcarnitine	0	0.000661656	23199	14918	0.000239512	0	1	0	0	0.00026028	0	1	0	0	0.000239512	0	1	0	0	0	0
Sorb	C6DC	Adipoylcarnitine	0.0732721	0.00848666	23199	14918	7.18308e-06	0	0.0919395	0	3	7.18308e-06	0	0.0919395	0	1	8.55284e-06	0	0.0919395	0	2	0	0
Sorb	C8	Octanoylcarnitine	0	0.000660791	23199	14918	2.73769e-06	0	1	0	0	2.73769e-06	0	1	0	0	7.52369e-06	0	1	0	0	0	0
Sorb	C8:1	Octenoylcarnitine	0.0511741	0.00646179	23199	14918	1.18986e-05	0	0.210885	0	0	1.18986e-05	0	0.210885	0	0	3.68545e-05	0	0.210885	0	0	0	0
Sorb	C10	Decanoylcarnitine	0.0139663	0.00342094	23199	14918	6.54862e-05	0	0.464544	0	0	6.54862e-05	0	0.464544	0	0	6.61548e-05	0	0.464544	0	0	0	0
Sorb	C10:1	Decenoylcarnitine	0.0620205	0.00659728	23199	14918	5.97437e-05	0	0.419199	0	0	0.000131697	0	0.419199	0	0	5.97437e-05	0	0.419199	0	0	0	0
Sorb	C12	Dodecanoylcarnitine	0.00317658	0.00416004	23199	14918	0.000101636	0	0.982635	0	0	0.000101636	0	0.982635	0	0	0.000183995	0	0.982635	0	0	0	0
Sorb	C14	Myristoylcarnitine	0.0417934	0.00642621	23199	14918	1.25106e-05	0	0.218151	0	0	1.25106e-05	0	0.218151	0	0	0.000233125	0	0.65988	0	0	0	0
Sorb	C14:1	Tetradecenoylcarnitine	0	0.000664277	23199	14918	2.45191e-06	0	1	0	0	0.000163719	0	1	0	0	2.45191e-06	0	1	0	0	0	0
Sorb	C14OH	3-Hydroxy-tetradecanoylcarnitine	0.0140364	0.00561818	23199	14918	1.37494e-05	0	0.314494	0	0	3.50862e-05	0	0.36741	0	0	1.37494e-05	0	0.314494	0	0	0	0
Sorb	C16	Palmitoylcarnitine	0	0.000660871	23199	14918	0.000168465	0	1	0	0	0.000168465	0	1	0	0	0.000222679	0	1	0	0	0	0
Sorb	C16:1	Hexadecenoylcarnitine	0.00321096	0.000657749	23199	14918	1.47847e-05	0	0.183611	0	2	1.47847e-05	0	0.183611	0	1	1.58802e-05	0	0.183611	0	1	0	0
Sorb	C16:1OH	3-Hydroxy-hexadecenoylcarnitine	0.00904411	0.0042218	23199	14918	1.27833e-05	0	0.224485	0	0	1.27833e-05	0	0.224485	0	0	6.93924e-05	0	0.42417	0	0	0	0
Sorb	C16OH	3-Hydroxy-hexadecanoylcarnitine	0.0144144	0.00493257	23199	14918	3.18964e-05	0	0.285169	0	0	3.18964e-05	0	0.285169	0	0	0.000206378	0	0.599145	0	0	0	0
Sorb	Glut	Glutarylcarnitine	0.0136409	0.00558296	23199	14918	4.4525e-05	0	0.642331	0	0	4.4525e-05	0	0.642331	0	0	8.42124e-05	0	0.642331	0	0	0	0
Sorb	MeGlut	3-Methylglutarylcarnitine	0.0700923	0.00917662	23199	14918	1.32094e-05	0	0.21333	0	0	1.32094e-05	0	0.21333	0	0	1.97775e-05	0	0.21333	0	0	0	0
Sorb	MMA	Methylmalonylcarnitine	0.125453	0.00789919	23199	14918	2.05844e-05	0	0.181361	0	32	2.05844e-05	0	0.181361	0	17	2.65129e-05	0	0.181361	0	15	0	0
Sorb	C18	Stearoylcarnitine	0.0698865	0.00723395	23199	14918	4.21351e-05	0	0.359871	0	0	8.23898e-05	0	0.359871	0	0	4.21351e-05	0	0.359871	0	0	0	0
Sorb	C18:1	Octadecenoylcarnitine	0.12636	0.0066744	23199	14918	1.06986e-05	0	0.123722	0	5	1.06986e-05	0	0.123722	0	4	1.83133e-05	0	0.123722	0	1	0	0
Sorb	C18:1OH	Hydroxy-octadec-1-enoylcarnitine	0	0.000663782	23199	14918	0.000111566	0	1	0	0	0.000218142	0	1	0	0	0.000111566	0	1	0	0	0	0
Sorb	C18:2	Trans,trans-9,12-octadecadienoic acid (Linoelaidic)	0.126014	0.00615304	23199	14918	6.24672e-06	0	0.126656	0	2	6.23621e-05	0	0.216672	0	0	6.24672e-06	0	0.126656	0	2	0	0
Sorb	C18:2OH	3-Hydroxylinoleoylcarnitine	0	0.000661327	23199	14918	4.5842e-06	0	1	0	0	1.90705e-05	0	1	0	0	0.00026889	0	1	0	0	0	0
Sorb	C18OH	3-Hydroxy-octadecanoylcarnitine	0.028291	0.0063745	23199	14918	0.000114932	0	0.918984	0	0	0.00018101	0	0.918984	0	0	0.000114932	0	0.918984	0	0	0	0
Sorb	C20:1	Cis-11-eicosenoic acid	0	0.000661881	23199	14918	2.04665e-05	0	1	0	0	9.66391e-05	0	1	0	0	2.04665e-05	0	1	0	0	0	0
Sorb	C20:2	Cis-11,14-eicosadienoic acid	0.0242978	0.00576139	23199	14918	2.97407e-05	0	0.474504	0	0	4.19259e-05	0	0.474504	0	0	2.97407e-05	0	0.474504	0	0	0	0
Sorb	C20:3	Cis-11,14,17-eicosatrienoic acid	0	0.000665454	23199	14918	9.10878e-05	0	1	0	0	0.000895348	0	1	0	0	9.10878e-05	0	1	0	0	0	0
Sorb	AC-total	Acylcarnitine total	0	0.000659931	23199	14918	9.76988e-09	2	1	0	0	9.76988e-09	2	1	0	0	1.99235e-05	0	1	0	0	0	0
Sorb	Q1:(Val+Leu|Ile)/(Phe+Tyr)	(Valine + Leucine|Isoleucine) / (Phenylalanine + Tyrosine)	0.0111212	0.00421557	23199	14918	2.93114e-05	0	0.672433	0	0	0.00014264	0	0.883239	0	0	2.93114e-05	0	0.672433	0	0	0	0
Sorb	Q2:C16/C2	Palmitoylcarnitine / Acetylcarnitine	0	0.000661664	23199	14918	3.10994e-05	0	1	0	0	0.000231411	0	1	0	0	3.10994e-05	0	1	0	0	0	0
Sorb	Q3:(C16+C18:1)/C2	(Palmitoylcarnitine + Octadecenoylcarnitine) / Acetylcarnitine	0.0740866	0.00718725	23199	14918	1.40389e-05	0	0.252438	0	0	4.88249e-05	0	0.252438	0	0	1.40389e-05	0	0.252438	0	0	0	0
Sorb	Q4:C0/(C16+C18)	Carnitine free / Palmitoylcarnitine + Stearoylcarnitine	0.081601	0.00720915	23199	14918	2.07116e-05	0	0.280261	0	0	2.07116e-05	0	0.280261	0	0	5.05664e-05	0	0.359121	0	0	0	0
Sorb	Q5:Gln/Glu	Glutamine / Glutamic acid	0.0169813	0.00498837	23199	14918	4.70822e-06	0	0.0569013	0	4	4.70822e-06	0	0.0569013	0	2	8.64355e-06	0	0.0569013	0	2	0	0
Sorb	Q6:Glut/Lys	Glutarylcarnitine / Lysine	0.0671512	0.00989597	23199	14918	9.92179e-05	0	0.680013	0	0	9.92179e-05	0	0.680013	0	0	0.000131258	0	0.680013	0	0	0	0
Sorb	Q8:Pro/(OH-Prol)	Proline / Hydroxyproline	0.0604094	0.00593169	23199	14918	1.08689e-05	0	0.236915	0	0	5.61195e-05	0	0.510599	0	0	1.08689e-05	0	0.236915	0	0	0	0
Sorb	Q9:Lys/PiPA	Lysine / Pipecolic acid	0.103536	0.00727927	23199	14918	2.05052e-06	1	0.0426448	1	6	2.05052e-06	1	0.0426448	1	4	3.97097e-05	0	0.15311	0	2	0	0
Sorb	Q11:Ala/C2	Alanine / Acetylcarnitine	0	0.000661241	23199	14918	3.6886e-05	0	1	0	0	3.6886e-05	0	1	0	0	0.000121806	0	1	0	0	0	0
Sorb	Q12:Ala/Asp	Alanine / Aspartic acid	0	0.000664871	23199	14918	0.000189872	0	1	0	0	0.000189872	0	1	0	0	0.0006384	0	1	0	0	0	0
Sorb	Q13:Arg/Cit	Arginine / Citrulline	0	0.000662537	23199	14918	1.32487e-05	0	1	0	0	4.28471e-05	0	1	0	0	1.32487e-05	0	1	0	0	0	0
Sorb	Q14:Arg/Orn	Arginine / Ornithine	0	0.000660138	23199	14918	3.12688e-05	0	1	0	0	0.000113342	0	1	0	0	3.12688e-05	0	1	0	0	0	0
Sorb	Q15:Arg/Gly	Arginine / Glycine	0.00122459	0.00229879	23199	14918	3.03434e-05	0	0.429122	0	0	3.03434e-05	0	0.429122	0	0	3.70402e-05	0	0.429122	0	0	0	0
Sorb	Q16:Asp/Cit	Aspartic acid / Citrulline	0.0363415	0.00707283	23199	14918	2.34755e-05	0	0.224384	0	0	4.10254e-05	0	0.224384	0	0	2.34755e-05	0	0.224384	0	0	0	0
Sorb	Q17:Glu/Pro	Glutamic acid / Proline	0.0620784	0.00652757	23199	14918	7.75764e-06	0	0.0906672	0	3	7.75764e-06	0	0.0906672	0	2	1.25007e-05	0	0.0906672	0	1	0	0
Sorb	Q18:(C5:1)/(Leu|Ile)	Triglylcarnitine / Leucine|Isoleucine	0	0.000664612	23199	14918	0.000256217	0	1	0	0	0.000535099	0	1	0	0	0.000256217	0	1	0	0	0	0
Sorb	Q19:(Leu|Ile)/C3	Leucine|Isoleucine / Propionylcarnitine	0.0847568	0.00717161	23199	14918	5.05650362133433e-10	3	1.07363e-05	6	37	5.44796e-06	0	0.0192792	2	23	5.05650362133433e-10	3	1.07363e-05	4	14	0	0
Sorb	Q20:C5/(Leu|Ile)	Isovalerylcarnitine / Leucine|Isoleucine	0.0335104	0.00508406	23199	14918	1.47675e-05	0	0.187857	0	2	9.82118e-05	0	0.432513	0	0	1.47675e-05	0	0.187857	0	2	0	0
Sorb	Q21:(C5OH+HMG)/(Leu|Ile)	2-Hydroxyisovalerylcarnitine / Leucine|Isoleucine	0.0761853	0.00990132	23199	14918	1.53758e-05	0	0.329528	0	0	5.25051e-05	0	0.438337	0	0	1.53758e-05	0	0.329528	0	0	0	0
Sorb	Q22:Met/Ser	Methionine / Serine	0.00641482	0.00237194	23199	14918	7.06649e-06	0	0.142787	0	3	7.06649e-06	0	0.142787	0	2	1.23892e-05	0	0.142787	0	1	0	0
Sorb	Q23:Met/Gly	Methionine / Glycine	0.0470863	0.00507411	23199	14918	3.77625e-06	0	0.0436857	2	5	1.27938e-05	0	0.0734509	0	2	3.77625e-06	0	0.0436857	2	3	0	0
Sorb	Q24:Met/Tau	Methionine / Taurine	0.0413035	0.00784671	23199	14918	3.1951e-06	0	0.0710616	0	1	4.65154e-05	0	0.317222	0	0	3.1951e-06	0	0.0710616	0	1	0	0
Sorb	Q25:Pro/Orn	Proline / Ornithine	0.0689585	0.00719384	23199	14918	1.66518e-07	1	0.00359665	1	1	6.82778e-05	0	0.289401	0	0	1.66518e-07	1	0.00359665	1	1	0	0
Sorb	Q26:Glu/Orn	Glutamic acid / Ornithine	0.00689264	0.00409706	23199	14918	3.13962e-06	0	0.0635145	0	2	3.13962e-06	0	0.0635145	0	2	0.000120116	0	0.374388	0	0	0	0
Sorb	Q27:Sarc/Gly	Sarcosine / Glycine	0.00305234	0.00230775	23199	14918	2.97707e-07	2	0.00688543	3	4	2.97707e-07	2	0.00688543	3	4	0.000124826	0	0.351315	0	0	0	0
Sorb	Q28:Ser/Gly	Serine / Glycine	0.109684	0.00788104	23199	14918	1.5384e-05	0	0.126778	0	3	1.61054e-05	0	0.126778	0	1	1.5384e-05	0	0.126778	0	2	0	0
Sorb	Q30:Phe/Tyr	Phenylalanine / Tyrosine	0.109491	0.00727084	23199	14918	3.20511e-06	0	0.0500289	0	85	3.20511e-06	0	0.0500289	0	33	3.84778e-05	0	0.12546	0	52	0	0
Sorb	Q32:C4OH/Val	3-Hydroxy-(iso)butyryl-carnitine / Valine	0.0318576	0.00566015	23199	14918	3.23597e-05	0	0.243018	0	0	5.3668e-05	0	0.243018	0	0	3.23597e-05	0	0.243018	0	0	0	0
Sorb	Q33:C0/(AC-total)	Carnitine free / Acylcarnitine total	0	0.000663162	23199	14918	5.8635e-05	0	1	0	0	0.000825678	0	1	0	0	5.8635e-05	0	1	0	0	0	0
Sorb	Q34:Asp/C2	Aspartic acid / Acetylcarnitine	0.0259206	0.0070454	23199	14918	8.36433e-05	0	0.904963	0	0	8.36433e-05	0	0.904963	0	0	0.000206094	0	0.904963	0	0	0	0
Sorb	Q35:C5/C4	Isovalerylcarnitine / Butyrylcarnitine	0.0978804	0.00785711	23199	14918	6.32555e-05	0	0.331525	0	0	6.32555e-05	0	0.331525	0	0	7.4947e-05	0	0.331525	0	0	0	0
Sorb	Q36:C8/C10	Octanoylcarnitine / Decanoylcarnitine	0	0.000661259	23199	14918	0.000169357	0	1	0	0	0.000263759	0	1	0	0	0.000169357	0	1	0	0	0	0
Sorb	Q37:(C14:1)/C14	Tetradecenoylcarnitine / Myristoylcarnitine	0	0.00066085	23199	14918	7.33588e-05	0	1	0	0	0.000157677	0	1	0	0	7.33588e-05	0	1	0	0	0	0
Sorb	Q38:MMA/C3	Methylmalonylcarnitine / Propionylcarnitine	0.0784087	0.00785222	23199	14918	4.92157e-07	1	0.0105223	4	21	2.41422e-06	0	0.025808	2	10	4.92157e-07	1	0.0105223	2	11	0	0

## Sheet: Supplemental Table 5
Gene	Number of mapped Probes	Mapped Probes	Gene Expression Location	Gene Type	Biomarker Function of Gene	Druggability of Gene	Number of Significantly associating Metabolites	Significantly associating Metabolites	Number of associating Amino Acids/Acylcarnitines/Mix-quotients	Cumulative fraction of total significant metabolite associations	Cumulative fraction of total significantly associating genes	Top Enriched Pathway	Enrichment	P-Value (Hypergeom. Test)	Q-Value (FDR=5%)
BCL11A	4	ILMN_1752899, ILMN_2255133, ILMN_1659800, ILMN_2342271	Nucleus	transcription regulator			28	OHProl, Ala, Glu, LeuIle, MeHis, Phe, Sarc, Trp, Tyr, C0, C2, C3, C4, C4OH, C5, C5OHHMG, C81, C16, C161, C181, acges, Q16, Q19, Q25, Q26, Q27, Q32, Q38	13/13/2	0.000810185	0.000116564	Oxidation of Branched Chain Fatty Acids	2.909	0.0332661	1
CCDC50	3	ILMN_1738333, ILMN_1872404, ILMN_2302118	Cytoplasm	other			25	OHProl, Ala, LeuIle, Phe, Pro, Sarc, Tyr, Val, C0, C2, C3, C4, C4OH, C5, C16, C181, acges, Q16, Q17, Q19, Q25, Q26, Q27, Q30, Q38	14/10/1	0.00153356	0.000233127	Oxidation of Branched Chain Fatty Acids	2.667	0.0443548	1
ABCG1	4	ILMN_1794782, ILMN_2329927, ILMN_1658176, ILMN_1695968	Plasma Membrane	transporter	efficacy,unspecified application		24	OHProl, Aba, Glu, LeuIle, MeHis, Sarc, Trp, Val, C0, C2, C3, C4, C4OH, C5, C5OHHMG, C6, C81, C16, C181, acges, Q1, Q19, Q26, Q38	10/13/1	0.00222801	0.000349691	Oxidation of Branched Chain Fatty Acids	2.667	0.0443548	1
PCCA	1	ILMN_1714384	Cytoplasm	enzyme			23	Cit, Glu, Orn, Pro, C0, C2, C3, C4, C4OH, C5, C5OHHMG, C16, C161, C181, acges, Q4, Q12, Q19, Q20, Q25, Q26, Q34, Q38	7/13/3	0.00289352	0.000466255	Oxidation of Branched Chain Fatty Acids	4	0.0112903	1
ACADVL	2	ILMN_1806408, ILMN_2352009	Cytoplasm	enzyme	unspecified application		22	OHProl, Aba, Cit, LeuIle, Orn, Phe, Val, C2, C4, C4OH, C5OHHMG, C6, C8, C10, C12, C161, C181, acges, Q1, Q2, Q26, Q32	9/12/1	0.00353009	0.000582819	Beta Oxidation of Very Long Chain Fatty Acids	2	0.443548	1
ALAS2	3	ILMN_2367126, ILMN_1708323, ILMN_2271875	Cytoplasm	enzyme			22	OHProl, Cit, Phe, Sarc, Trp, C0, C2, C3, C4OH, C5, C81, C16, C161, C18, C181, C182, acges, Q19, Q20, Q30, Q34, Q38	6/13/3	0.00416667	0.000699382	Oxidation of Branched Chain Fatty Acids	3.556	0.0169355	1
BACH2	3	ILMN_1670695, ILMN_2058468, ILMN_1686927	Nucleus	transcription regulator			22	MeHis, Sarc, C0, C2, C3, C4, C4OH, C5, C5OHHMG, C16, C161, C181, acges, Q3, Q4, Q5, Q19, Q20, Q21, Q26, Q32, Q38	4/14/4	0.00480324	0.000815946	Oxidation of Branched Chain Fatty Acids	5.333	0.00403226	0.399194
XPO4	2	ILMN_1657873, ILMN_2088612	Nucleus	transporter			21	OHProl, LeuIle, Phe, Tyr, Val, C0, C2, C3, C4, C4OH, C5, C6, C181, acges, Q3, Q5, Q19, Q26, Q32, Q34, Q38	7/11/3	0.00541088	0.00093251	Oxidation of Branched Chain Fatty Acids	4	0.0112903	1
CHMP2A	2	ILMN_1671893, ILMN_1656621	Cytoplasm	other			21	OHProl, Glu, LeuIle, MeHis, Phe, Tyr, Val, C0, C2, C3, C4, C4OH, C5, C5OHHMG, C16, C161, C181, acges, Q19, Q26, Q38	8/12/1	0.00601852	0.00104907	Oxidation of Branched Chain Fatty Acids	3.556	0.0169355	0.838306
NT5DC1	2	ILMN_1680673, ILMN_2058347	Other	other			21	OHProl, Ala, Glu, LeuIle, Phe, Tyr, Val, C0, C2, C4, C4OH, C5, C5OHHMG, C6, C181, acges, Q3, Q4, Q5, Q20, Q26	9/11/1	0.00662616	0.00116564	Phenylalanine and Tyrosine Metabolism	3.556	0.0169355	1
CACNA2D3	1	ILMN_1754076	Plasma Membrane	ion channel	prognosis	pregabalin	21	OHProl, LeuIle, MeHis, Orn, Phe, Tyr, Val, C0, C2, C3, C4, C5, C5OHHMG, C6, C16, C161, C181, acges, Q19, Q26, Q38	8/12/1	0.0072338	0.0012822	Oxidation of Branched Chain Fatty Acids	3.556	0.0169355	1
MCCC1	1	ILMN_1760174	Cytoplasm	enzyme			21	LeuIle, MeHis, Phe, Tyr, Val, C0, C2, C3, C4, C4OH, C5, C5OHHMG, C6, C181, acges, Q19, Q20, Q21, Q26, Q32, Q38	6/11/4	0.00784144	0.00139876	Oxidation of Branched Chain Fatty Acids	4.571	0.00705645	0.698589
ZCCHC14	1	ILMN_1743456	Other	other			21	MeHis, Phe, C0, C2, C3, C4, C4OH, C5, C5OHHMG, C16, C181, acges, Q2, Q3, Q5, Q19, Q20, Q26, Q32, Q34, Q38	4/13/4	0.00844907	0.00151533	Oxidation of Branched Chain Fatty Acids	5.333	0.00403226	0.399194
NRCAM	2	ILMN_1722809, ILMN_2411236	Plasma Membrane	other			20	OHProl, Ala, Phe, Pro, Sarc, Trp, Tyr, Val, C0, C2, C3, C5, C5OHHMG, C16, C181, acges, Q19, Q26, Q27, Q38	10/9/1	0.00902778	0.00163189	Oxidation of Branched Chain Fatty Acids	2.909	0.0332661	1
ATM	2	ILMN_1779214, ILMN_2370825	Nucleus	kinase	diagnosis	AZD0156, AZD1390	20	OHProl, Glu, MeHis, Phe, C0, C2, C4, C4OH, C5, C5OHHMG, C6, C16, C161, C181, acges, Q3, Q20, Q26, Q32, Q38	5/13/2	0.00960648	0.00174846	Beta Oxidation of Very Long Chain Fatty Acids	5.333	0.0302419	1
MSANTD2	2	ILMN_2073263, ILMN_1773148	Other	other			20	OHProl, LeuIle, MeHis, Phe, Tyr, Val, C2, C3, C4, C4OH, C5, C5OHHMG, C16, C181, acges, Q19, Q20, Q26, Q32, Q38	7/10/3	0.0101852	0.00186502	Oxidation of Branched Chain Fatty Acids	3.048	0.112903	1
FERMT3	2	ILMN_2366330, ILMN_2366334	Cytoplasm	enzyme			20	OHProl, Glu, LeuIle, MeHis, Phe, Sarc, Tyr, Val, C0, C2, C3, C4, C4OH, C5, C5OHHMG, acges, Q4, Q26, Q27, Q38	10/10/0	0.0107639	0.00198158	Oxidation of Branched Chain Fatty Acids	3.556	0.0169355	0.838306
C14orf28	1	ILMN_1807031	Other	other			20	LeuIle, Phe, Tyr, Val, C0, C2, C3, C4, C4OH, C5, C5OHHMG, C16, C161, C181, acges, Q5, Q26, Q32, Q34, Q38	6/12/2	0.0113426	0.00209815	Oxidation of Branched Chain Fatty Acids	4.571	0.00705645	0.698589
IFT57	1	ILMN_1811636	Cytoplasm	other	disease progression		20	MeHis, Pro, Trp, C0, C2, C3, C4, C4OH, C5OHHMG, C16, C161, C181, C182, acges, Q19, Q20, Q25, Q32, Q34, Q38	4/12/4	0.0119213	0.00221471	Oxidation of Branched Chain Fatty Acids	4.571	0.00705645	0.698589
CHD6	2	ILMN_2209163, ILMN_1781816	Nucleus	enzyme			20	Phe, Tyr, C0, C2, C3, C4, C4OH, C5, C5OHHMG, C16, C161, C181, acges, Q5, Q19, Q26, Q27, Q32, Q34, Q38	5/12/3	0.0125	0.00233127	Oxidation of Branched Chain Fatty Acids	5.333	0.00403226	0.399194
RPAIN	2	ILMN_1770339, ILMN_2323774	Nucleus	other			19	OHProl, Cit, MeHis, Phe, C0, C2, C3, C4, C4OH, C5, C5OHHMG, C16, C161, C181, acges, Q19, Q26, Q32, Q38	5/12/2	0.0130498	0.00244784	Oxidation of Branched Chain Fatty Acids	4.571	0.00705645	0.698589
SKP2	2	ILMN_1791002, ILMN_1665538	Nucleus	enzyme	diagnosis		19	OHProl, Ala, LeuIle, Tyr, Val, C0, C2, C3, C4, C4OH, C5, C6, C16, C161, acges, Q12, Q26, Q34, Q38	7/11/1	0.0135995	0.0025644	Oxidation of Branched Chain Fatty Acids	4	0.0112903	1
TMEM14C	2	ILMN_2175131, ILMN_1657857	Plasma Membrane	other			19	OHProl, MeHis, Phe, Sarc, Tyr, Val, C0, C2, C3, C4OH, C5OHHMG, C16, C161, C181, C182, acges, Q19, Q26, Q32	7/10/2	0.0141493	0.00268097	Oxidation of Branched Chain Fatty Acids	3.556	0.0169355	1
MYLIP	1	ILMN_1656111	Cytoplasm	enzyme			19	Aba, MeHis, Val, C0, C2, C3, C4, C4OH, C5, C5OHHMG, C16, MMA, acges, Q1, Q3, Q19, Q20, Q26, Q38	5/12/2	0.0146991	0.00279753	Oxidation of Branched Chain Fatty Acids	4.571	0.00705645	0.698589
REPIN1	1	ILMN_2404385	Nucleus	other			19	Cit, MeHis, Orn, C0, C2, C3, C4, C4OH, C5, C5OHHMG, C16, C181, acges, Q11, Q19, Q26, Q32, Q34, Q38	4/11/4	0.0152488	0.00291409	Oxidation of Branched Chain Fatty Acids	4.571	0.00705645	0.698589
SLC4A7	2	ILMN_1808354, ILMN_2200917	Plasma Membrane	transporter			19	LeuIle, Phe, Tyr, Val, C0, C2, C3, C4, C4OH, C5, C5OHHMG, C16, C161, C181, acges, Q19, Q26, Q32, Q38	5/12/2	0.0157986	0.00303066	Oxidation of Branched Chain Fatty Acids	4.571	0.00705645	0.698589
TGM2	3	ILMN_1705750, ILMN_1797236, ILMN_1679267	Cytoplasm	enzyme			19	MeHis, C0, C2, C3, C4, C4OH, C5, C5OHHMG, C16, C18, C181, C182, acges, Q19, Q20, Q26, Q32, Q34, Q38	2/13/4	0.0163484	0.00314722	Oxidation of Branched Chain Fatty Acids	5.333	0.00403226	0.399194
CXCR5	2	ILMN_2337928, ILMN_2337931	Plasma Membrane	G-protein coupled receptor			19	MeHis, Val, C0, C2, C3, C4, C4OH, C5, C5OHHMG, C10, C12, C141, C161, C181, acges, Q19, Q20, Q26, Q32	3/13/3	0.0168981	0.00326378	Oxidation of Branched Chain Fatty Acids	6.4	0.00201613	0.199597
TSPAN13	2	ILMN_1669881, ILMN_2130525	Plasma Membrane	other			19	C0, C2, C3, C4, C4OH, C5, C5OHHMG, C6, C16, C161, C181, acges, Q4, Q11, Q19, Q20, Q26, Q32, Q34	1/13/5	0.0174479	0.00338035	Oxidation of Branched Chain Fatty Acids	8	0.000806452	0.0798387
TADA3	2	ILMN_1674866, ILMN_1792176	Nucleus	transcription regulator			18	OHProl, Cit, LeuIle, Phe, Val, C0, C2, C3, C4, C4OH, C5, C5OHHMG, C81, C181, acges, Q16, Q26, Q38	7/11/0	0.0179687	0.00349691	Oxidation of Branched Chain Fatty Acids	4.571	0.00705645	0.698589
RFXANK	3	ILMN_1780987, ILMN_2399497, ILMN_1804113	Nucleus	transcription regulator			18	OHProl, LeuIle, Phe, Trp, Tyr, Val, C0, C2, C3, C4OH, C5, C5OHHMG, C161, acges, Q5, Q27, Q32, Q38	8/9/1	0.0184896	0.00361347	Oxidation of Branched Chain Fatty Acids	4.571	0.00705645	0.698589
CD151	2	ILMN_1794740, ILMN_2326713	Plasma Membrane	other			18	OHProl, Glu, LeuIle, MeHis, Phe, Sarc, Val, C0, C2, C3, C4, C4OH, acges, Q3, Q19, Q26, Q27, Q38	9/8/1	0.0190104	0.00373004	Oxidation of Branched Chain Fatty Acids	4	0.0112903	1
FAM135A	2	ILMN_1804454, ILMN_2225608	Other	enzyme			18	OHProl, LeuIle, Tyr, Val, C2, C3, C4, C4OH, C5, C5OHHMG, C16, C161, C181, acges, Q19, Q20, Q26, Q38	5/11/2	0.0195312	0.0038466	Oxidation of Branched Chain Fatty Acids	4.267	0.0564516	1
CCR9	2	ILMN_2337386, ILMN_1664316	Plasma Membrane	G-protein coupled receptor	disease progression		18	OHProl, Ala, Sarc, C0, C2, C3, C4OH, C5, C5OHHMG, C16, C161, C181, C201, acges, Q19, Q20, Q32, Q34	3/11/4	0.0200521	0.00396317	Oxidation of Branched Chain Fatty Acids	5.333	0.00403226	0.399194
ABCA1	1	ILMN_1766054	Plasma Membrane	transporter		probucol	18	Ala, MeHis, Pro, Sarc, Tyr, C0, C2, C3, C4, C5, C16, acges, Q11, Q12, Q17, Q25, Q27, Q38	9/8/1	0.0205729	0.00407973	Oxidation of Branched Chain Fatty Acids	3.556	0.0169355	1
ZC2HC1A	2	ILMN_1789558, ILMN_2057981	Other	other			18	Ala, Sarc, Tyr, C0, C2, C3, C4, C4OH, C5, C5OHHMG, C16, C181, acges, Q19, Q27, Q30, Q32, Q38	5/11/2	0.0210938	0.00419629	Oxidation of Branched Chain Fatty Acids	4.571	0.00705645	0.698589
HVCN1	2	ILMN_1815168, ILMN_2365248	Plasma Membrane	ion channel			18	Cit, Met, Orn, Phe, Tyr, Val, C2, C4, C4OH, C10, C12, C141, C161, Q19, Q20, Q26, Q32, Q34	7/7/4	0.0216146	0.00431286	Spermidine and Spermine Biosynthesis	4.571	0.0423387	1
CA1	1	ILMN_1652431	Cytoplasm	enzyme		ethoxyzolamide, dichlorphenamide, brimonidine/brinzolamide, methazolamide, diazoxide, hydrochlorothiazide, acetazolamide, trichloromethiazide, dorzolamide, chlorothiazide, dorzolamide/timolol, brinzolamide, chlorothiazide/reserpine, quinethazone, chlorthalidone, benzthiazide, sulfacetamide, topiramate	18	Glu, Phe, Trp, C0, C2, C4, C4OH, C5, C181, acges, Q5, Q11, Q15, Q26, Q28, Q32, Q33, Q34	7/8/3	0.0221354	0.00442942	Beta Oxidation of Very Long Chain Fatty Acids	4	0.0564516	1
AHSP	1	ILMN_1696512	Cytoplasm	other			18	Glu, Trp, C0, C2, C4OH, C5, C16, C161, C18, C181, C182, C201, acges, Q19, Q20, Q26, Q32, Q34	3/11/4	0.0226562	0.00454598	Beta Oxidation of Very Long Chain Fatty Acids	5.333	0.0302419	0.997984
KLF12	2	ILMN_1714444, ILMN_1762801	Nucleus	transcription regulator			18	Glu, Orn, Phe, C0, C2, C4, C4OH, C5, C5OHHMG, C16, C161, C181, acges, Q5, Q26, Q32, Q34, Q38	5/11/2	0.0231771	0.00466255	Beta Oxidation of Very Long Chain Fatty Acids	5.333	0.0302419	1
RFX3	2	ILMN_1880521, ILMN_1851453	Nucleus	transcription regulator			18	Glu, MeHis, Phe, C0, C2, C3, C4, C4OH, C5, C5OHHMG, C16, C161, C181, acges, Q19, Q26, Q32, Q38	4/12/2	0.0236979	0.00477911	Oxidation of Branched Chain Fatty Acids	4.571	0.00705645	0.698589
KANSL3	2	ILMN_3187852, ILMN_1745217	Nucleus	other			18	Glu, MeHis, Met, Phe, Trp, Tyr, Val, C0, C2, C3, C4, C4OH, C5, C16, acges, Q5, Q23, Q38	9/9/0	0.0242188	0.00489568	Oxidation of Branched Chain Fatty Acids	2.667	0.0443548	1
PIAS2	3	ILMN_1658302, ILMN_1769406, ILMN_1694799	Nucleus	transcription regulator			18	LeuIle, Pro, Sarc, Val, C0, C2, C3, C4OH, C5OHHMG, C16, C181, acges, Q19, Q25, Q26, Q27, Q30, Q34	8/8/2	0.0247396	0.00501224	Oxidation of Branched Chain Fatty Acids	4.571	0.00705645	0.698589
CD200	2	ILMN_1706722, ILMN_1787750	Plasma Membrane	other		samalizumab	18	LeuIle, Phe, Val, C0, C2, C3, C4, C4OH, C5, C5OHHMG, C16, C161, C181, acges, Q19, Q20, Q32, Q38	3/12/3	0.0252604	0.0051288	Oxidation of Branched Chain Fatty Acids	5.333	0.00403226	0.399194
USPL1	1	ILMN_1662686	Cytoplasm	peptidase			18	Orn, C0, C2, C3, C4, C4OH, C5, C16, C161, C181, acges, Q5, Q19, Q20, Q26, Q32, Q34, Q38	3/11/4	0.0257812	0.00524537	Oxidation of Branched Chain Fatty Acids	6.4	0.00201613	0.199597
HBD	1	ILMN_1815527	Other	transporter			18	Trp, C0, C2, C4OH, C5, C81, C16, C161, C18, C181, C182, C201, acges, Q2, Q20, Q26, Q32, Q34	2/13/3	0.0263021	0.00536193	Beta Oxidation of Very Long Chain Fatty Acids	6.4	0.0201613	0.665323
ZFAND1	2	ILMN_1730907, ILMN_2087989	Cytoplasm	other			17	Lys, OHProl, Ala, Phe, Tyr, Val, C0, C2, C4, C4OH, C5, C6, C16, C181, acges, Q19, Q26	7/9/1	0.026794	0.00547849	Oxidation of Branched Chain Fatty Acids	2.909	0.0332661	1
EPB41L4A-AS1	2	ILMN_1654609, ILMN_3244583	Other	other			17	OHProl, Glu, MeHis, Phe, Tyr, Val, C0, C3, C4, C4OH, C16, C181, acges, Q5, Q26, Q32, Q38	8/8/1	0.0272859	0.00559506	Phenylalanine and Tyrosine Metabolism	3.556	0.0169355	1
TRIM33	1	ILMN_1682316	Nucleus	transcription regulator			17	OHProl, Glu, LeuIle, Phe, Val, C0, C2, C4, C4OH, C5, C5OHHMG, C6, C181, acges, Q5, Q26, Q32	7/9/1	0.0277778	0.00571162	Beta Oxidation of Very Long Chain Fatty Acids	6.4	0.0201613	0.997984
SYTL2	5	ILMN_1682929, ILMN_2336609, ILMN_1651428, ILMN_1671209, ILMN_2240221	Cytoplasm	other			17	OHProl, Glu, LeuIle, Phe, Sarc, Tyr, Val, C0, C2, C3, C4, C4OH, C5, C16, acges, Q27, Q38	8/9/0	0.0282697	0.00582819	Oxidation of Branched Chain Fatty Acids	3.2	0.0241935	1
PTPN7	1	ILMN_1715214	Cytoplasm	phosphatase			17	OHProl, Pro, Val, C0, C2, C3, C4, C4OH, C5, C5OHHMG, C16, C161, C181, acges, Q5, Q19, Q26	5/11/1	0.0287616	0.00594475
SH3BGRL3	1	ILMN_1737163	Nucleus	other			17	OHProl, Phe, Sarc, Val, C0, C2, C3, C4OH, C5, C16, C161, C181, acges, Q19, Q27, Q32, Q38	5/10/2	0.0292535	0.00606131
ZNF85	1	ILMN_1747824	Nucleus	transcription regulator			17	OHProl, Ala, LeuIle, Phe, Sarc, Tyr, Val, C0, C2, C4, C4OH, C5, C5OHHMG, C181, acges, Q27, Q34	8/8/1	0.0297454	0.00617788
HLA-DPB1	1	ILMN_1749070	Plasma Membrane	transmembrane receptor			17	OHProl, LeuIle, Trp, Tyr, Val, C0, C2, C3, C4, C4OH, C5, C161, C181, acges, Q16, Q26, Q38	7/10/0	0.0302373	0.00629444
CD63	1	ILMN_1753468	Plasma Membrane	other			17	OHProl, MeHis, Phe, Trp, Tyr, Val, C0, C2, C3, C4, C4OH, C5, C16, C181, acges, Q27, Q38	7/10/0	0.0307292	0.006411
ELF2	3	ILMN_1772486, ILMN_2252295, ILMN_1691559	Nucleus	transcription regulator			17	OHProl, Ala, LeuIle, Phe, Pro, Sarc, Val, C0, C2, C4, C4OH, C5OHHMG, C6, acges, Q25, Q26, Q32	9/7/1	0.0312211	0.00652757
STAT1	3	ILMN_1777325, ILMN_1690105, ILMN_1691364	Nucleus	transcription regulator	diagnosis,efficacy,prognosis,response to therapy		17	OHProl, Aba, Ala, LeuIle, MeHis, Val, C0, C16, MMA, C18, C181, acges, Q2, Q3, Q22, Q23, Q38	8/9/0	0.031713	0.00664413
TRAPPC10	3	ILMN_1778464, ILMN_1779632, ILMN_1717973	Cytoplasm	other			17	OHProl, Glu, Phe, Tyr, C0, C2, C3, C4, C4OH, C5, C16, C181, acges, Q27, Q32, Q34, Q38	5/10/2	0.0322049	0.00676069
WDR75	1	ILMN_1801869	Nucleus	other			17	OHProl, LeuIle, MeHis, Phe, Val, C0, C2, C3, C4, C4OH, C5, C181, acges, Q2, Q5, Q26, Q38	7/10/0	0.0326968	0.00687726
CCNT1	2	ILMN_1817255, ILMN_3239113	Nucleus	transcription regulator			17	OHProl, Glu, LeuIle, MeHis, Phe, Tyr, Val, C0, C2, C3, C4, C4OH, C5, C5OHHMG, C16, C181, acges	7/10/0	0.0331887	0.00699382
ZNF443	1	ILMN_2104967	Nucleus	transcription regulator			17	OHProl, LeuIle, Phe, Tyr, Val, C2, C4, C4OH, C5, C5OHHMG, C161, C181, C182, acges, Q11, Q32, Q34	5/9/3	0.0336806	0.00711039
ZNF302	2	ILMN_2414254, ILMN_2307450	Nucleus	transcription regulator			17	OHProl, LeuIle, MeHis, Phe, Val, C0, C2, C4, C4OH, C5, C5OHHMG, C6, C161, C18, C181, acges, Q38	5/12/0	0.0341725	0.00722695
LRRN3	2	ILMN_1773650, ILMN_2048591	Extracellular Space	other			17	Aba, Ala, Gly, LeuIle, MeHis, Sarc, Tyr, Val, C0, C16, C181, Q2, Q3, Q4, Q11, Q23, Q27	10/6/1	0.0346644	0.00734351
ZNF451	1	ILMN_1706734	Nucleus	enzyme			17	Ala, MeHis, Phe, Tyr, Val, C0, C2, C3, C4, C4OH, C5, C16, C181, acges, Q23, Q27, Q38	7/10/0	0.0351562	0.00746008
COBLL1	1	ILMN_1761260	Extracellular Space	other			17	Ala, C0, C2, C3, C4, C4OH, C5, C16, C161, C181, acges, Q19, Q20, Q26, Q27, Q32, Q38	3/11/3	0.0356481	0.00757664
JMY	2	ILMN_1762080, ILMN_3251620	Nucleus	transcription regulator			17	Ala, Phe, Sarc, Val, C2, C3, C4, C4OH, C5, C5OHHMG, C6, C16, C181, acges, Q19, Q27, Q32	5/10/2	0.03614	0.0076932
CAMK4	1	ILMN_1767168	Nucleus	kinase			17	Ala, MeHis, Phe, Sarc, C0, C2, C3, C5, C81, C10, C16, C181, acges, Q19, Q26, Q27, Q38	6/10/1	0.0366319	0.00780977
KIAA1147	3	ILMN_1857069, ILMN_1885728, ILMN_2355033	Other	other	unspecified application		17	Ala, Phe, Sarc, C0, C2, C4, C4OH, C5, C5OHHMG, C16, C161, C181, acges, Q26, Q27, Q32, Q34	5/10/2	0.0371238	0.00792633
PTPRF	2	ILMN_2380163, ILMN_1798081	Plasma Membrane	phosphatase			17	Ala, Glu, MeHis, Sarc, C0, C2, C3, C4, C4OH, C5, C5OHHMG, acges, Q3, Q19, Q27, Q32, Q34	5/9/3	0.0376157	0.0080429
HEATR5B	2	ILMN_1810805, ILMN_2187487	Cytoplasm	other			17	Cit, Orn, C0, C2, C4, C4OH, C5, C5OHHMG, C16, C181, acges, Q5, Q11, Q20, Q26, Q32, Q34	4/9/4	0.0381076	0.00815946
DSC2	2	ILMN_1663119, ILMN_2381257	Plasma Membrane	other	unspecified application		17	Glu, Trp, C0, C2, C4, C4OH, C5, C5OHHMG, C141, MMA, acges, Q3, Q4, Q20, Q26, Q34, Q38	3/12/2	0.0385995	0.00827602
LMNA	2	ILMN_1696749, ILMN_1737394	Nucleus	other			17	Glu, Trp, C0, C2, C4, C4OH, C5, C5OHHMG, C161, acges, Q2, Q3, Q19, Q26, Q30, Q32, Q34	4/10/3	0.0390914	0.00839259
P2RY10	2	ILMN_1784774, ILMN_2321578	Plasma Membrane	G-protein coupled receptor			17	Glu, C0, C2, C3, C4, C4OH, C5, C81, C16, C161, C181, acges, Q19, Q20, Q32, Q34, Q38	1/12/4	0.0395833	0.00850915
DNASE2	1	ILMN_1796245	Cytoplasm	enzyme			17	Glu, MeHis, Phe, Trp, Tyr, C0, C2, C3, C4, C4OH, C5, C16, C181, C182, acges, Q19, Q32	5/10/2	0.0400752	0.00862571
TRAF5	2	ILMN_2338116, ILMN_1740493	Cytoplasm	transporter			17	Glu, MeHis, Phe, C0, C2, C3, C4, C4OH, C5, C5OHHMG, C16, C161, C181, acges, Q20, Q26, Q38	4/12/1	0.0405671	0.00874228
CXXC5	2	ILMN_3307729, ILMN_1745256	Nucleus	other			17	Glu, MeHis, C0, C2, C3, C4, C4OH, C5OHHMG, C16, C161, C181, acges, Q11, Q19, Q20, Q26, Q32	3/10/4	0.041059	0.00885884
NBPF10 (includes others)	7	ILMN_1730957, ILMN_2177090, ILMN_1708533, ILMN_1698067, ILMN_1759760, ILMN_1662845, ILMN_2155719	Other	other			17	LeuIle, MeHis, Phe, Tyr, Val, C0, C2, C3, C4OH, C5, C16, C181, acges, Q19, Q27, Q32, Q38	6/9/2	0.0415509	0.00897541
PLEKHO2	1	ILMN_1689968	Cytoplasm	other			17	MeHis, Sarc, Tyr, Val, C0, C2, C3, C4, C4OH, C5, C5OHHMG, C181, acges, Q4, Q27, Q32, Q38	5/11/1	0.0420428	0.00909197
CNTNAP2	1	ILMN_1690223	Plasma Membrane	other			17	MeHis, C0, C2, C3, C4, C4OH, C5, C5OHHMG, C141, C16, C161, C181, acges, Q19, Q20, Q32, Q38	1/13/3	0.0425347	0.00920853
LRIG1	2	ILMN_1707342, ILMN_2128795	Extracellular Space	other			17	MeHis, C0, C2, C3, C4, C4OH, C5, C5OHHMG, C6, C10, C16, C181, acges, Q19, Q26, Q32, Q34	2/12/3	0.0430266	0.0093251
CD79A	2	ILMN_1734878, ILMN_1659227	Plasma Membrane	transmembrane receptor	unspecified application		17	MeHis, C0, C2, C3, C4, C4OH, C5, C16, C161, C181, C182, acges, Q11, Q19, Q20, Q32, Q38	1/12/4	0.0435185	0.00944166
TARBP1	1	ILMN_1803036	Nucleus	transcription regulator			17	MeHis, Phe, Sarc, Val, C0, C2, C3, C4, C4OH, C5, C6, C16, C181, acges, Q27, Q34, Q38	5/11/1	0.0440104	0.00955822
STRBP	1	ILMN_1808783	Cytoplasm	other			17	MeHis, C0, C2, C4, C4OH, C5, C5OHHMG, C10, C16, C161, C181, C182, acges, Q19, Q20, Q32, Q34	1/12/4	0.0445023	0.00967479
CD79B	3	ILMN_2366212, ILMN_1785439, ILMN_1710017	Plasma Membrane	transmembrane receptor	efficacy	polatuzumab vedotin	17	MeHis, Val, C0, C2, C3, C4, C4OH, C5, C141, C16, C161, C181, C182, acges, Q19, Q20, Q32	2/12/3	0.0449942	0.00979135
BEND5	2	ILMN_3237448, ILMN_1675024	Cytoplasm	other			17	MeHis, C0, C2, C4, C4OH, C5, C5OHHMG, C16, C161, C181, C182, acges, Q19, Q20, Q26, Q32, Q38	2/12/3	0.0454861	0.00990791
TPK1	2	ILMN_1804629, ILMN_2367063	Cytoplasm	kinase			17	Orn, C0, C2, C4OH, C5, C5OHHMG, C16, C161, C181, acges, Q11, Q19, Q20, Q21, Q26, Q32, Q34	2/9/6	0.045978	0.0100245
AFF3	1	ILMN_1775235	Nucleus	transcription regulator			17	C0, C2, C3, C4, C4OH, C5, C5OHHMG, C81, C16, C161, C181, acges, Q19, Q20, Q26, Q32, Q38	1/13/3	0.0464699	0.010141
ZYX	2	ILMN_1701875, ILMN_2371169	Plasma Membrane	other	unspecified application		16	OHProl, Glu, LeuIle, Phe, Val, C0, C2, C3, C4, C4OH, acges, Q2, Q3, Q4, Q5, Q26	7/9/0	0.0469329	0.0102576
ELP2	1	ILMN_1709132	Cytoplasm	other			16	OHProl, Ala, LeuIle, Phe, Pro, Sarc, Tyr, Val, C0, C2, C3, C4OH, C5, acges, Q25, Q27	10/6/0	0.0473958	0.0103742
RALGAPA1	2	ILMN_1741391, ILMN_2324574	Cytoplasm	other			16	OHProl, LeuIle, MeHis, Tyr, Val, C0, C2, C3, C4, C4OH, C5, C5OHHMG, C16, C181, acges, Q38	5/11/0	0.0478588	0.0104907
HCFC1R1	2	ILMN_1757877, ILMN_2318568	Nucleus	other			16	OHProl, LeuIle, Phe, Trp, Tyr, Val, C0, C2, C4, C4OH, C5, C161, C181, acges, Q26, Q32	7/8/1	0.0483218	0.0106073
CIITA	1	ILMN_1773363	Nucleus	transcription regulator			16	OHProl, LeuIle, Tyr, Val, C0, C2, C3, C4, C4OH, C5, C5OHHMG, C181, acges, Q26, Q32, Q38	5/10/1	0.0487847	0.0107239
C1orf122	1	ILMN_1786273	Other	other			16	OHProl, LeuIle, Phe, Trp, Tyr, Val, C0, C2, C4, C4OH, C5, C5OHHMG, C181, acges, Q26, Q27	8/8/0	0.0492477	0.0108404
INO80D	3	ILMN_1856861, ILMN_3240685, ILMN_1757978	Nucleus	other			16	OHProl, LeuIle, MeHis, Phe, Tyr, Val, C0, C2, C3, C4OH, C5, C16, C181, acges, Q27, Q38	7/9/0	0.0497106	0.010957
PHKB	3	ILMN_1652412, ILMN_1800447, ILMN_2288232	Cytoplasm	kinase			16	Ala, Pro, Sarc, Tyr, C0, C3, C5, C16, C161, C181, acges, Q17, Q19, Q27, Q30, Q38	7/8/1	0.0501736	0.0110736
SF3B1	2	ILMN_1674780, ILMN_1706075	Nucleus	other		H3B-8800	16	Ala, LeuIle, Sarc, C0, C2, C4OH, C5, C5OHHMG, C16, C181, acges, Q19, Q20, Q26, Q27, Q32	5/8/3	0.0506366	0.0111901
CTPS2	2	ILMN_2392352, ILMN_2392356	Cytoplasm	enzyme			16	Ala, MeHis, Pro, Sarc, Tyr, C0, C3, C5, C16, C182, acges, Q17, Q19, Q25, Q27, Q38	8/7/1	0.0510995	0.0113067
HLX	2	ILMN_1686862, ILMN_2087646	Nucleus	transcription regulator			16	Glu, LeuIle, MeHis, Phe, Trp, C0, C2, C4, C4OH, C5, C5OHHMG, C16, C161, C181, acges, Q26	6/10/0	0.0515625	0.0114232
ORMDL1	2	ILMN_1698406, ILMN_2045975	Cytoplasm	other			16	Glu, MeHis, Phe, C0, C2, C3, C4, C4OH, C5, C16, C181, acges, Q19, Q26, Q32, Q38	4/10/2	0.0520255	0.0115398
NAA16	2	ILMN_1801109, ILMN_1733523	Nucleus	enzyme			16	Glu, MeHis, Sarc, C0, C2, C4, C4OH, C5, C5OHHMG, C16, C161, C181, acges, Q26, Q27, Q32	5/10/1	0.0524884	0.0116564
ABCB1	2	ILMN_1812070, ILMN_2094875	Plasma Membrane	transporter	efficacy,prognosis,response to therapy	dofequidar, HM-30181, tariquidar, OC 144-093, valspodar, eicosapentenoic acid	16	Glu, Phe, Tyr, C0, C2, C4, C4OH, C5OHHMG, C16, C161, C181, acges, Q4, Q20, Q32, Q38	3/11/2	0.0529514	0.0117729
CR2	2	ILMN_2369666, ILMN_1684724	Plasma Membrane	transmembrane receptor	unspecified application		16	Glu, C0, C2, C3, C4, C4OH, C5, C5OHHMG, C161, C181, acges, Q19, Q20, Q26, Q32, Q38	2/11/3	0.0534144	0.0118895
RTTN	1	ILMN_1735658	Cytoplasm	other			16	LeuIle, Phe, Sarc, Tyr, Val, C0, C2, C3, C5, C16, C181, acges, Q19, Q26, Q27, Q38	7/8/1	0.0538773	0.0120061
FCRLA	1	ILMN_1691071	Plasma Membrane	other			16	MeHis, C0, C2, C3, C4, C4OH, C5, C16, C161, C181, acges, Q19, Q20, Q26, Q32, Q38	2/11/3	0.0543403	0.0121226
TTC3	1	ILMN_1728605	Cytoplasm	enzyme			16	MeHis, Phe, C0, C2, C4, C4OH, C5, C5OHHMG, C16, C181, acges, Q20, Q26, Q32, Q34, Q38	3/10/3	0.0548032	0.0122392
FOXO1	1	ILMN_1738816	Nucleus	transcription regulator			16	MeHis, Pro, C0, C2, C3, C4, C4OH, C5, C5OHHMG, C16, C181, C182, acges, Q19, Q34, Q38	2/12/2	0.0552662	0.0123558
SESN1	1	ILMN_1800626	Nucleus	other			16	MeHis, Phe, C0, C2, C4, C4OH, C5OHHMG, C16, C18, C181, acges, Q11, Q19, Q20, Q21, Q32	2/9/5	0.0557292	0.0124723
MGAT5	2	ILMN_1816244, ILMN_3238058	Cytoplasm	enzyme			16	MeHis, C0, C2, C4, C4OH, C5, C5OHHMG, C16, C181, C182, acges, Q11, Q19, Q20, Q32, Q34	1/10/5	0.0561921	0.0125889
DCBLD2	1	ILMN_2174127	Plasma Membrane	other			16	MeHis, Sarc, C0, C2, C3, C4, C4OH, C5, C16, C181, acges, Q19, Q20, Q27, Q34, Q38	3/10/3	0.0566551	0.0127054
FLVCR2	1	ILMN_2204876	Plasma Membrane	transporter			16	MeHis, Phe, Tyr, C0, C2, C3, C4, C4OH, C5, C16, C161, C181, acges, Q32, Q34, Q38	3/11/2	0.0571181	0.012822
SLC7A6	2	ILMN_2324561, ILMN_1812559	Plasma Membrane	transporter			16	MeHis, Phe, C0, C2, C3, C4, C4OH, C5, C5OHHMG, C181, acges, Q2, Q25, Q26, Q32, Q38	4/11/1	0.057581	0.0129386
SZRD1	1	ILMN_1707503	Other	other			16	Orn, C0, C2, C3, C4, C4OH, C5, C5OHHMG, C16, C181, acges, Q19, Q20, Q26, Q32, Q38	2/11/3	0.058044	0.0130551
KLHL24	1	ILMN_1678671	Plasma Membrane	other			16	Phe, Tyr, Val, C0, C2, C4, C4OH, C5, C5OHHMG, C16, C161, C181, acges, Q5, Q32, Q38	4/11/1	0.0585069	0.0131717
NR2C1	4	ILMN_1734867, ILMN_1728983, ILMN_2326675, ILMN_1774382	Nucleus	transcription regulator			16	Pro, Tyr, Val, C0, C2, C4, C4OH, C5, C16, C161, C181, acges, Q26, Q27, Q32, Q38	5/10/1	0.0589699	0.0132883
KCNG1	1	ILMN_1673769	Plasma Membrane	ion channel			16	C0, C2, C3, C4, C4OH, C5, C16, C161, C181, C182, acges, Q11, Q19, Q20, Q32, Q34	0/11/5	0.0594329	0.0134048
TAPT1	1	ILMN_1693882	Plasma Membrane	G-protein coupled receptor			16	C0, C2, C3, C4, C4OH, C5, C5OHHMG, C16, C161, C181, acges, Q11, Q19, Q32, Q34, Q38	0/12/4	0.0598958	0.0135214
TLE1	1	ILMN_1751572	Nucleus	transcription regulator			16	C0, C2, C3, C4, C4OH, C5, C5OHHMG, C16, C181, acges, Q4, Q19, Q20, Q32, Q34, Q38	0/12/4	0.0603588	0.013638
SLC9A7	1	ILMN_1898723	Cytoplasm	transporter			16	C0, C2, C3, C4, C4OH, C5, C5OHHMG, C16, C161, C181, acges, Q19, Q20, Q26, Q32, Q38	1/12/3	0.0608218	0.0137545
MTR	2	ILMN_1670801, ILMN_1815141	Cytoplasm	enzyme		hydroxocobalamin, mecobalamin, cyanocobalamin	15	OHProl, Ala, LeuIle, MeHis, Phe, Tyr, Val, C2, C3, C4, C4OH, C5, acges, Q26, Q27	9/6/0	0.0612558	0.0138711
BRWD1	3	ILMN_1673518, ILMN_1801866, ILMN_1761915	Nucleus	transcription regulator			15	OHProl, Ala, LeuIle, Phe, Tyr, Val, C0, C2, C3, C4OH, C16, C181, acges, Q19, Q38	6/8/1	0.0616898	0.0139876
CD209	1	ILMN_1676372	Plasma Membrane	other			15	OHProl, Ala, LeuIle, Sarc, Tyr, C0, C2, C3, C4, C5, acges, Q16, Q25, Q27, Q38	8/7/0	0.0621238	0.0141042
TRAPPC13	2	ILMN_1726930, ILMN_1658439	Cytoplasm	other			15	OHProl, Ala, LeuIle, Phe, Pro, Tyr, Val, C0, C2, C3, C4OH, C6, acges, Q25, Q27	9/6/0	0.0625579	0.0142208
SCAMP1	3	ILMN_1729058, ILMN_3251337, ILMN_1728907	Cytoplasm	transporter			15	OHProl, Glu, LeuIle, Tyr, Val, C2, C3, C5, C5OHHMG, C16, C161, C181, Q25, Q26, Q30	8/7/0	0.0629919	0.0143373
PACSIN1	1	ILMN_1751020	Cytoplasm	kinase			15	OHProl, Cit, Glu, Sarc, C0, C2, C3, C5, C6, acges, Q16, Q19, Q26, Q27, Q38	7/7/1	0.0634259	0.0144539
SDHAP1	4	ILMN_1754458, ILMN_1707815, ILMN_1750093, ILMN_1654602	Other	other			15	OHProl, Ala, Sarc, C0, C2, C3, C4, C16, C181, acges, Q2, Q3, Q4, Q27, Q38	4/11/0	0.06386	0.0145705
HLA-DMB	1	ILMN_1761733	Plasma Membrane	transmembrane receptor			15	OHProl, Cit, Orn, Trp, Tyr, C2, C4, C4OH, C5, C5OHHMG, C161, C181, Q20, Q26, Q32	6/7/2	0.064294	0.014687
GORAB	2	ILMN_1761911, ILMN_2121316	Cytoplasm	other			15	OHProl, LeuIle, Phe, Tyr, Val, C0, C2, C4, C4OH, C5, C16, C181, acges, Q32, Q38	5/9/1	0.064728	0.0148036
PMP22	1	ILMN_1785646	Plasma Membrane	other			15	OHProl, Aba, Cit, LeuIle, Met, Phe, Tyr, Val, C2, C3, C4OH, C5, C16, acges, Q23	9/6/0	0.065162	0.0149202
ARMCX1	2	ILMN_1788192, ILMN_2180677	Other	other			15	OHProl, Ala, Cit, LeuIle, Pro, Sarc, Tyr, Val, C3, C5, C5OHHMG, C16, C181, Q17, Q27	10/5/0	0.0655961	0.0150367
ERCC5	1	ILMN_1795495	Nucleus	enzyme	diagnosis,response to therapy		15	OHProl, Phe, C0, C2, C4, C4OH, C5, C5OHHMG, C16, C181, C182, acges, Q26, Q32, Q34	3/10/2	0.0660301	0.0151533
SLC20A2	1	ILMN_1813763	Plasma Membrane	transporter			15	OHProl, Ala, LeuIle, MeHis, Phe, Pro, Tyr, Val, C0, C2, C3, C5, acges, Q19, Q38	8/6/1	0.0664641	0.0152698
ZNF597	2	ILMN_1833376, ILMN_2162358	Nucleus	transcription regulator			15	OHProl, LeuIle, MeHis, Pro, C2, C4, C4OH, C5, C5OHHMG, C16, C161, C181, Q20, Q32, Q34	4/8/3	0.0668981	0.0153864
CAPZB	1	ILMN_2053921	Cytoplasm	other			15	OHProl, MeHis, Sarc, Tyr, Val, C0, C3, C4, C5, C16, C181, acges, Q19, Q27, Q38	6/8/1	0.0673322	0.015503
MYO9A	2	ILMN_2173919, ILMN_1900998	Cytoplasm	enzyme			15	OHProl, LeuIle, Tyr, C0, C2, C3, C4, C4OH, C5, C5OHHMG, C16, C181, acges, Q19, Q38	3/11/1	0.0677662	0.0156195
POC5	1	ILMN_2225577	Cytoplasm	other			15	OHProl, LeuIle, MeHis, Phe, Tyr, Val, C0, C2, C4, C4OH, C5, C16, C181, acges, Q38	6/9/0	0.0682002	0.0157361
IFIT3	3	ILMN_2239754, ILMN_1664543, ILMN_1701789	Cytoplasm	other			15	OHProl, Ala, Glu, Tyr, C0, C2, C16, C181, acges, Q11, Q22, Q23, Q26, Q30, Q32	8/5/2	0.0686343	0.0158527
TOP1MT	3	ILMN_2405628, ILMN_2293374, ILMN_1796508	Cytoplasm	enzyme		cetuximab/irinotecan, capecitabine/irinotecan, aflibercept/irinotecan, gemcitabine/irinotecan, capecitabine/cetuximab/irinotecan, cetuximab/irinotecan/vemurafenib, irinotecan	15	OHProl, LeuIle, MeHis, Phe, Tyr, Val, C0, C2, C3, C5, C16, C181, acges, Q16, Q19	7/7/1	0.0690683	0.0159692
HMGN1P30	1	ILMN_3282983	Other	other			15	OHProl, LeuIle, Phe, Val, C0, C2, C4, C4OH, C5, C5OHHMG, C16, C161, acges, Q32, Q34	4/9/2	0.0695023	0.0160858
MED23	3	ILMN_1662488, ILMN_1674506, ILMN_1690999	Nucleus	transcription regulator			15	Ala, Sarc, Tyr, C0, C2, C3, C4, C4OH, C5OHHMG, C16, C181, acges, Q12, Q19, Q25	5/9/1	0.0699363	0.0162024
FBXO3	4	ILMN_1672415, ILMN_1749641, ILMN_1729175, ILMN_2273261	Cytoplasm	enzyme			15	Ala, C0, C2, C4, C4OH, C5, C5OHHMG, C16, C161, C181, acges, Q19, Q26, Q32, Q38	2/11/2	0.0703704	0.0163189
LRRC26	2	ILMN_1680757, ILMN_2249018	Plasma Membrane	ion channel			15	Ala, Cit, Glu, MeHis, Phe, Sarc, Tyr, C0, C2, C3, C5, acges, Q4, Q16, Q27	9/6/0	0.0708044	0.0164355
CDK2AP2	1	ILMN_1690653	Nucleus	other			15	Ala, Phe, Sarc, Tyr, C0, C2, C3, C4, C4OH, C81, acges, Q2, Q3, Q19, Q27	5/9/1	0.0712384	0.016552
ASB3/GPR75-ASB3	2	ILMN_1699606, ILMN_2358784	Cytoplasm	transcription regulator			15	Ala, LeuIle, MeHis, C0, C2, C3, C4, C4OH, C5, C181, acges, Q4, Q19, Q32, Q38	3/10/2	0.0716725	0.0166686
PSMD1	1	ILMN_1702837	Cytoplasm	other		bortezomib/cladribine/rituximab, bortezomib/sorafenib, bortezomib/paclitaxel, bortezomib/dexamethasone, bortezomib/dexamethasone/doxorubicin, bortezomib/dexamethasone/lenalidomide, bortezomib/dexamethasone/thalidomide, bortezomib/prednisone, bortezomib/doxorubicin, bortezomib/vorinostat, bortezomib/thalidomide, bortezomib/rituximab, bortezomib/dexamethasone/rituximab, bortezomib/lenalidomide, bor…	15	Ala, MeHis, Phe, Sarc, Tyr, C0, C2, C4, C4OH, C16, C181, acges, Q11, Q27, Q32	6/7/2	0.0721065	0.0167852
APOBEC3F	3	ILMN_1710726, ILMN_2296950, ILMN_2412172	Cytoplasm	enzyme			15	Ala, Phe, Sarc, Tyr, Val, C0, C2, C5, C16, C18, C181, C182, acges, Q32, Q34	5/8/2	0.0725405	0.0169017
WASHC2A/WASHC2C	5	ILMN_1727249, ILMN_2191313, ILMN_1733736, ILMN_1777990, ILMN_1703860	Cytoplasm	other			15	Ala, LeuIle, Sarc, Tyr, Val, C0, C2, C3, C5, C16, C161, C181, acges, Q20, Q27	6/8/1	0.0729745	0.0170183
VWA8	3	ILMN_1808260, ILMN_2339006, ILMN_1688455	Cytoplasm	enzyme			15	Ala, MeHis, Sarc, C0, C2, C4OH, C5, C16, C181, acges, Q19, Q26, Q27, Q34, Q38	5/8/2	0.0734086	0.0171349
HLA-DRB6	1	ILMN_2066066	Other	other			15	Ala, Glu, Sarc, Tyr, Val, C2, C3, C4, C4OH, C5, C181, acges, Q26, Q27, Q32	7/7/1	0.0738426	0.0172514
PVALB	1	ILMN_2069224	Cytoplasm	other	unspecified application		15	Ala, MeHis, Sarc, C0, C2, C4, C4OH, C5, C181, acges, Q4, Q19, Q20, Q27, Q32	4/8/3	0.0742766	0.017368
RBM47	3	ILMN_3224926, ILMN_1689046, ILMN_3306730	Nucleus	other			15	Ala, MeHis, Phe, Sarc, Tyr, C0, C3, C4, C5, C181, acges, Q23, Q26, Q27, Q38	8/7/0	0.0747106	0.0174846
STOM	2	ILMN_1766657, ILMN_1696419	Plasma Membrane	other			15	Cit, LeuIle, MeHis, Val, C0, C2, C3, C4OH, C181, C182, acges, Q19, Q26, Q34, Q38	5/8/2	0.0751447	0.0176011
RFX7	2	ILMN_3245625, ILMN_1762803	Other	other			15	Cit, Phe, C2, C4, C4OH, C5, C5OHHMG, C6, C16, C18, C181, Q5, Q20, Q32, Q34	3/9/3	0.0755787	0.0177177
SNHG6	1	ILMN_3248443	Other	other			15	Cit, Phe, C0, C2, C3, C4, C4OH, C16, C181, C182, acges, Q5, Q26, Q32, Q34	4/9/2	0.0760127	0.0178342
ANKRD33	1	ILMN_1667748	Nucleus	transcription regulator			15	Glu, Sarc, C2, C3, C4, C4OH, C5, C16, acges, Q19, Q20, Q26, Q27, Q32, Q38	4/8/3	0.0764468	0.0179508
CTSD	1	ILMN_1674038	Cytoplasm	peptidase	diagnosis,unspecified application		15	Glu, Phe, Tyr, Val, C0, C2, C4, C4OH, C5, C5OHHMG, acges, Q20, Q26, Q27, Q32	6/7/2	0.0768808	0.0180674
TXN	2	ILMN_1680314, ILMN_2038776	Cytoplasm	enzyme	efficacy,unspecified application	PX-12	15	Glu, Phe, C0, C2, C3, C4, C4OH, C5, C5OHHMG, C181, acges, Q5, Q26, Q32, Q38	4/10/1	0.0773148	0.0181839
ADM	1	ILMN_1708934	Extracellular Space	other	prognosis,unspecified application		15	Glu, MeHis, Phe, Tyr, C0, C2, C3, C16, C161, C181, acges, Q5, Q26, Q27, Q38	7/8/0	0.0777488	0.0183005
ARHGAP32	1	ILMN_1722726	Cytoplasm	other			15	Glu, Phe, Tyr, C0, C2, C3, C4, C4OH, C16, C161, C181, acges, Q19, Q32, Q38	3/10/2	0.0781829	0.0184171
ANKRD22	2	ILMN_1799848, ILMN_2132599	Nucleus	transcription regulator			15	Glu, MeHis, C0, C2, C3, C4, C4OH, C5, C5OHHMG, C16, C161, C181, acges, Q26, Q32	3/11/1	0.0786169	0.0185336
ABCB7	1	ILMN_1687840	Cytoplasm	transporter	unspecified application		15	LeuIle, Phe, Tyr, Val, C2, C3, C4OH, C5, C161, C181, acges, Q26, Q27, Q32, Q38	6/8/1	0.0790509	0.0186502
CLEC4A	2	ILMN_1709204, ILMN_2399363	Plasma Membrane	transmembrane receptor			15	LeuIle, Pro, Val, C2, C4OH, C161, acges, Q2, Q11, Q17, Q19, Q20, Q26, Q32, Q34	5/5/5	0.079485	0.0187668
PLEKHA2	1	ILMN_1796339	Cytoplasm	other			15	LeuIle, C0, C2, C3, C4, C4OH, C5, C5OHHMG, C161, C181, acges, Q19, Q20, Q32, Q38	1/11/3	0.079919	0.0188833
ZNF627	2	ILMN_2197519, ILMN_1708787	Other	other			15	LeuIle, Phe, Tyr, Val, C2, C4, C4OH, C5OHHMG, C6, C16, C161, C181, Q5, Q32, Q34	5/8/2	0.080353	0.0189999
G6PD	2	ILMN_2347949, ILMN_1697559	Cytoplasm	enzyme			15	LeuIle, MeHis, Phe, C2, C4, C4OH, C5, C5OHHMG, C10, C16, C181, acges, Q20, Q27, Q32	4/9/2	0.080787	0.0191164
HDAC9	3	ILMN_2408885, ILMN_1881960, ILMN_1781173	Nucleus	transcription regulator		tributyrin, belinostat, pyroxamide	15	LeuIle, C0, C2, C3, C4OH, C5, C5OHHMG, C16, C181, acges, Q19, Q20, Q26, Q30, Q38	3/10/2	0.0812211	0.019233
ARHGEF18	1	ILMN_1664016	Cytoplasm	other			15	MeHis, C2, C4, C4OH, C5, C5OHHMG, C6, C181, acges, Q19, Q20, Q26, Q32, Q34, Q38	2/9/4	0.0816551	0.0193496
VPREB3	1	ILMN_1700147	Cytoplasm	other			15	MeHis, C0, C2, C3, C4, C4OH, C5, C10, C12, C141, C161, C181, acges, Q20, Q32	1/12/2	0.0820891	0.0194661
NELL2	1	ILMN_1725417	Extracellular Space	other			15	MeHis, Orn, C0, C2, C4, C4OH, C16, C161, C181, acges, Q11, Q20, Q21, Q26, Q38	3/9/3	0.0825231	0.0195827
ZNF395	1	ILMN_1772876	Cytoplasm	other			15	MeHis, C0, C2, C4, C4OH, C5OHHMG, C16, C161, C18, C181, acges, Q26, Q32, Q34, Q38	2/11/2	0.0829572	0.0196993
FBLN2	2	ILMN_1774602, ILMN_2390919	Extracellular Space	other			15	MeHis, C0, C2, C3, C4, C4OH, C5, C16, C181, acges, Q19, Q20, Q30, Q32, Q38	2/10/3	0.0833912	0.0198158
CEP85L	3	ILMN_1855286, ILMN_1793559, ILMN_2270100	Cytoplasm	other			15	MeHis, Sarc, Tyr, C0, C2, C3, C4OH, C5, C6, C16, C181, acges, Q19, Q32, Q38	3/10/2	0.0838252	0.0199324
ATF7IP2	1	ILMN_1804445	Nucleus	other			15	Sarc, C0, C2, C3, C4, C4OH, C5, C5OHHMG, C16, C181, acges, Q19, Q20, Q32, Q38	1/11/3	0.0842593	0.020049
CRTAP	2	ILMN_1665235, ILMN_1720484	Extracellular Space	other			15	Tyr, C0, C2, C4, C4OH, C5, C16, C161, C181, acges, Q19, Q26, Q32, Q34, Q38	2/10/3	0.0846933	0.0201655
TSPAN3	2	ILMN_1655469, ILMN_1790549	Plasma Membrane	other			15	C0, C2, C3, C4, C4OH, C5, C16, C181, acges, Q19, Q20, Q26, Q32, Q34, Q38	1/10/4	0.0851273	0.0202821
HLA-DOA	1	ILMN_1659075	Plasma Membrane	transmembrane receptor			15	C0, C2, C3, C4, C4OH, C5, C16, C161, C181, acges, Q19, Q20, Q26, Q32, Q38	1/11/3	0.0855613	0.0203986
BANK1	1	ILMN_1661646	Extracellular Space	other			15	C0, C2, C3, C4, C4OH, C5, C16, C161, C181, acges, Q19, Q20, Q26, Q32, Q38	1/11/3	0.0859954	0.0205152
LARGE1	1	ILMN_1662038	Cytoplasm	enzyme			15	C0, C2, C4, C4OH, C5, C5OHHMG, C16, C161, C181, C182, acges, Q19, Q20, Q32, Q38	0/12/3	0.0864294	0.0206318
SPRY1	2	ILMN_1691860, ILMN_2329914	Cytoplasm	other			15	C0, C2, C3, C4, C4OH, C5, C5OHHMG, C16, C161, C181, acges, Q19, Q32, Q34, Q38	0/12/3	0.0868634	0.0207483
PAOX	2	ILMN_1765116, ILMN_2363058	Cytoplasm	enzyme			15	C0, C2, C4, C4OH, C5, C16, C161, C181, acges, Q11, Q19, Q20, Q32, Q34, Q38	0/10/5	0.0872975	0.0208649
SCML1	1	ILMN_1776653	Nucleus	transcription regulator			15	C0, C2, C3, C4, C4OH, C5OHHMG, C16, C181, acges, Q3, Q20, Q26, Q27, Q34, Q38	2/11/2	0.0877315	0.0209815
BTLA	2	ILMN_1778536, ILMN_2099528	Plasma Membrane	other			15	C0, C2, C3, C4, C4OH, C5, C5OHHMG, C16, C181, C182, acges, Q19, Q20, Q32, Q38	0/12/3	0.0881655	0.021098
IGHV5-78	1	ILMN_1794927	Other	other			15	C0, C2, C3, C4, C4OH, C5, C5OHHMG, C16, C161, C181, acges, Q19, Q20, Q32, Q38	0/12/3	0.0885995	0.0212146
CAMK1D	1	ILMN_1906187	Cytoplasm	kinase			15	C0, C2, C3, C4, C4OH, C6, C16, C161, C181, acges, Q11, Q19, Q26, Q32, Q38	1/11/3	0.0890336	0.0213312
UBR3	2	ILMN_2171640, ILMN_3242176	Other	enzyme			15	C0, C2, C3, C4OH, C5, C5OHHMG, C161, C181, acges, Q19, Q20, Q21, Q26, Q32, Q34	1/9/5	0.0894676	0.0214477
TUT4	2	ILMN_1655137, ILMN_2373099	Nucleus	enzyme			14	OHProl, MeHis, C0, C2, C4, C4OH, C5, C5OHHMG, C16, C181, acges, Q26, Q32, Q38	3/10/1	0.0898727	0.0215643
AZIN2	1	ILMN_1659599	Cytoplasm	enzyme			14	OHProl, Ala, Cit, LeuIle, Sarc, Tyr, C0, C2, C3, C4, C181, acges, Q23, Q27	8/6/0	0.0902778	0.0216808
ZNF529	1	ILMN_1660193	Other	other			14	OHProl, LeuIle, MeHis, Phe, Val, C0, C2, C4OH, C5, C5OHHMG, C181, acges, Q5, Q38	6/8/0	0.0906829	0.0217974
RAB1B	1	ILMN_1664030	Cytoplasm	other			14	OHProl, LeuIle, Val, C0, C2, C3, C4, C4OH, C5, C181, acges, Q27, Q32, Q38	4/9/1	0.091088	0.021914
CCDC66	1	ILMN_1683533	Cytoplasm	other			14	OHProl, MeHis, Tyr, Val, C0, C2, C4, C4OH, C5, C16, C161, C181, acges, Q34	4/9/1	0.0914931	0.0220305
NEPRO	2	ILMN_1689607, ILMN_2331658	Nucleus	other			14	OHProl, MeHis, Orn, Phe, C0, C2, C4, C4OH, C5, C16, C181, acges, Q26, Q38	5/9/0	0.0918981	0.0221471
SASH3	1	ILMN_1697554	Cytoplasm	other			14	OHProl, Ala, Sarc, Tyr, Val, C0, C2, C3, C4OH, C5, C16, C181, acges, Q27	6/8/0	0.0923032	0.0222637
HELQ	1	ILMN_1720440	Nucleus	enzyme			14	OHProl, LeuIle, MeHis, Val, C0, C2, C4OH, C5, C5OHHMG, C16, C161, C181, acges, Q26	5/9/0	0.0927083	0.0223802
RCHY1	1	ILMN_1722698	Nucleus	enzyme			14	OHProl, LeuIle, Phe, Tyr, C0, C2, C4OH, C5, C5OHHMG, C16, C181, acges, Q25, Q26	6/8/0	0.0931134	0.0224968
CALR	1	ILMN_1736256	Cytoplasm	transcription regulator	efficacy,unspecified application		14	OHProl, Phe, Tyr, Val, C0, C2, C4, C4OH, C5, C5OHHMG, C16, C181, acges, Q32	4/9/1	0.0935185	0.0226134
JDP2	1	ILMN_1747205	Nucleus	transcription regulator			14	OHProl, Ala, LeuIle, Sarc, C2, C4, C4OH, C5, C5OHHMG, C16, C181, acges, Q27, Q38	5/9/0	0.0939236	0.0227299
BCKDHB	3	ILMN_1764166, ILMN_1655433, ILMN_2390453	Cytoplasm	enzyme			14	OHProl, Ala, Sarc, C0, C2, C4OH, C5, C16, C181, acges, Q19, Q20, Q26, Q27	5/7/2	0.0943287	0.0228465
CEP83	2	ILMN_1799113, ILMN_2406716	Extracellular Space	other			14	OHProl, LeuIle, Phe, Val, C0, C2, C3, C4OH, C5, C16, C181, acges, Q26, Q38	5/9/0	0.0947338	0.022963
BDH1	1	ILMN_1799280	Cytoplasm	enzyme			14	OHProl, LeuIle, C0, C2, C4, C4OH, C5OHHMG, C16, C181, acges, Q26, Q32, Q34, Q38	3/9/2	0.0951389	0.0230796
AEBP2	1	ILMN_1803376	Nucleus	transcription regulator			14	OHProl, Ala, Glu, LeuIle, Phe, Sarc, Val, C4, C4OH, C5, C5OHHMG, C181, Q5, Q26	9/5/0	0.095544	0.0231962
LZTFL1	1	ILMN_1815705	Cytoplasm	other			14	OHProl, Phe, C0, C2, C4, C4OH, C5, C5OHHMG, C6, C161, C181, acges, Q32, Q34	2/10/2	0.0959491	0.0233127
HNMT	3	ILMN_2284744, ILMN_1790881, ILMN_1705984	Cytoplasm	enzyme			14	OHProl, Ala, LeuIle, MeHis, Sarc, Tyr, Val, C2, C5, C16, C161, C181, acges, Q26	8/6/0	0.0963542	0.0234293
KRIT1	2	ILMN_2323418, ILMN_1811261	Plasma Membrane	other			14	OHProl, Ala, Glu, LeuIle, Phe, Pro, Sarc, Tyr, Val, C2, C4OH, acges, Q26, Q27	11/3/0	0.0967593	0.0235459
TMSB15B	2	ILMN_1731640, ILMN_1740512	Other	other			14	Aba, MeHis, Sarc, C0, C2, C4, C4OH, C5OHHMG, C16, C161, C181, acges, Q27, Q34	4/9/1	0.0971644	0.0236624
OASL	2	ILMN_1674811, ILMN_1681721	Cytoplasm	enzyme			14	Ala, Glu, Orn, Sarc, C0, C2, C4OH, C16, C181, acges, Q11, Q26, Q27, Q32	6/6/2	0.0975694	0.023779
BCLAF1	3	ILMN_1690321, ILMN_1775192, ILMN_2357272	Nucleus	transcription regulator			14	Ala, Glu, LeuIle, Phe, Sarc, Val, C2, C4OH, C5OHHMG, C16, C181, Q5, Q26, Q27	9/5/0	0.0979745	0.0238956
RASGRP3	1	ILMN_1727045	Cytoplasm	other			14	Ala, C0, C2, C3, C4OH, C5, C16, C181, acges, Q19, Q20, Q27, Q32, Q38	2/9/3	0.0983796	0.0240121
AHI1	1	ILMN_1791006	Cytoplasm	other	unspecified application		14	Ala, Tyr, Val, C0, C2, C3, C4OH, C5, C16, C181, acges, Q19, Q27, Q38	4/9/1	0.0987847	0.0241287
RNF114	2	ILMN_3247906, ILMN_1792078	Extracellular Space	enzyme			14	Ala, Met, Phe, Trp, Tyr, C0, C2, C3, C16, C181, acges, Q4, Q19, Q38	5/8/1	0.0991898	0.0242453
PIGH	2	ILMN_3251246, ILMN_1798395	Cytoplasm	enzyme			14	Ala, LeuIle, Phe, Pro, Sarc, Tyr, Val, C0, C4OH, C16, Q19, Q25, Q27, Q38	9/4/1	0.0995949	0.0243618
HIST1H2BD	2	ILMN_1651496, ILMN_1777405	Nucleus	other			14	Cit, LeuIle, Orn, Val, C2, C4, C4OH, acges, Q5, Q19, Q20, Q26, Q32, Q38	6/5/3	0.1	0.0244784
PMEPA1	1	ILMN_1734276	Plasma Membrane	other			14	Cit, C0, C2, C4, C4OH, C5OHHMG, C16, C181, acges, Q16, Q19, Q20, Q26, Q32	3/8/3	0.100405	0.0245949
SON	6	ILMN_2236800, ILMN_1663090, ILMN_2247664, ILMN_1685327, ILMN_1703427, ILMN_1668463	Nucleus	other			14	Cit, LeuIle, Phe, C0, C2, C3, C4, C4OH, C5OHHMG, C6, C16, acges, Q19, Q26	4/9/1	0.10081	0.0247115
GBA	2	ILMN_2364110, ILMN_1755123	Cytoplasm	enzyme			14	Cit, Phe, C2, C3, C4, C4OH, C5, MMA, acges, Q11, Q26, Q32, Q34, Q38	3/8/3	0.101215	0.0248281
COL8A2	1	ILMN_1674050	Extracellular Space	other		collagenase clostridium histolyticum	14	Glu, MeHis, C0, C2, C4, C4OH, C5, C16, C18, C181, acges, Q25, Q34, Q38	3/10/1	0.10162	0.0249446
BTBD11	1	ILMN_1705066	Other	transcription regulator			14	Glu, C0, C2, C4, C4OH, C16, C181, acges, Q5, Q11, Q26, Q32, Q34, Q38	3/8/3	0.102025	0.0250612
F5	1	ILMN_1709233	Extracellular Space	other	diagnosis	drotrecogin alfa, antithrombin alfa	14	Glu, LeuIle, Phe, Sarc, Tyr, Val, C2, C3, C4OH, MMA, acges, Q26, Q27, Q38	8/6/0	0.102431	0.0251778
PLCB1	1	ILMN_1723969	Cytoplasm	enzyme			14	Glu, Tyr, C2, C4, C4OH, C5, C6, C16, C161, C181, acges, Q19, Q30, Q32	3/9/2	0.102836	0.0252943
MCEMP1	1	ILMN_1762713	Cytoplasm	other			14	Glu, C0, C2, C4, C5, acges, Q2, Q3, Q11, Q20, Q26, Q27, Q34, Q38	3/8/3	0.103241	0.0254109
CDKN1A	1	ILMN_1784602	Nucleus	kinase	diagnosis,efficacy,prognosis,response to therapy		14	Glu, C0, C2, C4, C4OH, C5, C5OHHMG, C81, C16, C161, C181, acges, Q3, Q32	1/12/1	0.103646	0.0255275
RPL9P32	2	ILMN_3276209, ILMN_3199737	Other	other			14	Glu, MeHis, Phe, Val, C0, C2, C4OH, C16, C18, C181, C182, acges, Q26, Q27	6/8/0	0.104051	0.025644
MAGOHB	1	ILMN_1676058	Nucleus	other			14	LeuIle, MeHis, Phe, Pro, Tyr, Val, C2, C3, C5, C5OHHMG, acges, Q19, Q25, Q38	7/6/1	0.104456	0.0257606
PGD	1	ILMN_1794165	Cytoplasm	enzyme			14	LeuIle, Phe, Sarc, Val, C2, C4, C4OH, C5OHHMG, acges, Q5, Q26, Q27, Q32, Q38	7/6/1	0.104861	0.0258771
RP9	1	ILMN_1687922	Nucleus	other			14	MeHis, C0, C2, C3, C4, C4OH, C5, C16, C161, C181, acges, Q19, Q20, Q38	1/11/2	0.105266	0.0259937
RUNX2	1	ILMN_1716651	Nucleus	transcription regulator	disease progression,prognosis,unspecified application		14	MeHis, Phe, Tyr, C0, C2, C3, C4OH, C5, C16, C161, C181, acges, Q19, Q38	3/10/1	0.105671	0.0261103
RORC	2	ILMN_1734366, ILMN_1771126	Nucleus	ligand-dependent nuclear receptor		AZD0284, LYC-55716, ROR gamma t inhibitor	14	MeHis, C0, C2, C3, C4, C4OH, C5, C16, C181, acges, Q19, Q32, Q34, Q38	1/10/3	0.106076	0.0262268
HS2ST1	1	ILMN_1738987	Cytoplasm	enzyme			14	MeHis, Phe, C0, C2, C3, C4, C4OH, C5, C5OHHMG, C16, C181, acges, Q19, Q34	2/10/2	0.106481	0.0263434
ZNF250	1	ILMN_1757230	Nucleus	transcription regulator			14	MeHis, C0, C2, C4, C4OH, C5, C5OHHMG, C16, C161, C181, acges, Q20, Q32, Q38	1/11/2	0.106887	0.02646
CFAP36	2	ILMN_1792456, ILMN_2103014	Extracellular Space	other			14	MeHis, C0, C2, C4, C4OH, C5, C5OHHMG, C16, C18, C181, acges, Q26, Q32, Q34	2/10/2	0.107292	0.0265765
ARHGEF7	2	ILMN_1796912, ILMN_1675984	Cytoplasm	other			14	MeHis, Phe, C0, C2, C4, C4OH, C5, C5OHHMG, C16, C181, acges, Q19, Q32, Q34	2/9/3	0.107697	0.0266931
CBLL1	2	ILMN_2073732, ILMN_1705433	Nucleus	enzyme			14	MeHis, Phe, Tyr, C0, C2, C4OH, C5OHHMG, C10, C16, C181, acges, Q5, Q32, Q34	4/8/2	0.108102	0.0268097
PDE3B	1	ILMN_2131381	Cytoplasm	enzyme		dyphylline, nitroglycerin, medorinone, cilostazol, dipyridamole, amrinone, tolbutamide, theophylline, pentoxifylline	14	MeHis, Val, C0, C2, C3, C4, C4OH, C5, C5OHHMG, C16, acges, Q26, Q27, Q38	4/10/0	0.108507	0.0269262
SFMBT1	2	ILMN_2391750, ILMN_1741585	Nucleus	transcription regulator			14	MeHis, C0, C2, C3, C4, C4OH, C16, C181, acges, Q19, Q20, Q32, Q34, Q38	1/9/4	0.108912	0.0270428
LSMEM1	1	ILMN_1804895	Cytoplasm	other			14	Orn, C0, C2, C3, C4, C4OH, C161, C181, acges, Q5, Q19, Q26, Q32, Q38	3/9/2	0.109317	0.0271593
TDP1	2	ILMN_1726520, ILMN_2391789	Nucleus	enzyme			14	Phe, C0, C2, C3, C4, C4OH, C5, C16, C161, C181, C182, acges, Q19, Q38	1/12/1	0.109722	0.0272759
L3MBTL3	1	ILMN_1727495	Nucleus	other	unspecified application		14	Phe, Sarc, Tyr, C0, C2, C4OH, C5OHHMG, C181, acges, Q25, Q26, Q27, Q32, Q38	6/7/1	0.110127	0.0273925
ADRM1	2	ILMN_1760143, ILMN_2389013	Plasma Membrane	other	unspecified application		14	Phe, Trp, C0, C2, C4, C4OH, C5, C5OHHMG, C16, C161, C181, acges, Q19, Q38	2/11/1	0.110532	0.027509
ICE2	2	ILMN_2346460, ILMN_1718830	Nucleus	other			14	Phe, Val, C0, C2, C4, C4OH, C5, C81, C181, C182, acges, Q19, Q25, Q38	3/10/1	0.110937	0.0276256
NPM1P25	1	ILMN_3284119	Other	other			14	Phe, C0, C2, C4, C4OH, C5, C16, C161, C18, C181, C182, acges, Q20, Q26	2/11/1	0.111343	0.0277422
KLHDC2	1	ILMN_1741204	Cytoplasm	other			14	Sarc, C2, C3, C4, C4OH, C5, C6, C16, acges, Q19, Q26, Q27, Q32, Q38	3/9/2	0.111748	0.0278587
TRAK1	2	ILMN_1782069, ILMN_2289924	Nucleus	other			14	Sarc, C0, C2, C3, C4, C4OH, C16, C161, C181, acges, Q19, Q26, Q32, Q38	2/10/2	0.112153	0.0279753
ZNF831	2	ILMN_2093775, ILMN_1658016	Other	other			14	Tyr, C0, C2, C3, C4, C4OH, C5, C16, C181, acges, Q20, Q26, Q32, Q34	2/9/3	0.112558	0.0280919
HLA-DOB	1	ILMN_1700428	Plasma Membrane	transmembrane receptor			14	Val, C0, C2, C3, C4, C4OH, C5, C5OHHMG, C181, acges, Q19, Q20, Q32, Q38	1/10/3	0.112963	0.0282084
ZNF626	2	ILMN_3250446, ILMN_1794823	Other	other			14	Val, C0, C2, C4, C4OH, C5, C5OHHMG, C16, C181, acges, Q20, Q21, Q32, Q34	1/9/4	0.113368	0.028325
SNX25	2	ILMN_1725108, ILMN_2224444	Cytoplasm	other			14	C0, C2, C4OH, C5, C5OHHMG, C81, C16, C161, C181, acges, Q19, Q20, Q32, Q34	0/10/4	0.113773	0.0284415
E2F5	1	ILMN_1782551	Nucleus	transcription regulator			14	C0, C2, C3, C4, C4OH, C5, C5OHHMG, C16, C161, C181, acges, Q20, Q32, Q38	0/12/2	0.114178	0.0285581
PTPRK	1	ILMN_1810962	Plasma Membrane	phosphatase			14	C0, C2, C3, C4, C4OH, C5, C5OHHMG, C16, C181, C182, acges, Q19, Q20, Q32	0/11/3	0.114583	0.0286747
GCC2	3	ILMN_1654195, ILMN_1678831, ILMN_2408730	Cytoplasm	other			13	OHProl, Ala, LeuIle, Sarc, Tyr, Val, C3, C4, C4OH, C16, acges, Q27, Q38	7/6/0	0.114959	0.0287912
KIR2DL1/KIR2DL3	4	ILMN_1667232, ILMN_1678882, ILMN_1786810, ILMN_2402106	Plasma Membrane	other			13	OHProl, LeuIle, Phe, Tyr, Val, C0, C2, C3, C10, C16, C181, acges, Q38	5/8/0	0.115336	0.0289078
CUX2	1	ILMN_1669876	Nucleus	transcription regulator			13	OHProl, LeuIle, Phe, Sarc, Val, C0, C2, C3, C5, acges, Q19, Q27, Q38	6/6/1	0.115712	0.0290244
PDLIM7	2	ILMN_1690125, ILMN_1814985	Cytoplasm	other	unspecified application		13	OHProl, Phe, Tyr, C0, C2, C4OH, C16, C181, acges, Q5, Q26, Q27, Q32	6/6/1	0.116088	0.0291409
CLEC2D	6	ILMN_1693781, ILMN_3250023, ILMN_3250902, ILMN_1711702, ILMN_1670101, ILMN_1678775	Plasma Membrane	transmembrane receptor			13	OHProl, LeuIle, Phe, Tyr, C0, C2, C4, C5, C16, C181, acges, Q19, Q38	4/8/1	0.116464	0.0292575
TIA1	3	ILMN_1712634, ILMN_2388466, ILMN_1778691	Nucleus	other	unspecified application		13	OHProl, LeuIle, Val, C0, C2, C4, C4OH, C5, C5OHHMG, C16, C181, acges, Q38	3/10/0	0.11684	0.0293741
CTSA	1	ILMN_1719286	Cytoplasm	peptidase			13	OHProl, LeuIle, Phe, Val, C2, C3, C4OH, C5, Q4, Q5, Q26, Q27, Q38	7/6/0	0.117216	0.0294906
ATG16L1	2	ILMN_1725707, ILMN_2365881	Cytoplasm	enzyme			13	OHProl, LeuIle, MeHis, Phe, Val, C0, C2, C3, C4, C4OH, acges, Q26, Q38	6/7/0	0.117593	0.0296072
HNRNPA1L2	1	ILMN_1736894	Other	other			13	OHProl, Ala, Phe, Val, C0, C2, C3, C4, C4OH, C5, C16, acges, Q19	4/8/1	0.117969	0.0297237
MEF2C	1	ILMN_1742544	Nucleus	transcription regulator	unspecified application		13	OHProl, LeuIle, MeHis, Tyr, C4, C4OH, C5, C5OHHMG, C6, C181, Q26, Q32, Q38	5/7/1	0.118345	0.0298403
CCDC174	1	ILMN_1750144	Nucleus	other			13	OHProl, Glu, LeuIle, MeHis, Phe, Val, C0, C2, C4OH, C16, C181, acges, Q26	7/6/0	0.118721	0.0299569
PLA2G15	1	ILMN_1756910	Cytoplasm	enzyme			13	OHProl, MeHis, Phe, Sarc, Tyr, Val, C0, C3, acges, Q4, Q26, Q27, Q38	8/5/0	0.119097	0.0300734
PIK3R1	2	ILMN_1760303, ILMN_2398235	Cytoplasm	kinase			13	OHProl, LeuIle, MeHis, Phe, Tyr, Val, C0, C2, C4, C4OH, acges, Q26, Q27	8/5/0	0.119473	0.03019
BBS2	2	ILMN_1767612, ILMN_2230035	Cytoplasm	other			13	OHProl, Ala, Phe, Sarc, Tyr, C2, C4OH, C5, C5OHHMG, C16, C181, Q12, Q38	6/7/0	0.11985	0.0303066
TOGARAM1	1	ILMN_1778876	Extracellular Space	other			13	OHProl, Phe, Tyr, C2, C4, C4OH, C5, C5OHHMG, C181, C182, Q20, Q26, Q32	4/7/2	0.120226	0.0304231
MIB1	1	ILMN_1788832	Cytoplasm	enzyme	diagnosis,efficacy		13	OHProl, LeuIle, MeHis, Tyr, Val, C0, C2, C4OH, C5, C5OHHMG, C16, C181, acges	5/8/0	0.120602	0.0305397
SLC25A28	1	ILMN_1790472	Cytoplasm	transporter			13	OHProl, Ala, LeuIle, Met, Sarc, Trp, Tyr, Val, C0, C2, C3, acges, Q38	8/5/0	0.120978	0.0306563
UBAP1	1	ILMN_1807596	Cytoplasm	other			13	OHProl, LeuIle, Phe, Tyr, Val, C0, C2, C4OH, C5, C181, acges, Q32, Q34	5/6/2	0.121354	0.0307728
DYSF	1	ILMN_1810420	Plasma Membrane	other			13	OHProl, Phe, Tyr, C2, C4, C4OH, C5, C5OHHMG, C181, acges, Q5, Q20, Q26	5/7/1	0.12173	0.0308894
DKK3	2	ILMN_1815673, ILMN_2398159	Extracellular Space	cytokine			13	OHProl, LeuIle, MeHis, Tyr, Val, C0, C2, C4OH, C5, C161, C181, acges, Q23	6/7/0	0.122106	0.0310059
YME1L1	6	ILMN_1873034, ILMN_1916256, ILMN_1843100, ILMN_1880342, ILMN_1902146, ILMN_1884922	Cytoplasm	peptidase			13	OHProl, LeuIle, MeHis, Phe, C0, C2, C3, C4OH, C5, C16, acges, Q4, Q26	5/8/0	0.122483	0.0311225
OAS3	2	ILMN_2184262, ILMN_1745397	Cytoplasm	enzyme			13	OHProl, Ala, LeuIle, Met, Sarc, Tyr, Val, Q11, Q17, Q22, Q23, Q27, Q32	11/0/2	0.122859	0.0312391
PPWD1	1	ILMN_2223380	Nucleus	enzyme			13	OHProl, Phe, Tyr, Val, C0, C2, C4, C4OH, C5, C16, C181, C201, acges	4/9/0	0.123235	0.0313556
RALY	2	ILMN_2403994, ILMN_1690610	Nucleus	transcription regulator			13	OHProl, LeuIle, MeHis, Phe, Val, C0, C2, C4OH, C5, C5OHHMG, acges, Q32, Q38	5/7/1	0.123611	0.0314722
RPL23AP53	2	ILMN_3239263, ILMN_1734880	Other	other			13	OHProl, LeuIle, MeHis, Val, C0, C2, C4, C5, C5OHHMG, C16, C181, acges, Q38	4/9/0	0.123987	0.0315888
SLC18B1	1	ILMN_1669831	Other	other			13	Ala, MeHis, Phe, Sarc, C0, C3, C4, C4OH, C5, acges, Q19, Q20, Q27	5/6/2	0.124363	0.0317053
TMEM38B	1	ILMN_1669940	Nucleus	ion channel			13	Ala, Sarc, C0, C2, C3, C4, C4OH, C5OHHMG, C181, acges, Q19, Q27, Q38	3/9/1	0.12474	0.0318219
ANKRA2	2	ILMN_1687351, ILMN_2185563	Cytoplasm	transcription regulator			13	Ala, Phe, Sarc, Val, C2, C4, C4OH, C5, C16, C181, acges, Q26, Q27	6/7/0	0.125116	0.0319385
HLA-DMA	1	ILMN_1695311	Plasma Membrane	transmembrane receptor			13	Ala, LeuIle, Sarc, Tyr, Val, C2, C3, C4OH, C5, Q19, Q25, Q26, Q38	7/5/1	0.125492	0.032055
TNFRSF21	1	ILMN_1699695	Plasma Membrane	transmembrane receptor			13	Ala, Cit, LeuIle, Phe, Sarc, Tyr, C0, C3, C4, C5, acges, Q16, Q27	8/5/0	0.125868	0.0321716
TBC1D9	1	ILMN_1703891	Plasma Membrane	other			13	Ala, Pro, Sarc, Tyr, C4, C4OH, C5, C5OHHMG, C181, Q17, Q20, Q25, Q32	6/5/2	0.126244	0.0322881
UBR5	2	ILMN_1741253, ILMN_2204726	Nucleus	enzyme			13	Ala, Pro, Sarc, C0, C3, C4, C5, C5OHHMG, acges, Q19, Q27, Q34, Q38	4/7/2	0.12662	0.0324047
TUBA1C	2	ILMN_1742167, ILMN_3251341	Cytoplasm	other		epothilone B, colchicine/probenecid, larotaxel, eribulin, davunetide, vintafolide, milataxel, cevipabulin, gemcitabine/paclitaxel, docetaxel/prednisone, capecitabine/docetaxel, paclitaxel/trastuzumab, cyclophosphamide/prednisone/vincristine, docetaxel/hydrocortisone, cyclophosphamide/docetaxel, gemcitabine/vinorelbine, cyclophosphamide/daunorubicin/imatinib/prednisone/vincristine, cyclophosphamid…	13	Ala, Glu, MeHis, C0, C2, C3, C4, acges, Q2, Q3, Q4, Q19, Q38	3/9/1	0.126997	0.0325213
DYNLRB1	4	ILMN_1766762, ILMN_1703564, ILMN_2157435, ILMN_1658053	Cytoplasm	other			13	Ala, Glu, Sarc, C0, C2, C3, C161, acges, Q2, Q3, Q4, Q26, Q32	4/8/1	0.127373	0.0326378
DOK2	1	ILMN_1791211	Plasma Membrane	other			13	Ala, Phe, Sarc, C0, C2, C3, C4, C4OH, C5, acges, Q19, Q32, Q38	3/8/2	0.127749	0.0327544
SMYD4	1	ILMN_2086238	Other	other			13	Ala, MeHis, Phe, Pro, Tyr, C0, C2, C4OH, C5, C5OHHMG, C16, acges, Q25	6/7/0	0.128125	0.032871
SCMH1	2	ILMN_2375557, ILMN_1653861	Nucleus	transcription regulator			13	Ala, Tyr, C0, C2, C3, C5, C16, C181, acges, Q19, Q20, Q27, Q34	3/7/3	0.128501	0.0329875
CCNB1IP1	2	ILMN_1752394, ILMN_2347349	Nucleus	enzyme			13	Cit, Tyr, C0, C2, C3, C16, C181, acges, Q19, Q26, Q27, Q34, Q38	4/7/2	0.128877	0.0331041
SAMD14	1	ILMN_1760688	Other	other			13	Cit, C0, C2, C3, C4, C4OH, C5, C81, acges, Q4, Q16, Q19, Q38	2/10/1	0.129253	0.0332207
C16orf58	1	ILMN_1685289	Other	other			13	Glu, MeHis, Phe, Val, C0, C2, C4, C5, acges, Q2, Q3, Q26, Q34	5/7/1	0.12963	0.0333372
B4GALT5	1	ILMN_1685824	Cytoplasm	enzyme	unspecified application		13	Glu, Phe, C0, C2, C4, C4OH, C5, C5OHHMG, C141, C181, acges, Q4, Q32	2/10/1	0.130006	0.0334538
RTN2	2	ILMN_1749115, ILMN_2373377	Cytoplasm	other	unspecified application		13	Glu, LeuIle, MeHis, Val, C0, C2, C4, C4OH, C5OHHMG, acges, Q19, Q26, Q32	5/6/2	0.130382	0.0335703
RARS2	1	ILMN_1758214	Cytoplasm	enzyme			13	Glu, LeuIle, Phe, Tyr, C2, C3, C5, C6, C16, C181, acges, Q26, Q38	5/8/0	0.130758	0.0336869
CERK	2	ILMN_1767475, ILMN_2388975	Plasma Membrane	kinase			13	Glu, MeHis, C0, C2, C4, C4OH, C5, acges, Q1, Q20, Q26, Q32, Q34	4/6/3	0.131134	0.0338035
FCMR	1	ILMN_1775542	Plasma Membrane	other			13	Glu, MeHis, C0, C2, C4, C4OH, C16, C161, C181, acges, Q5, Q26, Q32	4/8/1	0.13151	0.03392
KIT	2	ILMN_1790160, ILMN_2229379	Plasma Membrane	transmembrane receptor	diagnosis,efficacy,prognosis,safety,unspecified application	nilotinib, dasatinib, sunitinib, pazopanib, axitinib, lenvatinib, tivozanib, motesanib, OSI-930, telatinib, tandutinib, masitinib, cabozantinib, amuvatinib, quizartinib, regorafenib, flumatinib, ponatinib, bortezomib/sorafenib, lapatinib/pazopanib, dexamethasone/lenalidomide/sorafenib, bevacizumab/sorafenib, imatinib/sirolimus, pexidartinib, cabozantinib/erlotinib, famitinib, imatinib/nilotinib/p…	13	Glu, MeHis, C0, C2, C3, C4OH, C16, C181, acges, Q11, Q19, Q26, Q38	3/8/2	0.131887	0.0340366
HBM	1	ILMN_2091454	Cytoplasm	other			13	Glu, Trp, C2, C4OH, C161, C181, C182, Q5, Q11, Q15, Q26, Q32, Q34	5/5/3	0.132263	0.0341532
ZHX2	2	ILMN_2184966, ILMN_1792951	Nucleus	transcription regulator			13	Glu, MeHis, Tyr, C0, C2, C3, C4OH, C16, C161, C181, acges, Q27, Q38	4/9/0	0.132639	0.0342697
NIPBL	2	ILMN_2264625, ILMN_1690136	Nucleus	transcription regulator			13	Glu, Tyr, Val, C2, C4, C4OH, C5OHHMG, C16, C181, acges, Q26, Q32, Q34	4/7/2	0.133015	0.0343863
CARD19	1	ILMN_1659189	Cytoplasm	other			13	LeuIle, Sarc, Tyr, Val, C2, C4, C4OH, C5, C5OHHMG, acges, Q20, Q25, Q34	5/6/2	0.133391	0.0345029
GNG10	2	ILMN_1757074, ILMN_1652003	Plasma Membrane	other			13	LeuIle, MeHis, Phe, Sarc, Tyr, C0, C2, C3, acges, Q4, Q23, Q27, Q38	7/6/0	0.133767	0.0346194
ZNF177	1	ILMN_1787539	Nucleus	transcription regulator			13	LeuIle, MeHis, Pro, Tyr, Val, C0, C2, C3, acges, Q17, Q19, Q25, Q38	7/5/1	0.134144	0.034736
CBR4	1	ILMN_1813400	Cytoplasm	enzyme			13	LeuIle, Phe, Tyr, Val, C2, C4, C4OH, C5, C5OHHMG, C6, C161, C181, Q32	4/8/1	0.13452	0.0348525
TSPYL2	4	ILMN_1657554, ILMN_1693635, ILMN_2347298, ILMN_1771155	Nucleus	other			13	MeHis, Phe, Sarc, Tyr, C0, C2, C3, C16, acges, Q19, Q26, Q27, Q38	6/6/1	0.134896	0.0349691
KIAA0355	1	ILMN_1659845	Extracellular Space	other			13	MeHis, Phe, Sarc, Tyr, C0, C2, C3, C5, C5OHHMG, C16, C181, acges, Q27	5/8/0	0.135272	0.0350857
TCF3	1	ILMN_1664434	Nucleus	transcription regulator	unspecified application		13	MeHis, C0, C2, C3, C4, C4OH, C5, C181, acges, Q19, Q20, Q32, Q38	1/9/3	0.135648	0.0352022
MAP3K4	1	ILMN_1678087	Cytoplasm	kinase			13	MeHis, C0, C2, C4, C4OH, C5, C5OHHMG, C16, C181, acges, Q20, Q32, Q34	1/9/3	0.136024	0.0353188
GPD1L	1	ILMN_1694106	Cytoplasm	enzyme			13	MeHis, Phe, C0, C2, C4, C4OH, C5, C16, C181, acges, Q5, Q26, Q34	4/8/1	0.1364	0.0354354
CXorf57	1	ILMN_1703279	Nucleus	other			13	MeHis, C0, C2, C4, C4OH, C5, C16, C161, C181, acges, Q25, Q26, Q38	3/10/0	0.136777	0.0355519
RNF227	1	ILMN_1739325	Other	other			13	MeHis, Tyr, Val, C0, C2, C3, C4OH, C5, acges, Q19, Q25, Q26, Q38	5/7/1	0.137153	0.0356685
FBXO21	2	ILMN_1745887, ILMN_2358647	Extracellular Space	enzyme			13	MeHis, Pro, C0, C2, C3, C4OH, C5, C16, C181, acges, Q32, Q34, Q38	2/9/2	0.137529	0.0357851
PRKRA	1	ILMN_1758474	Cytoplasm	other			13	MeHis, C0, C2, C4, C4OH, C5, C16, C161, C181, acges, Q19, Q26, Q34	2/9/2	0.137905	0.0359016
ZNF550	1	ILMN_1760102	Other	other			13	MeHis, Tyr, Val, C0, C2, C4OH, C5, C5OHHMG, C6, C16, C181, acges, Q26	4/9/0	0.138281	0.0360182
ECI2	2	ILMN_1761131, ILMN_2384536	Cytoplasm	enzyme			13	MeHis, C0, C2, C4, C4OH, C5, C5OHHMG, C181, acges, Q20, Q26, Q32, Q34	2/8/3	0.138657	0.0361347
EBF1	1	ILMN_1778681	Nucleus	transcription regulator			13	MeHis, C2, C3, C4, C4OH, C5OHHMG, C16, C181, acges, Q19, Q20, Q26, Q38	2/9/2	0.139034	0.0362513
ABLIM1	2	ILMN_1785424, ILMN_2396672	Cytoplasm	other			13	MeHis, C0, C2, C4, C4OH, C5, C5OHHMG, C16, C181, acges, Q26, Q34, Q38	2/10/1	0.13941	0.0363679
TRIM44	1	ILMN_1796063	Cytoplasm	other			13	MeHis, Sarc, Trp, C0, C2, C3, C4OH, C81, C181, acges, Q19, Q34, Q38	3/8/2	0.139786	0.0364844
EHBP1	1	ILMN_1803348	Cytoplasm	other			13	MeHis, Phe, C0, C2, C4OH, C5, C5OHHMG, C181, acges, Q11, Q19, Q20, Q32	2/7/4	0.140162	0.036601
TRMT11	1	ILMN_1805481	Other	enzyme			13	MeHis, C0, C2, C4, C4OH, C5, C5OHHMG, C16, C181, acges, Q19, Q20, Q38	1/10/2	0.140538	0.0367176
ZC3H12B	1	ILMN_1814629	Other	other			13	MeHis, Sarc, C0, C2, C4, C4OH, C5, C16, C161, C181, acges, Q20, Q38	2/10/1	0.140914	0.0368341
HABP4	2	ILMN_2107991, ILMN_1792384	Cytoplasm	other			13	MeHis, C0, C2, C3, C4, C4OH, C16, C18, C181, C182, acges, Q32, Q34	1/10/2	0.141291	0.0369507
NR3C2	2	ILMN_2210934, ILMN_1661777	Nucleus	ligand-dependent nuclear receptor		fludrocortisone, aldosterone receptor antagonist, drospirenone/ethinyl estradiol, hydrochlorothiazide/spironolactone, AZD9977, fludrocortisone acetate, drospirenone, spironolactone, eplerenone, progesterone	13	MeHis, Tyr, C0, C2, C3, C4, C5, C16, C181, acges, Q5, Q26, Q38	4/9/0	0.141667	0.0370673
CDK13	2	ILMN_2356068, ILMN_1778557	Nucleus	kinase			13	MeHis, Orn, C2, C4, C4OH, C5, C5OHHMG, C161, C181, acges, Q20, Q26, Q32	3/8/2	0.142043	0.0371838
RETREG1	3	ILMN_2387952, ILMN_1811330, ILMN_2283597	Cytoplasm	other			13	MeHis, C0, C2, C4, C4OH, C5OHHMG, C16, C161, C181, acges, Q26, Q27, Q34	3/9/1	0.142419	0.0373004
PYCARD	2	ILMN_2398274, ILMN_1698766	Cytoplasm	transcription regulator	diagnosis		13	MeHis, Val, C0, C2, C4, C5, C5OHHMG, C16, C181, acges, Q5, Q26, Q38	4/9/0	0.142795	0.0374169
BTAF1	1	ILMN_1676842	Nucleus	transcription regulator			13	Orn, Phe, C0, C2, C3, C4, C4OH, C5, C16, C161, acges, Q26, Q38	3/10/0	0.143171	0.0375335
MPDU1	2	ILMN_1655654, ILMN_2070815	Cytoplasm	other			13	Phe, C2, C3, C4OH, C5, C16, C181, acges, Q19, Q26, Q32, Q34, Q38	2/8/3	0.143547	0.0376501
MON2	1	ILMN_1697200	Cytoplasm	other			13	Phe, C0, C2, C3, C4, C4OH, C5, C16, acges, Q19, Q26, Q32, Q38	2/9/2	0.143924	0.0377666
TMEM106A	2	ILMN_1751941, ILMN_3249244	Cytoplasm	other			13	Phe, Sarc, C0, C2, C4, C4OH, C16, C181, acges, Q4, Q19, Q26, Q32	3/8/2	0.1443	0.0378832
TFE3	1	ILMN_1764826	Nucleus	transcription regulator			13	Phe, Tyr, C0, C3, C4, C4OH, C5, C181, acges, Q5, Q19, Q20, Q34	3/7/3	0.144676	0.0379998
DNAJC5	1	ILMN_1789642	Plasma Membrane	other			13	Phe, Sarc, Tyr, C0, C2, C3, C4OH, C5, C16, C181, acges, Q26, Q38	4/9/0	0.145052	0.0381163
NEMP1	3	ILMN_3228822, ILMN_2131336, ILMN_3306440	Nucleus	other			13	Phe, Tyr, C0, C2, C3, C4, C4OH, C5, C5OHHMG, C181, acges, Q4, Q38	2/11/0	0.145428	0.0382329
GRB10	2	ILMN_1652662, ILMN_1669617	Cytoplasm	other			13	Sarc, C0, C2, C3, C4, C4OH, C16, C181, acges, Q19, Q26, Q27, Q38	3/9/1	0.145804	0.0383495
RALGPS2	3	ILMN_1813703, ILMN_1654692, ILMN_2276290	Other	other			13	Sarc, Val, C0, C2, C3, C4, C4OH, C181, C182, acges, Q19, Q20, Q32	2/8/3	0.146181	0.038466
NHS	1	ILMN_1715864	Nucleus	other			13	Tyr, C0, C2, C3, C4, C4OH, C81, C16, acges, Q19, Q26, Q32, Q38	2/9/2	0.146557	0.0385826
SCYL3	2	ILMN_1743427, ILMN_1651949	Cytoplasm	kinase			13	Tyr, C0, C2, C4, C4OH, C5, C6, C16, C181, acges, Q25, Q26, Q34	3/9/1	0.146933	0.0386991
ZNF441	1	ILMN_1799529	Nucleus	transcription regulator			13	Tyr, C0, C2, C4OH, C5, C5OHHMG, C16, C161, C181, C201, acges, Q32, Q34	1/10/2	0.147309	0.0388157
FCER2	1	ILMN_1662451	Plasma Membrane	transmembrane receptor	diagnosis,unspecified application	lumiliximab	13	Val, C0, C2, C3, C4, C4OH, C5, C161, C181, acges, Q19, Q20, Q32	1/9/3	0.147685	0.0389323
OSBPL10	1	ILMN_1669497	Cytoplasm	transporter			13	C0, C2, C4, C4OH, C5, C16, C161, C181, acges, Q19, Q20, Q26, Q32	1/9/3	0.148061	0.0390488
PNOC	1	ILMN_1676003	Extracellular Space	other			13	C0, C2, C3, C4, C4OH, C5, C16, C181, acges, Q19, Q20, Q32, Q38	0/10/3	0.148438	0.0391654
RNF103	1	ILMN_1692199	Cytoplasm	enzyme			13	C0, C2, C3, C4OH, C5, C5OHHMG, C16, C181, acges, Q19, Q32, Q34, Q38	0/10/3	0.148814	0.039282
CCL28	3	ILMN_1701347, ILMN_1774087, ILMN_2228845	Extracellular Space	cytokine			13	C0, C2, C4, C4OH, C5, C5OHHMG, C16, C181, acges, Q19, Q20, Q30, Q38	1/10/2	0.14919	0.0393985
TIMP1	1	ILMN_1711566	Extracellular Space	cytokine	diagnosis,disease progression,efficacy,prognosis,unspecified application		13	C0, C2, C4, C4OH, C5, C16, acges, Q11, Q19, Q20, Q26, Q32, Q34	1/7/5	0.149566	0.0395151
OPN3	3	ILMN_1716988, ILMN_2382717, ILMN_1670844	Plasma Membrane	G-protein coupled receptor			13	C0, C2, C3, C4OH, C5OHHMG, C16, C161, C181, acges, Q19, Q20, Q26, Q32	1/9/3	0.149942	0.0396317
EIF2AK3	1	ILMN_1724984	Cytoplasm	kinase	efficacy		13	C0, C2, C4OH, C5, C5OHHMG, C16, C161, C181, acges, Q19, Q20, Q32, Q34	0/9/4	0.150318	0.0397482
CYTOR	3	ILMN_1726153, ILMN_2143795, ILMN_3220934	Other	other			13	C0, C2, C4OH, C5OHHMG, C141, C16, C18, C181, C182, acges, Q19, Q32, Q34	0/10/3	0.150694	0.0398648
STAP1	2	ILMN_1781085, ILMN_3247998	Cytoplasm	other			13	C0, C2, C3, C4, C4OH, C5, C5OHHMG, C181, acges, Q19, Q20, Q32, Q38	0/10/3	0.151071	0.0399813
ZNF439	1	ILMN_1792972	Nucleus	transcription regulator			13	C0, C2, C3, C4, C4OH, C5, C5OHHMG, acges, Q5, Q19, Q26, Q32, Q38	2/9/2	0.151447	0.0400979
PLEKHG1	2	ILMN_1805606, ILMN_2194561	Extracellular Space	other			13	C0, C2, C4, C4OH, C5, C5OHHMG, C161, C181, acges, Q19, Q20, Q32, Q34	0/9/4	0.151823	0.0402145
HERC2	1	ILMN_1813475	Cytoplasm	enzyme			13	C0, C2, C4, C4OH, C5, C5OHHMG, acges, Q12, Q19, Q20, Q32, Q34, Q38	1/8/4	0.152199	0.040331
PPP1CB	1	ILMN_2405018	Cytoplasm	phosphatase			13	C0, C2, C4, C4OH, C5, C5OHHMG, C16, C161, C181, acges, Q5, Q20, Q32	1/10/2	0.152575	0.0404476
TLE1P1	1	ILMN_3201937	Other	other			13	C0, C2, C3, C4, C4OH, C5, C5OHHMG, C16, C181, acges, Q19, Q20, Q32	0/10/3	0.152951	0.0405642
SLC35E2B	2	ILMN_3228585, ILMN_3300663	Other	other			13	C0, C2, C3, C4, C4OH, C5, C5OHHMG, C16, C161, C181, acges, Q32, Q38	0/12/1	0.153328	0.0406807
DCP2	1	ILMN_1669905	Nucleus	enzyme			12	OHProl, LeuIle, Tyr, Val, C2, C4, C4OH, C5, C5OHHMG, acges, Q25, Q32	5/6/1	0.153675	0.0407973
LGALSL	1	ILMN_1673548	Other	other			12	OHProl, Ala, LeuIle, Sarc, C0, C3, C4OH, acges, Q4, Q16, Q27, Q38	6/6/0	0.154022	0.0409139
CLEC4C	2	ILMN_1682259, ILMN_1665457	Plasma Membrane	other		BIIB059	12	OHProl, Ala, LeuIle, MeHis, Sarc, Val, C0, C3, C5, Q19, Q27, Q38	7/4/1	0.154369	0.0410304
CBLB	1	ILMN_1685580	Nucleus	enzyme			12	OHProl, Glu, LeuIle, Phe, Val, C0, C2, C4, C4OH, C5, acges, Q26	6/6/0	0.154716	0.041147
APPBP2	2	ILMN_1694875, ILMN_2149766	Cytoplasm	other			12	OHProl, MeHis, Tyr, C0, C2, C4, C4OH, C5OHHMG, C161, C181, Q5, Q32	4/7/1	0.155064	0.0412636
KAT6B	1	ILMN_1698441	Nucleus	enzyme			12	OHProl, Glu, LeuIle, MeHis, Phe, Val, C2, C4OH, C5OHHMG, C16, C181, Q26	7/5/0	0.155411	0.0413801
ADPRM	1	ILMN_1702526	Cytoplasm	enzyme			12	OHProl, Val, C0, C2, C4, C4OH, C5OHHMG, C16, C18, C182, acges, Q38	2/10/0	0.155758	0.0414967
KANSL2	1	ILMN_1713189	Nucleus	other			12	OHProl, MeHis, Phe, C0, C2, C4, C4OH, C16, C181, acges, Q32, Q34	3/7/2	0.156105	0.0416132
OTUB1	2	ILMN_1723871, ILMN_2354855	Cytoplasm	enzyme			12	OHProl, Ala, LeuIle, C0, C2, C4, C4OH, C5, C5OHHMG, C16, C181, acges	3/9/0	0.156453	0.0417298
CDC14A	3	ILMN_1739164, ILMN_1774930, ILMN_2324537	Nucleus	phosphatase			12	OHProl, LeuIle, MeHis, Phe, C0, C2, C5, C16, C181, acges, Q27, Q38	5/7/0	0.1568	0.0418464
SEPSECS	1	ILMN_1750092	Cytoplasm	enzyme			12	OHProl, Ala, LeuIle, Sarc, Val, C0, C3, C4OH, C5, C181, acges, Q27	6/6/0	0.157147	0.0419629
SELENON	2	ILMN_1760890, ILMN_2399036	Cytoplasm	other			12	OHProl, Glu, LeuIle, Trp, Tyr, C0, C4, C4OH, C5, acges, Q26, Q38	6/6/0	0.157494	0.0420795
CUTC	1	ILMN_1765044	Cytoplasm	other			12	OHProl, LeuIle, Phe, Pro, Val, C0, C5, C6, C16, C161, C181, acges	5/7/0	0.157841	0.0421961
BUB3	3	ILMN_1778764, ILMN_1693145, ILMN_2386100	Nucleus	other			12	OHProl, Phe, C0, C2, C4, C5, C10, C16, C161, acges, Q5, Q26	4/8/0	0.158189	0.0423126
EDEM1	1	ILMN_1779828	Cytoplasm	enzyme			12	OHProl, Ala, C0, C2, C3, C5, C16, C181, acges, Q12, Q19, Q27	4/7/1	0.158536	0.0424292
ARID2	2	ILMN_1795247, ILMN_2182335	Nucleus	transcription regulator			12	OHProl, Cit, LeuIle, Phe, C0, C4, C4OH, C5OHHMG, C6, acges, Q32, Q34	4/6/2	0.158883	0.0425458
PRKAG2	2	ILMN_1797531, ILMN_2387919	Cytoplasm	kinase			12	OHProl, Ala, LeuIle, Met, Phe, Sarc, Val, C2, C3, C16, Q23, Q27	9/3/0	0.15923	0.0426623
PPTC7	1	ILMN_1800855	Cytoplasm	phosphatase			12	OHProl, Ala, Glu, LeuIle, Phe, Sarc, Tyr, Val, C2, C4OH, C5OHHMG, Q32	8/3/1	0.159578	0.0427789
HP	1	ILMN_1812433	Extracellular Space	peptidase	diagnosis,efficacy,unspecified application		12	OHProl, Glu, Tyr, Val, C2, C3, C4, C4OH, C5, acges, Q25, Q38	5/7/0	0.159925	0.0428954
RORA	3	ILMN_1862909, ILMN_2322499, ILMN_2322498	Nucleus	ligand-dependent nuclear receptor			12	OHProl, LeuIle, Phe, Tyr, Val, C0, C2, C4OH, C5, acges, Q26, Q38	6/6/0	0.160272	0.043012
DERL2	2	ILMN_1877068, ILMN_1761969	Cytoplasm	other			12	OHProl, Ala, LeuIle, Phe, Val, C2, C3, C4OH, C5, C181, C182, acges	5/7/0	0.160619	0.0431286
ZNF285	1	ILMN_2107933	Nucleus	transcription regulator			12	OHProl, C0, C2, C3, C5OHHMG, C16, C18, C181, C182, acges, Q19, Q38	1/10/1	0.160966	0.0432451
NUDT21	1	ILMN_2133146	Nucleus	other			12	OHProl, Ala, LeuIle, Sarc, Val, C0, C2, C3, C16, acges, Q27, Q38	6/6/0	0.161314	0.0433617
QTRT2	1	ILMN_2155516	Cytoplasm	enzyme			12	OHProl, Phe, C2, C4, C4OH, C5, C5OHHMG, C161, C181, Q26, Q32, Q38	3/8/1	0.161661	0.0434783
HNRNPA1P16	1	ILMN_2191759	Other	other			12	OHProl, MeHis, Pro, Tyr, C0, C2, C16, C181, acges, Q17, Q25, Q30	7/5/0	0.162008	0.0435948
BBS7	3	ILMN_2257833, ILMN_1775012, ILMN_1776656	Cytoplasm	other			12	OHProl, Aba, LeuIle, Tyr, Val, C3, C4, C5OHHMG, C16, C181, acges, Q19	5/6/1	0.162355	0.0437114
OS9	1	ILMN_2361807	Nucleus	other			12	OHProl, LeuIle, Phe, Tyr, C0, C2, C4, C4OH, C5, acges, Q32, Q38	4/7/1	0.162703	0.043828
ZNF331	1	ILMN_2362232	Nucleus	transcription regulator			12	OHProl, MeHis, Val, C0, C2, C4OH, C5OHHMG, C16, C161, C181, acges, Q34	3/8/1	0.16305	0.0439445
TSPAN17	2	ILMN_2374383, ILMN_1777881	Other	enzyme			12	OHProl, Tyr, C0, C2, C4OH, C5OHHMG, C16, C161, C181, acges, Q32, Q34	2/8/2	0.163397	0.0440611
OSBPL1A	2	ILMN_2405602, ILMN_1773063	Cytoplasm	transporter			12	OHProl, Tyr, C0, C2, C3, C4, C4OH, C5, acges, Q27, Q32, Q38	3/8/1	0.163744	0.0441776
ARMCX6	1	ILMN_2414533	Other	other			12	OHProl, Aba, LeuIle, MeHis, C0, C2, C3, C5OHHMG, acges, Q2, Q4, Q19	4/7/1	0.164091	0.0442942
LOC100130701	1	ILMN_3268246	Other	other			12	OHProl, Ala, LeuIle, Tyr, Val, C0, C2, C3, C16, acges, Q30, Q34	6/5/1	0.164439	0.0444108
BCL2L1	1	ILMN_1654118	Cytoplasm	other	efficacy,prognosis		12	Aba, Glu, Trp, C0, C2, C4OH, C16, C181, C182, acges, Q26, Q32	4/7/1	0.164786	0.0445273
MRPS21	2	ILMN_1655765, ILMN_1660292	Cytoplasm	other			12	Ala, Pro, C0, C2, C3, C4OH, C5, C16, C181, acges, Q17, Q32	3/8/1	0.165133	0.0446439
RCBTB1	1	ILMN_1695317	Nucleus	other			12	Ala, C0, C2, C4, C4OH, C5, C16, C181, acges, Q20, Q26, Q32	2/8/2	0.16548	0.0447605
FAM30A	1	ILMN_1707491	Other	other			12	Ala, C0, C3, C4, C4OH, C5, C16, C181, acges, Q19, Q32, Q34	1/8/3	0.165828	0.044877
SIK1/SIK1B	2	ILMN_1717639, ILMN_3235647	Nucleus	kinase		dabrafenib, dabrafenib/trametinib, dabrafenib/panitumumab, dabrafenib/trametinib/vemurafenib, dabrafenib/panitumumab/trametinib	12	Ala, MeHis, Pro, Sarc, Trp, C0, C3, C5, acges, Q17, Q25, Q38	7/5/0	0.166175	0.0449936
CISH	1	ILMN_1738207	Cytoplasm	other			12	Ala, Glu, Pro, Sarc, Tyr, C4, C18, Q4, Q25, Q26, Q27, Q38	8/4/0	0.166522	0.0451102
AKIP1	2	ILMN_1752988, ILMN_1788356	Nucleus	other			12	Ala, Orn, Sarc, Tyr, C0, C3, C16, C181, acges, Q19, Q25, Q30	6/5/1	0.166869	0.0452267
ANKRD54	1	ILMN_1766309	Nucleus	transcription regulator			12	Ala, LeuIle, Pro, Sarc, C0, C2, C3, C16, C181, acges, Q19, Q38	4/7/1	0.167216	0.0453433
TMEM268	1	ILMN_1803652	Cytoplasm	other			12	Ala, LeuIle, Sarc, C0, C2, C3, C4OH, C5, acges, Q19, Q25, Q38	4/7/1	0.167564	0.0454598
EOGT	2	ILMN_2136455, ILMN_1687084	Extracellular Space	enzyme			12	Ala, LeuIle, Phe, Pro, Sarc, Tyr, Val, C4, C5, Q17, Q25, Q27	10/2/0	0.167911	0.0455764
PNP	1	ILMN_2172174	Nucleus	enzyme		forodesine, PD 141955, purine nucleoside phosphorylase inhibitor	12	Ala, Sarc, Trp, Tyr, Val, C0, C2, C4OH, C16, C181, acges, Q34	5/6/1	0.168258	0.045693
ABCF2	1	ILMN_2284941	Cytoplasm	transporter			12	Ala, MeHis, Phe, Tyr, Val, C0, C2, C3, C16, C181, C182, acges	5/7/0	0.168605	0.0458095
RAD17	2	ILMN_2321634, ILMN_1687782	Nucleus	enzyme			12	Ala, Cit, C0, C2, C4, C4OH, C5, C16, acges, Q20, Q26, Q38	3/8/1	0.168953	0.0459261
TPM1	2	ILMN_1716687, ILMN_2360710	Cytoplasm	other	diagnosis		12	Cit, C2, C3, C4OH, C81, Q2, Q3, Q4, Q16, Q19, Q32, Q38	2/8/2	0.1693	0.0460427
JAM3	1	ILMN_1769575	Plasma Membrane	other			12	Cit, Sarc, C3, C16, C18, C181, Q2, Q3, Q4, Q19, Q27, Q38	3/8/1	0.169647	0.0461592
SUN1	1	ILMN_1772316	Nucleus	other			12	Cit, Orn, C0, C2, C4OH, C5OHHMG, C16, C181, acges, Q19, Q20, Q26	3/7/2	0.169994	0.0462758
C3AR1	1	ILMN_1787529	Plasma Membrane	G-protein coupled receptor			12	Cit, LeuIle, MeHis, Phe, Sarc, Tyr, C0, C2, C4, C4OH, acges, Q27	7/5/0	0.170341	0.0463924
HIST1H2BK	2	ILMN_1813314, ILMN_1796179	Nucleus	other			12	Cit, Orn, C2, C4OH, C5, acges, Q3, Q19, Q20, Q32, Q34, Q38	2/6/4	0.170689	0.0465089
BICRAL	1	ILMN_1696127	Nucleus	other			12	Glu, LeuIle, Phe, Tyr, C0, C2, C4OH, C5, C5OHHMG, acges, Q5, Q26	6/6/0	0.171036	0.0466255
LIN7A	1	ILMN_1806293	Plasma Membrane	other			12	Glu, LeuIle, Phe, Sarc, Tyr, C0, C2, C3, C4, acges, Q5, Q38	6/6/0	0.171383	0.046742
ARHGEF12	1	ILMN_1810712	Cytoplasm	other			12	Glu, C0, C4, C4OH, C5, C16, C181, C182, Q20, Q26, Q32, Q34	2/7/3	0.17173	0.0468586
FNBP4	1	ILMN_2108938	Nucleus	other			12	Glu, Phe, C0, C2, C4, C4OH, C5, C16, C181, acges, Q26, Q32	3/8/1	0.172078	0.0469752
DIP2A	2	ILMN_2285618, ILMN_1730061	Nucleus	transcription regulator			12	Glu, Tyr, Val, C0, C2, C3, C4OH, C5, C16, acges, Q27, Q38	4/8/0	0.172425	0.0470917
NDRG2	2	ILMN_2361603, ILMN_1670535	Cytoplasm	other			12	Glu, C2, C3, C4OH, C5, C16, C181, acges, Q19, Q20, Q22, Q26	3/7/2	0.172772	0.0472083
FCGR1CP	1	ILMN_3247506	Plasma Membrane	other			12	Glu, MeHis, C0, C2, C3, C4, C16, C181, acges, Q5, Q26, Q38	4/8/0	0.173119	0.0473249
PARM1	1	ILMN_1656560	Extracellular Space	other			12	LeuIle, Val, C2, C3, C4, C5, C5OHHMG, C16, C181, acges, Q19, Q27	3/8/1	0.173466	0.0474414
ATP1B1	3	ILMN_1658071, ILMN_1730291, ILMN_2407824	Plasma Membrane	transporter			12	LeuIle, Pro, Tyr, Val, C3, C4OH, C5, C5OHHMG, Q19, Q25, Q27, Q30	7/4/1	0.173814	0.047558
PCNX4	3	ILMN_1680781, ILMN_2111918, ILMN_1822133	Other	other			12	LeuIle, Phe, Val, C0, C2, C4OH, C5OHHMG, C16, C181, acges, Q26, Q32	4/7/1	0.174161	0.0476746
PDE8A	2	ILMN_1699767, ILMN_2408946	Cytoplasm	enzyme		dyphylline, nitroglycerin, anagrelide, milrinone, dipyridamole, ketotifen, tolbutamide, theophylline, pentoxifylline	12	LeuIle, Phe, Sarc, C0, C2, C3, C4, C16, C181, acges, Q19, Q27	4/7/1	0.174508	0.0477911
GOLGA2P9	1	ILMN_1703557	Other	other			12	LeuIle, Tyr, C0, C2, C3, C4, C4OH, C5, C5OHHMG, C181, acges, Q20	2/9/1	0.174855	0.0479077
ZNF274	3	ILMN_1714274, ILMN_1688629, ILMN_2352574	Nucleus	transcription regulator			12	LeuIle, MeHis, Val, C0, C2, C4, C16, C181, C182, acges, Q17, Q38	4/8/0	0.175203	0.0480242
TUBA1A	2	ILMN_1742981, ILMN_2148819	Cytoplasm	other	unspecified application	epothilone B, colchicine/probenecid, larotaxel, eribulin, davunetide, vintafolide, milataxel, cevipabulin, gemcitabine/paclitaxel, docetaxel/prednisone, capecitabine/docetaxel, paclitaxel/trastuzumab, cyclophosphamide/prednisone/vincristine, docetaxel/hydrocortisone, cyclophosphamide/docetaxel, gemcitabine/vinorelbine, cyclophosphamide/daunorubicin/imatinib/prednisone/vincristine, cyclophosphamid…	12	LeuIle, Phe, Tyr, Val, C0, C2, C3, C5, acges, Q4, Q26, Q38	5/7/0	0.17555	0.0481408
ZNF232	2	ILMN_1775085, ILMN_2139351	Nucleus	transcription regulator			12	LeuIle, MeHis, C0, C2, C3, C4OH, C16, C181, C182, acges, Q4, Q19	2/9/1	0.175897	0.0482574
UBN2	1	ILMN_3248928	Nucleus	other			12	LeuIle, Phe, Tyr, C0, C2, C4OH, C5, C16, C181, acges, Q32, Q38	3/8/1	0.176244	0.0483739
RPS29P16	1	ILMN_3288268	Other	other			12	LeuIle, Phe, Sarc, Tyr, C3, C16, C161, C181, Q19, Q27, Q30, Q38	6/5/1	0.176591	0.0484905
PPHLN1	3	ILMN_1805788, ILMN_1706593, ILMN_2322842	Nucleus	other			12	LeuIle, Phe, C0, C2, C4, C4OH, C5, C5OHHMG, C6, C181, acges, Q32	2/9/1	0.176939	0.0486071
EXOC6	1	ILMN_1651628	Plasma Membrane	transporter			12	MeHis, Phe, Tyr, Val, C0, C2, C3, C16, C181, acges, Q19, Q38	4/7/1	0.177286	0.0487236
C1orf216	1	ILMN_1659975	Other	other			12	MeHis, Phe, Sarc, Trp, Tyr, Val, C2, C4, C4OH, C5, C6, acges	6/6/0	0.177633	0.0488402
AP2S1	2	ILMN_1662426, ILMN_1809957	Cytoplasm	transporter			12	MeHis, Phe, Trp, C0, C2, C4, C4OH, C16, acges, Q32, Q34, Q38	3/7/2	0.17798	0.0489568
SQOR	1	ILMN_1667199	Cytoplasm	enzyme			12	MeHis, Phe, Tyr, C0, C2, C3, C4OH, C5, C181, acges, Q5, Q38	4/8/0	0.178328	0.0490733
IL7R	2	ILMN_1691341, ILMN_2342579	Plasma Membrane	transmembrane receptor		recombinant human interleukin-7	12	MeHis, C0, C2, C4, C4OH, C5, C16, C18, C181, acges, Q11, Q26	2/9/1	0.178675	0.0491899
ALDH1A1	2	ILMN_1709348, ILMN_2096372	Cytoplasm	enzyme	diagnosis,disease progression	disulfiram, chlorpropamide	12	MeHis, Trp, Tyr, C0, C2, C3, C81, C181, acges, Q4, Q19, Q38	3/8/1	0.179022	0.0493064
TGFBR2	2	ILMN_1726245, ILMN_2384241	Plasma Membrane	kinase			12	MeHis, C0, C2, C4, C4OH, C5OHHMG, C16, C181, acges, Q26, Q34, Q38	2/9/1	0.179369	0.049423
GNG7	1	ILMN_1728107	Plasma Membrane	enzyme			12	MeHis, C0, C2, C4, C4OH, C5, C141, C161, C181, acges, Q20, Q32	1/9/2	0.179716	0.0495396
RPL9	2	ILMN_1729033, ILMN_1750507	Nucleus	other	diagnosis		12	MeHis, Pro, C0, C2, C16, C18, C181, C182, acges, Q19, Q25, Q30	4/7/1	0.180064	0.0496561
P2RY8	1	ILMN_1768284	Plasma Membrane	G-protein coupled receptor			12	MeHis, Phe, C0, C2, C4, C4OH, C5, C16, C181, acges, Q26, Q34	3/8/1	0.180411	0.0497727
SEPT6	1	ILMN_1661342	Cytoplasm	other			12	Phe, C0, C2, C3, C4, C4OH, C5, C181, acges, Q26, Q32, Q38	2/9/1	0.180758	0.0498893
STRN4	1	ILMN_1696190	Cytoplasm	other			12	Phe, C0, C2, C3, C4OH, C5, C16, C181, acges, Q19, Q27, Q38	2/9/1	0.181105	0.0500058
IKBKE	1	ILMN_1755024	Cytoplasm	kinase			12	Phe, Sarc, Tyr, C3, C4OH, C5OHHMG, C6, C16, C161, C181, Q27, Q38	4/8/0	0.181453	0.0501224
CNTRL	1	ILMN_1758778	Nucleus	transcription regulator			12	Phe, C0, C2, C4, C4OH, C5, C16, C181, acges, Q12, Q32, Q34	2/8/2	0.1818	0.050239
CRY1	2	ILMN_1760593, ILMN_2202637	Nucleus	enzyme			12	Phe, C0, C2, C4, C4OH, C5OHHMG, C16, C161, C18, C181, acges, Q26	2/10/0	0.182147	0.0503555
PHC2	1	ILMN_1808047	Nucleus	other			12	Phe, C2, C4OH, C5, C5OHHMG, C10, C141, C181, acges, Q20, Q26, Q32	2/8/2	0.182494	0.0504721
RNU4-2	1	ILMN_3308138	Other	other			12	Sarc, C2, C3, C4OH, C5, C161, C181, acges, Q19, Q32, Q34, Q38	1/8/3	0.182841	0.0505886
UMODL1-AS1	1	ILMN_1663893	Other	other			12	Tyr, C0, C2, C3, C4OH, C5, C16, C181, acges, Q19, Q30, Q34	2/8/2	0.183189	0.0507052
IFI27L2	2	ILMN_3238560, ILMN_1740319	Cytoplasm	other			12	Tyr, C0, C2, C3, C4, C4OH, C5, C5OHHMG, C181, acges, Q32, Q34	1/9/2	0.183536	0.0508218
ZCCHC18	2	ILMN_3275580, ILMN_3214625	Other	other			12	Val, C0, C2, C4, C4OH, C5OHHMG, C16, C161, C181, acges, Q19, Q32	1/9/2	0.183883	0.0509383
PLPP5	2	ILMN_1675406, ILMN_1816070	Other	phosphatase			12	C0, C2, C3, C4, C4OH, C5, C181, acges, Q19, Q25, Q27, Q32	2/8/2	0.18423	0.0510549
IGIP	1	ILMN_1685854	Other	other			12	C0, C2, C4, C4OH, C5, C5OHHMG, C16, C18, C181, C182, acges, Q38	0/12/0	0.184578	0.0511715
PHGDH	1	ILMN_1704537	Cytoplasm	enzyme			12	C0, C2, C3, C4, C4OH, C5, C5OHHMG, C161, acges, Q19, Q26, Q32	1/9/2	0.184925	0.051288
NBEA	1	ILMN_1705346	Cytoplasm	other			12	C0, C2, C4, C4OH, C5OHHMG, C16, C161, C181, acges, Q11, Q32, Q34	0/9/3	0.185272	0.0514046
KLHL14	2	ILMN_1748123, ILMN_2168564	Cytoplasm	other			12	C0, C3, C4, C4OH, C5, C81, C16, C181, acges, Q19, Q20, Q32	0/9/3	0.185619	0.0515212
HIST1H3H	1	ILMN_1749368	Nucleus	other			12	C0, C2, C3, C4, C4OH, C5, C181, acges, Q19, Q20, Q32, Q38	0/9/3	0.185966	0.0516377
OXNAD1	2	ILMN_1764770, ILMN_3244030	Cytoplasm	transporter			12	C0, C2, C3, C4, C4OH, C5OHHMG, C16, C181, acges, Q19, Q26, Q38	1/10/1	0.186314	0.0517543
MTMR4	1	ILMN_1771019	Cytoplasm	phosphatase			12	C0, C2, C4, C4OH, C5, C5OHHMG, C81, C181, acges, Q3, Q20, Q26	1/10/1	0.186661	0.0518708
MVP	2	ILMN_1803277, ILMN_2344373	Nucleus	other			12	C0, C2, C4, C4OH, C5, C5OHHMG, C16, C161, C181, acges, Q5, Q26	2/10/0	0.187008	0.0519874
UVRAG	2	ILMN_1909466, ILMN_1761069	Nucleus	other			12	C0, C2, C4, C4OH, C5, C16, C181, acges, Q19, Q20, Q34, Q38	0/9/3	0.187355	0.052104
ZNF254	2	ILMN_2350357, ILMN_1657729	Nucleus	transcription regulator			12	C0, C2, C4OH, C5, C5OHHMG, C6, C16, C161, C181, acges, Q19, Q20	0/10/2	0.187703	0.0522205
FAM102A	2	ILMN_2401779, ILMN_1745112	Other	other			12	C0, C2, C4, C4OH, C5, C16, C181, acges, Q26, Q27, Q32, Q34	2/8/2	0.18805	0.0523371
HMGN1	2	ILMN_1652123, ILMN_2151579	Nucleus	transcription regulator	unspecified application		11	OHProl, LeuIle, Phe, Val, C4, C4OH, C5, C5OHHMG, C16, Q20, Q32	4/5/2	0.188368	0.0524537
ZNF573	1	ILMN_1658080	Nucleus	other			11	OHProl, LeuIle, Val, C0, C2, C3, C5, C16, C181, acges, Q38	3/8/0	0.188686	0.0525702
PLIN3	1	ILMN_1660021	Cytoplasm	other			11	OHProl, LeuIle, Phe, Tyr, Val, C0, C2, MMA, acges, Q4, Q38	5/6/0	0.189005	0.0526868
FLOT1	1	ILMN_1661439	Plasma Membrane	other			11	OHProl, LeuIle, MeHis, Phe, Tyr, C0, C2, C3, C5, acges, Q5	6/5/0	0.189323	0.0528034
CIDEB	1	ILMN_1668910	Cytoplasm	other			11	OHProl, Phe, Trp, Tyr, C0, C2, C16, C161, C181, acges, Q25	5/6/0	0.189641	0.0529199
NRBP1	1	ILMN_1670096	Nucleus	kinase			11	OHProl, LeuIle, Phe, C2, C4OH, C5, C16, C181, acges, Q26, Q32	4/6/1	0.189959	0.0530365
TRPM4	1	ILMN_1679401	Plasma Membrane	ion channel			11	OHProl, LeuIle, MeHis, Sarc, Tyr, Val, C5, C5OHHMG, C16, acges, Q27	7/4/0	0.190278	0.053153
KIR2DL4	2	ILMN_1693207, ILMN_1739756	Plasma Membrane	transmembrane receptor			11	OHProl, LeuIle, Phe, Pro, Tyr, Val, C0, C3, C10, acges, Q38	6/5/0	0.190596	0.0532696
AKAP11	3	ILMN_1693220, ILMN_2293758, ILMN_1783818	Cytoplasm	other			11	OHProl, LeuIle, Phe, Val, C4, C4OH, C5, C5OHHMG, C181, Q26, Q32	5/5/1	0.190914	0.0533862
NRP1	1	ILMN_1699574	Plasma Membrane	transmembrane receptor	diagnosis,efficacy	vesencumab	11	OHProl, Ala, LeuIle, Phe, Sarc, Tyr, Val, C3, Q11, Q23, Q27	9/1/1	0.191233	0.0535027
SLC46A2	1	ILMN_1707585	Plasma Membrane	transporter			11	OHProl, Ala, MeHis, Met, Tyr, C2, C3, C4OH, acges, Q22, Q38	6/5/0	0.191551	0.0536193
LIPT1	2	ILMN_1717524, ILMN_2343105	Cytoplasm	enzyme			11	OHProl, Ala, LeuIle, Phe, Tyr, Val, C2, C5, C6, C16, C181	6/5/0	0.191869	0.0537359
ZNF616	1	ILMN_1719219	Nucleus	transcription regulator			11	OHProl, LeuIle, C0, C2, C4OH, C5, C161, C181, acges, Q32, Q34	2/7/2	0.192188	0.0538524
SLC12A2	2	ILMN_1720996, ILMN_2059452	Plasma Membrane	transporter		bumetanide, quinethazone	11	OHProl, Ala, LeuIle, Phe, Tyr, C2, C4, C4OH, C5, C5OHHMG, C181	5/6/0	0.192506	0.053969
MPP7	1	ILMN_1721774	Plasma Membrane	other			11	OHProl, LeuIle, MeHis, Pro, Val, C0, C2, C16, C181, acges, Q27	6/5/0	0.192824	0.0540856
SHPRH	2	ILMN_1722423, ILMN_2387303	Nucleus	transcription regulator			11	OHProl, LeuIle, Phe, Val, C2, C4, C4OH, C5, C16, C181, Q34	4/6/1	0.193142	0.0542021
NUCB1	1	ILMN_1722634	Cytoplasm	other	diagnosis		11	OHProl, LeuIle, Phe, C0, C2, C4OH, C16, C181, C182, acges, Q26	4/7/0	0.193461	0.0543187
ZNF816	1	ILMN_1728710	Other	other			11	OHProl, LeuIle, MeHis, Val, C2, C4, C4OH, C161, C181, C182, Q30	5/6/0	0.193779	0.0544352
ZNF680	1	ILMN_1730888	Nucleus	transcription regulator			11	OHProl, LeuIle, Tyr, Val, C2, C4, C4OH, C5, C5OHHMG, C181, Q30	5/6/0	0.194097	0.0545518
MCEE	1	ILMN_1735347	Cytoplasm	enzyme			11	OHProl, Phe, Tyr, Val, C0, C2, C4, C4OH, C5, C181, acges	4/7/0	0.194416	0.0546684
JADE1	3	ILMN_1736015, ILMN_1794473, ILMN_1655194	Nucleus	transcription regulator			11	OHProl, Phe, Sarc, Trp, Tyr, C0, C3, C4OH, C181, acges, Q38	5/6/0	0.194734	0.0547849
MDN1	1	ILMN_1741260	Nucleus	other			11	OHProl, LeuIle, MeHis, C0, C3, C4OH, C5, C181, acges, Q19, Q38	3/7/1	0.195052	0.0549015
CEACAM21	1	ILMN_1745949	Other	other			11	OHProl, LeuIle, Phe, Pro, Val, C2, C4OH, C16, acges, Q17, Q25	7/4/0	0.19537	0.0550181
SH3BP4	1	ILMN_1785330	Cytoplasm	other	unspecified application		11	OHProl, Glu, MeHis, Phe, Val, C2, C5, C16, C181, Q16, Q26	7/4/0	0.195689	0.0551346
YAE1	1	ILMN_1793508	Other	other			11	OHProl, LeuIle, Val, C2, C4, C5, C5OHHMG, C16, C161, C181, Q38	3/8/0	0.196007	0.0552512
AGTRAP	2	ILMN_1802458, ILMN_2307656	Plasma Membrane	G-protein coupled receptor			11	OHProl, LeuIle, Phe, Val, C2, C4, C4OH, C5, acges, Q27, Q38	5/6/0	0.196325	0.0553678
FAM83G	1	ILMN_1803510	Other	other			11	OHProl, Ala, LeuIle, Phe, Sarc, Tyr, Val, C0, C6, C16, C181	7/4/0	0.196644	0.0554843
SBNO2	1	ILMN_1808811	Other	transcription regulator			11	OHProl, MeHis, Phe, C0, C2, C4, C4OH, C5OHHMG, C161, acges, Q32	3/7/1	0.196962	0.0556009
LINC00402	1	ILMN_1911677	Other	other			11	OHProl, LeuIle, Tyr, Val, C2, C4OH, C181, Q26, Q30, Q32, Q34	6/3/2	0.19728	0.0557174
CENPC	1	ILMN_2229205	Nucleus	other			11	OHProl, Phe, Tyr, Val, C4OH, C5, C181, Q12, Q26, Q27, Q34	7/3/1	0.197598	0.055834
UBL5	2	ILMN_2340065, ILMN_1678814	Cytoplasm	other			11	OHProl, Ala, Phe, Val, C0, C2, C3, C4, C5, acges, Q38	4/7/0	0.197917	0.0559506
KLHL5	1	ILMN_2342437	Extracellular Space	other			11	OHProl, Orn, C4OH, C5, C16, C161, C181, Q20, Q21, Q26, Q34	3/5/3	0.198235	0.0560671
CSF2RA	2	ILMN_2376455, ILMN_1661196	Plasma Membrane	transmembrane receptor		sargramostim, mavrilimumab, EPO/sargramostim, rituximab/sargramostim	11	OHProl, LeuIle, Phe, Pro, Val, C0, C2, C3, C4, acges, Q38	5/6/0	0.198553	0.0561837
TGFB1I1	1	ILMN_2389876	Nucleus	transcription regulator			11	OHProl, LeuIle, Val, C0, C3, acges, Q4, Q16, Q19, Q26, Q38	5/5/1	0.198872	0.0563003
DUSP10	2	ILMN_2401873, ILMN_2401878	Nucleus	phosphatase			11	OHProl, LeuIle, Phe, Pro, Sarc, Val, C5, Q25, Q26, Q27, Q38	9/2/0	0.19919	0.0564168
EAPP	1	ILMN_3243744	Cytoplasm	other			11	OHProl, Ala, LeuIle, Phe, Pro, Tyr, Val, C0, Q17, Q25, Q27	10/1/0	0.199508	0.0565334
HERC6	1	ILMN_1654639	Cytoplasm	enzyme			11	Aba, Ala, LeuIle, Met, Phe, Sarc, Tyr, Q22, Q23, Q27, Q30	11/0/0	0.199826	0.05665
KYNU	2	ILMN_1737514, ILMN_1746517	Cytoplasm	enzyme			11	Aba, Ala, Pro, Sarc, Tyr, C5, C12, Q11, Q16, Q25, Q32	7/2/2	0.200145	0.0567665
SERTAD2	1	ILMN_1651347	Cytoplasm	transcription regulator			11	Ala, Cit, C0, C3, C4OH, C16, C181, acges, Q19, Q32, Q38	2/7/2	0.200463	0.0568831
MIS18BP1	1	ILMN_1666208	Nucleus	transcription regulator			11	Ala, LeuIle, Phe, Pro, Tyr, C4, C4OH, C5OHHMG, Q5, Q25, Q32	7/3/1	0.200781	0.0569997
MPC1	2	ILMN_1666967, ILMN_2226324	Cytoplasm	other			11	Ala, Sarc, C0, C2, C4OH, C5, C16, C161, C181, acges, Q5	3/8/0	0.2011	0.0571162
SLC25A20	2	ILMN_1667429, ILMN_1741392	Cytoplasm	transporter			11	Ala, Orn, Tyr, C2, C4OH, C161, C181, Q11, Q17, Q26, Q32	5/4/2	0.201418	0.0572328
KPNA5	1	ILMN_1669700	Cytoplasm	other	unspecified application		11	Ala, MeHis, Sarc, C0, C2, C4, C4OH, acges, Q19, Q27, Q34	4/5/2	0.201736	0.0573493
DOCK7	1	ILMN_1678629	Plasma Membrane	other			11	Ala, Pro, Sarc, Tyr, Val, C5, C181, Q11, Q17, Q25, Q27	8/2/1	0.202054	0.0574659
CLEC10A	3	ILMN_1704797, ILMN_2415303, ILMN_1653166	Plasma Membrane	other			11	Ala, Cit, MeHis, Pro, Sarc, Tyr, C3, MMA, Q17, Q19, Q25	8/2/1	0.202373	0.0575825
TMEM8B	1	ILMN_1708029	Plasma Membrane	other			11	Ala, Tyr, C0, C2, C3, C5, C16, C181, acges, Q19, Q38	2/8/1	0.202691	0.057699
CD86	2	ILMN_1714602, ILMN_1782560	Plasma Membrane	transmembrane receptor	efficacy,prognosis	abatacept, belatacept, abatacept/methotrexate	11	Ala, Glu, Phe, Sarc, Tyr, C5, C181, Q16, Q25, Q26, Q27	9/2/0	0.203009	0.0578156
RWDD2A	2	ILMN_1722156, ILMN_1829362	Other	other			11	Ala, Tyr, Val, C0, C3, C5, C181, Q12, Q19, Q34, Q38	4/5/2	0.203328	0.0579322
DUSP22	4	ILMN_1730765, ILMN_1813275, ILMN_1671809, ILMN_3249560	Cytoplasm	phosphatase			11	Ala, C2, C4OH, C16, C161, C18, C181, acges, Q4, Q20, Q32	1/8/2	0.203646	0.0580487
EVI2A	2	ILMN_1733579, ILMN_2369018	Plasma Membrane	transmembrane receptor			11	Ala, Pro, Tyr, C0, C4OH, C5, C5OHHMG, C16, C181, acges, Q30	4/7/0	0.203964	0.0581653
S100A12	1	ILMN_1748915	Cytoplasm	other	unspecified application		11	Ala, Sarc, Tyr, C2, C3, C4, C4OH, C5, acges, Q27, Q38	4/7/0	0.204282	0.0582819
SCRN1	1	ILMN_1756439	Cytoplasm	other			11	Ala, Glu, Pro, Sarc, C2, C4, C4OH, Q25, Q26, Q32, Q38	6/4/1	0.204601	0.0583984
SLC44A1	2	ILMN_1758673, ILMN_1700695	Plasma Membrane	transporter			11	Ala, Met, Tyr, Val, C181, C182, Q2, Q3, Q22, Q23, Q27	7/4/0	0.204919	0.058515
RPRD1A	2	ILMN_1764207, ILMN_2209180	Extracellular Space	other			11	Ala, C0, C2, C4, C4OH, C5, C5OHHMG, C16, C181, acges, Q19	1/9/1	0.205237	0.0586315
REL	2	ILMN_1766085, ILMN_2124064	Nucleus	transcription regulator			11	Ala, LeuIle, Tyr, C0, C5, C16, acges, Q20, Q27, Q30, Q38	5/5/1	0.205556	0.0587481
MRPL48	1	ILMN_1773369	Cytoplasm	other			11	Ala, Tyr, Val, C0, C5, C16, C18, C181, C182, acges, Q25	4/7/0	0.205874	0.0588647
GNA15	1	ILMN_1773963	Plasma Membrane	enzyme			11	Ala, Phe, Sarc, Tyr, C0, C2, C3, C4, acges, Q26, Q38	5/6/0	0.206192	0.0589812
N4BP2L1	2	ILMN_1799487, ILMN_2344650	Other	other			11	Ala, Tyr, C3, C4OH, C5, Q17, Q19, Q25, Q26, Q27, Q38	6/4/1	0.20651	0.0590978
TCF4	1	ILMN_1814194	Nucleus	transcription regulator			11	Ala, Gly, Sarc, Tyr, C3, C5, Q19, Q20, Q27, Q30, Q38	6/3/2	0.206829	0.0592144
RNF217	1	ILMN_1900520	Cytoplasm	enzyme			11	Ala, Sarc, C0, C2, C3, C5, C16, acges, Q19, Q34, Q38	2/7/2	0.207147	0.0593309
NFATC2IP	3	ILMN_2278512, ILMN_2379080, ILMN_1725441	Nucleus	other			11	Ala, LeuIle, MeHis, Phe, C2, C16, C181, acges, Q19, Q27, Q38	5/5/1	0.207465	0.0594475
NIN	2	ILMN_2347541, ILMN_1724753	Cytoplasm	other			11	Ala, Sarc, C0, C2, C3, C4, C4OH, C16, C161, C181, acges	2/9/0	0.207784	0.0595641
CPVL	2	ILMN_2400759, ILMN_1682928	Cytoplasm	peptidase			11	Ala, Glu, C4OH, C5, C5OHHMG, C16, C161, C181, Q20, Q26, Q32	3/6/2	0.208102	0.0596806
PAXIP1-AS1	1	ILMN_3282121	Other	other			11	Ala, Tyr, C0, C2, C3, C5, C16, C181, acges, Q19, Q38	2/8/1	0.20842	0.0597972
LDLR	1	ILMN_2053415	Plasma Membrane	transporter	disease progression,unspecified application		11	Asp, MeHis, Trp, C0, C2, C6, C81, acges, Q4, Q8, Q25	5/6/0	0.208738	0.0599137
F12	1	ILMN_1671766	Extracellular Space	peptidase	prognosis		11	Cit, Val, C0, C2, C3, C4, C4OH, C5, acges, Q16, Q38	3/8/0	0.209057	0.0600303
MYL9	2	ILMN_1675062, ILMN_1776953	Cytoplasm	other			11	Cit, Glu, C3, C18, Q3, Q4, Q16, Q19, Q26, Q27, Q38	5/5/1	0.209375	0.0601469
ABCC3	2	ILMN_1677814, ILMN_1717466	Plasma Membrane	transporter	diagnosis,prognosis		11	Cit, C0, C2, C3, C4OH, C18, acges, Q3, Q19, Q26, Q27	3/7/1	0.209693	0.0602634
GP6	2	ILMN_1732269, ILMN_2223772	Plasma Membrane	transmembrane receptor			11	Cit, LeuIle, Val, C0, C2, C3, C4OH, C5, acges, Q16, Q19	4/6/1	0.210012	0.06038
RTN1	2	ILMN_1756928, ILMN_1768357	Cytoplasm	other			11	Cit, Orn, C0, C2, C4OH, C181, acges, Q19, Q26, Q32, Q33	3/6/2	0.21033	0.0604966
FYN	4	ILMN_1686555, ILMN_2380801, ILMN_1781207, ILMN_2249920	Plasma Membrane	kinase	efficacy	dasatinib, JNJ-26483327, dasatinib/nilotinib, dasatinib/erlotinib	11	Glu, MeHis, Phe, Tyr, Val, C2, C4, C16, acges, Q5, Q30	7/4/0	0.210648	0.0606131
PPM1H	1	ILMN_1713846	Nucleus	phosphatase			11	Glu, C0, C2, C4OH, C16, C161, C181, acges, Q19, Q32, Q34	1/7/3	0.210966	0.0607297
LOC440313	1	ILMN_1749984	Other	other			11	Glu, C2, C4OH, C18, C181, C182, acges, Q5, Q15, Q26, Q32	4/6/1	0.211285	0.0608463
UBALD2	1	ILMN_1775498	Other	other			11	Glu, Phe, C2, C4, C4OH, C5, C161, C181, Q26, Q32, Q34	3/6/2	0.211603	0.0609628
OSBP2	1	ILMN_1781966	Cytoplasm	other			11	Glu, Trp, C0, C2, C4, C4OH, C16, C181, acges, Q26, Q34	3/7/1	0.211921	0.0610794
MYL6	2	ILMN_1809013, ILMN_2326071	Cytoplasm	enzyme			11	Glu, MeHis, C0, C2, C4, C4OH, C16, C181, acges, Q26, Q38	3/8/0	0.21224	0.0611959
VAMP5	1	ILMN_1809467	Plasma Membrane	transporter			11	Glu, MeHis, Phe, C2, C4, C5OHHMG, C16, acges, Q9, Q17, Q26	6/5/0	0.212558	0.0613125
RAI1	2	ILMN_2060770, ILMN_1739810	Cytoplasm	other			11	Glu, LeuIle, Phe, C0, C2, C3, C4OH, C5, C16, acges, Q26	4/7/0	0.212876	0.0614291
AP1AR	2	ILMN_2207562, ILMN_2207561	Cytoplasm	other			11	Glu, LeuIle, Sarc, Tyr, C4, C4OH, C5, C181, Q26, Q27, Q32	6/4/1	0.213194	0.0615456
BCL6	1	ILMN_1737314	Nucleus	transcription regulator	diagnosis,efficacy,prognosis,unspecified application		11	Gly, C2, C4, C5, C6, acges, Q2, Q3, Q5, Q26, Q27	4/7/0	0.213513	0.0616622
ZNF823	2	ILMN_1669064, ILMN_2256359	Nucleus	transcription regulator			11	LeuIle, MeHis, Val, C0, C2, C4, C4OH, C5, C5OHHMG, C16, acges	3/8/0	0.213831	0.0617788
WDTC1	1	ILMN_1707600	Nucleus	other			11	LeuIle, MeHis, Val, C0, C2, C4, C4OH, C5OHHMG, C181, acges, Q34	3/7/1	0.214149	0.0618953
NEU1	1	ILMN_1763144	Cytoplasm	enzyme			11	LeuIle, Phe, Tyr, Val, C2, C3, C4, C4OH, C5, C6, acges	4/7/0	0.214468	0.0620119
ZNF10	1	ILMN_1763208	Cytoplasm	transcription regulator			11	LeuIle, MeHis, C0, C2, C3, C4, C4OH, C5, C181, acges, Q38	2/9/0	0.214786	0.0621285
SH3GLB1	1	ILMN_1766045	Cytoplasm	enzyme			11	LeuIle, Phe, Tyr, Val, C0, C2, C4OH, acges, Q5, Q26, Q38	6/5/0	0.215104	0.062245
ZNF91	1	ILMN_1802053	Nucleus	transcription regulator			11	LeuIle, Phe, C0, C2, C4, C4OH, C5, C16, C181, acges, Q26	3/8/0	0.215422	0.0623616
IL23A	5	ILMN_1823172, ILMN_1715603, ILMN_1886655, ILMN_1887011, ILMN_1821975	Extracellular Space	cytokine	diagnosis	tildrakizumab, LY3074828	11	LeuIle, MeHis, Phe, Sarc, C0, C2, C5, C16, C181, C182, acges	4/7/0	0.215741	0.0624781
TUBE1	2	ILMN_2134888, ILMN_1764398	Cytoplasm	other		epothilone B, colchicine/probenecid, larotaxel, eribulin, davunetide, vintafolide, milataxel, cevipabulin, gemcitabine/paclitaxel, docetaxel/prednisone, capecitabine/docetaxel, paclitaxel/trastuzumab, cyclophosphamide/prednisone/vincristine, docetaxel/hydrocortisone, cyclophosphamide/docetaxel, gemcitabine/vinorelbine, cyclophosphamide/daunorubicin/imatinib/prednisone/vincristine, cyclophosphamid…	11	LeuIle, MeHis, Pro, Tyr, Val, C0, C2, C4OH, C5, C16, acges	5/6/0	0.216059	0.0625947
PXMP4	2	ILMN_3249742, ILMN_1664025	Cytoplasm	other			11	LeuIle, Phe, Tyr, C0, C2, C4OH, C5, C5OHHMG, C16, C181, acges	3/8/0	0.216377	0.0627113
MT2A	1	ILMN_1686664	Cytoplasm	other			11	MeHis, C0, C2, C3, C4OH, C16, C161, C181, C182, acges, Q32	1/9/1	0.216696	0.0628278
PCM1	2	ILMN_1690487, ILMN_2042595	Cytoplasm	other			11	MeHis, Val, C0, C2, C4, C4OH, C5, C5OHHMG, C16, C181, acges	2/9/0	0.217014	0.0629444
CCR6	1	ILMN_1690907	Plasma Membrane	G-protein coupled receptor	disease progression,prognosis		11	MeHis, C0, C2, C4OH, C5, C16, acges, Q20, Q26, Q32, Q34	2/6/3	0.217332	0.063061
EFCAB7	1	ILMN_1698673	Extracellular Space	other			11	MeHis, Val, C0, C2, C3, C5, C5OHHMG, C16, C181, acges, Q19	2/8/1	0.21765	0.0631775
AXIN2	1	ILMN_1724480	Cytoplasm	other			11	MeHis, C0, C2, C4OH, C5, C5OHHMG, C16, C181, acges, Q34, Q38	1/9/1	0.217969	0.0632941
RHBDF2	3	ILMN_1735792, ILMN_1691717, ILMN_2373062	Cytoplasm	other			11	MeHis, Val, C0, C4, C5, C5OHHMG, C16, C161, C181, C182, Q28	3/8/0	0.218287	0.0634107
CDC42EP4	1	ILMN_1745223	Cytoplasm	other			11	MeHis, Tyr, C0, C2, C3, C4, C4OH, C5, C181, acges, Q38	2/9/0	0.218605	0.0635272
RPL35A	1	ILMN_1756360	Cytoplasm	other			11	MeHis, C0, C2, C3, C4, C4OH, C16, C181, acges, Q26, Q27	3/8/0	0.218924	0.0636438
PTPDC1	1	ILMN_1761031	Extracellular Space	phosphatase			11	MeHis, C0, C4, C4OH, C5, C16, C181, C182, C201, acges, Q38	1/10/0	0.219242	0.0637603
GLUL	3	ILMN_1765208, ILMN_1835017, ILMN_1653496	Cytoplasm	enzyme			11	MeHis, C0, C2, C3, C4, C4OH, acges, Q19, Q26, Q32, Q38	2/7/2	0.21956	0.0638769
PCSK5	1	ILMN_1767934	Extracellular Space	peptidase	unspecified application		11	MeHis, Pro, Tyr, C0, C2, C4, C16, C161, C18, C181, acges	3/8/0	0.219878	0.0639935
SLC16A10	1	ILMN_1782938	Plasma Membrane	transporter			11	MeHis, C0, C2, C4, C4OH, C5, C5OHHMG, C16, C181, acges, Q26	2/9/0	0.220197	0.06411
KBTBD11	1	ILMN_1784630	Other	other			11	MeHis, Phe, Val, C0, C2, C3, C181, acges, Q3, Q11, Q34	3/6/2	0.220515	0.0642266
ZNF211	1	ILMN_1811195	Nucleus	transcription regulator			11	MeHis, C0, C2, C3, C4, C16, C161, C181, acges, Q5, Q38	2/9/0	0.220833	0.0643432
ZNF33B	2	ILMN_1901934, ILMN_1742935	Nucleus	transcription regulator			11	MeHis, C0, C2, C3, C5, C16, C161, C181, acges, Q19, Q38	1/9/1	0.221152	0.0644597
FCGR1A	1	ILMN_2176063	Plasma Membrane	transmembrane receptor		IgG	11	MeHis, C0, C2, C3, C4, C16, C181, acges, Q5, Q26, Q38	3/8/0	0.22147	0.0645763
TGIF1	2	ILMN_2318638, ILMN_2318643	Nucleus	transcription regulator			11	MeHis, Val, C0, C2, C3, C4OH, C5, C16, C181, acges, Q19	2/8/1	0.221788	0.0646929
VDR	1	ILMN_2319952	Nucleus	transcription regulator	efficacy,prognosis,response to therapy	calcipotriene, ergocalciferol, inecalcitol, ILX-23-7553, alendronate/cholecalciferol, 2-(3-hydroxypropoxy)calcitriol, betamethasone dipropionate/calcipotriene, alfacalcidol, calcium carbonate/cholecalciferol, 1,25-dihydroxyergocalciferol, paricalcitol, doxercalciferol, cholecalciferol, calcitriol, calcifediol, seocalcitol	11	MeHis, Orn, Phe, Tyr, Val, C0, C2, C4OH, acges, Q26, Q27	7/4/0	0.222106	0.0648094
RBBP4	2	ILMN_3251085, ILMN_1653514	Nucleus	enzyme			11	MeHis, C0, C2, C4, C16, C161, C181, acges, Q12, Q19, Q38	2/8/1	0.222425	0.064926
DDHD2	2	ILMN_1705871, ILMN_2179063	Cytoplasm	enzyme			11	Orn, Tyr, C0, C2, C5OHHMG, C16, C181, acges, Q19, Q20, Q22	3/6/2	0.222743	0.0650425
CCDC138	1	ILMN_1767260	Other	other			11	Orn, C0, C2, C3, C4, C4OH, C5, acges, Q19, Q27, Q38	2/8/1	0.223061	0.0651591
APEX1	2	ILMN_2319344, ILMN_1661886	Nucleus	enzyme		lucanthone	11	Orn, C0, C2, C4, C4OH, C16, C181, acges, Q19, Q20, Q32	1/7/3	0.22338	0.0652757
ZMAT2	1	ILMN_1745343	Nucleus	other			11	Phe, C0, C2, C4OH, C16, C181, acges, Q12, Q26, Q32, Q34	3/6/2	0.223698	0.0653922
S100A9	1	ILMN_1750974	Cytoplasm	other	diagnosis,unspecified application		11	Phe, Tyr, C0, C2, C3, C4, C4OH, acges, Q25, Q26, Q27	5/6/0	0.224016	0.0655088
ZBTB14	1	ILMN_1772522	Nucleus	transcription regulator			11	Phe, C0, C2, C4, C4OH, C181, C201, acges, Q12, Q32, Q34	2/7/2	0.224334	0.0656254
KIZ	1	ILMN_1779536	Cytoplasm	other			11	Phe, Sarc, Tyr, C0, C2, C3, C16, acges, Q19, Q27, Q38	4/6/1	0.224653	0.0657419
ATP6V0D1	1	ILMN_1795826	Cytoplasm	transporter			11	Phe, Val, C0, C2, C3, C4, C4OH, C5, acges, Q27, Q38	3/8/0	0.224971	0.0658585
SENP7	1	ILMN_2382354	Nucleus	peptidase			11	Phe, Tyr, C0, C2, C4OH, C5, C5OHHMG, C16, C181, acges, Q38	2/9/0	0.225289	0.0659751
TIMELESS	1	ILMN_1735093	Nucleus	other			11	Pro, C0, C3, C4OH, C5, acges, Q17, Q19, Q20, Q32, Q38	2/6/3	0.225608	0.0660916
JMJD1C	2	ILMN_1764970, ILMN_2410742	Nucleus	enzyme			11	Sarc, C0, C2, C3, C4OH, C5OHHMG, C16, C181, acges, Q32, Q34	1/8/2	0.225926	0.0662082
RNU4-1	1	ILMN_3309453	Nucleus	other			11	Sarc, C0, C3, C4OH, C16, MMA, C181, acges, Q19, Q34, Q38	1/8/2	0.226244	0.0663247
FLNB	1	ILMN_1664922	Cytoplasm	other	unspecified application		11	Tyr, C0, C2, C4, C4OH, C5, C16, acges, Q19, Q20, Q32	1/7/3	0.226562	0.0664413
DHX29	1	ILMN_1697503	Cytoplasm	enzyme			11	Tyr, C0, C2, C3, C16, C161, C182, acges, Q19, Q34, Q38	1/8/2	0.226881	0.0665579
PIM3	1	ILMN_1707748	Cytoplasm	kinase		SGI 1776, AZD-1208, LGH447, PIM/FLT3 kinase inhibitor SEL24	11	Tyr, C0, C2, C4, C4OH, C5, C16, C161, acges, Q5, Q26	3/8/0	0.227199	0.0666744
CSTF3	2	ILMN_1762002, ILMN_2397880	Nucleus	other			11	Tyr, C0, C2, C4OH, C5OHHMG, C161, C181, C182, acges, Q32, Q38	1/9/1	0.227517	0.066791
THUMPD2	1	ILMN_1787511	Other	enzyme			11	Tyr, C0, C2, C3, C4, C4OH, C5, C181, acges, Q19, Q38	1/9/1	0.227836	0.0669076
LRRC37B	1	ILMN_1777895	Cytoplasm	other			11	Val, C0, C2, C3, C4OH, C16, C161, acges, Q5, Q26, Q38	3/8/0	0.228154	0.0670241
GFRA2	2	ILMN_1656300, ILMN_1911713	Plasma Membrane	transmembrane receptor			11	C0, C2, C3, C4, C4OH, acges, Q3, Q4, Q11, Q19, Q32	0/8/3	0.228472	0.0671407
TPP2	2	ILMN_1667657, ILMN_2128358	Cytoplasm	peptidase			11	C0, C2, C3, C4, C4OH, C5, acges, Q19, Q20, Q27, Q38	1/8/2	0.228791	0.0672573
FLNA	1	ILMN_1687335	Cytoplasm	other	unspecified application		11	C0, C2, C4OH, C5, C5OHHMG, C16, acges, Q19, Q26, Q32, Q38	1/8/2	0.229109	0.0673738
FAM214A	2	ILMN_1700733, ILMN_2102960	Other	other			11	C0, C2, C3, C4, C4OH, C5, acges, Q26, Q27, Q32, Q38	2/8/1	0.229427	0.0674904
REV1	2	ILMN_1707062, ILMN_2395474	Nucleus	enzyme	unspecified application		11	C0, C2, C4OH, C5, C5OHHMG, C6, C181, acges, Q26, Q32, Q38	1/9/1	0.229745	0.0676069
CEACAM1	2	ILMN_1716815, ILMN_2371724	Plasma Membrane	transporter	diagnosis,efficacy	anti-CEACAM1 monoclonal antibody CM-24	11	C0, C2, C3, C4, C4OH, C5, acges, Q19, Q20, Q26, Q38	1/8/2	0.230064	0.0677235
MKKS	1	ILMN_1718718	Cytoplasm	other			11	C0, C2, C4, C4OH, C16, C161, C181, acges, Q26, Q32, Q34	1/8/2	0.230382	0.0678401
NUP88	1	ILMN_1734826	Nucleus	transporter			11	C0, C2, C4, C4OH, C16, C181, acges, Q19, Q20, Q32, Q34	0/7/4	0.2307	0.0679566
TREML3P	1	ILMN_1738220	Other	other			11	C0, C2, C4OH, C5, C181, acges, Q11, Q20, Q26, Q32, Q34	1/6/4	0.231019	0.0680732
CCNG2	3	ILMN_1747244, ILMN_1879480, ILMN_2228732	Nucleus	other			11	C0, C2, C4OH, C5OHHMG, C16, C161, C181, acges, Q11, Q20, Q32	0/8/3	0.231337	0.0681898
TCL1A	1	ILMN_1788841	Nucleus	transcription regulator	unspecified application		11	C0, C2, C3, C4, C4OH, C5, C5OHHMG, C181, acges, Q19, Q20	0/9/2	0.231655	0.0683063
ZNF341	1	ILMN_2043728	Nucleus	transcription regulator			11	C0, C3, C4OH, C5, C5OHHMG, C181, acges, Q5, Q20, Q26, Q32	2/7/2	0.231973	0.0684229
ZBED5	2	ILMN_2093500, ILMN_1664424	Nucleus	transcription regulator			11	C0, C2, C4, C4OH, C5, C6, C16, C181, acges, Q32, Q38	0/10/1	0.232292	0.0685395
CDCA7L	1	ILMN_2230683	Nucleus	other			11	C0, C2, C4, C4OH, C5, C16, acges, Q19, Q20, Q32, Q34	0/7/4	0.23261	0.068656
ZDHHC14	1	ILMN_2309926	Cytoplasm	enzyme			11	C0, C2, C4OH, C5, C16, C181, acges, Q20, Q32, Q34, Q38	0/8/3	0.232928	0.0687726
DBNL	1	ILMN_2376289	Cytoplasm	other	diagnosis		11	C0, C2, C4, C4OH, C5, C5OHHMG, C16, C181, acges, Q26, Q34	1/9/1	0.233247	0.0688891
ST6GAL1	2	ILMN_2384496, ILMN_1756501	Cytoplasm	enzyme			11	C0, C2, C4, C4OH, C5, C16, C181, acges, Q20, Q32, Q34	0/8/3	0.233565	0.0690057
AGL	2	ILMN_1664006, ILMN_2371825	Cytoplasm	enzyme			11	C2, C4, C4OH, C5, C16, C161, C181, acges, Q26, Q32, Q38	1/9/1	0.233883	0.0691223
TMEM168	1	ILMN_1758679	Cytoplasm	other			11	C2, C4OH, C5, C5OHHMG, C16, C181, acges, Q20, Q26, Q32, Q34	1/7/3	0.234201	0.0692388
GPSM3	1	ILMN_1662799	Cytoplasm	other			10	OHProl, Val, C3, C4, C4OH, C5, C5OHHMG, Q19, Q20, Q38	2/6/2	0.234491	0.0693554
WDR5B	1	ILMN_1665622	Other	other			10	OHProl, LeuIle, Val, C2, C4OH, C5, C181, acges, Q32, Q38	3/6/1	0.23478	0.069472
TTC30B	1	ILMN_1668795	Extracellular Space	other			10	OHProl, Ala, LeuIle, Phe, Pro, Sarc, Tyr, Val, C16, Q27	9/1/0	0.235069	0.0695885
HLTF	2	ILMN_1673820, ILMN_1798588	Nucleus	transcription regulator	diagnosis		10	OHProl, C2, C4, C4OH, C5, C5OHHMG, C16, C181, Q20, Q32	1/7/2	0.235359	0.0697051
APOBEC3C	1	ILMN_1675684	Other	enzyme			10	OHProl, LeuIle, MeHis, C0, C2, C4OH, C5, C16, C181, acges	3/7/0	0.235648	0.0698217
ESCO1	1	ILMN_1682233	Nucleus	enzyme			10	OHProl, LeuIle, C2, C4OH, C5, C5OHHMG, C16, C181, Q26, Q32	3/6/1	0.235937	0.0699382
LBH	2	ILMN_1684834, ILMN_2315979	Nucleus	transcription regulator			10	OHProl, Ala, C0, C2, C4, C4OH, C16, C181, Q26, Q27	4/6/0	0.236227	0.0700548
SNAPC2	1	ILMN_1698478	Nucleus	transcription regulator			10	OHProl, C0, C2, C4OH, C6, C16, C181, acges, Q19, Q32	1/7/2	0.236516	0.0701713
NUP35	2	ILMN_1701374, ILMN_1815723	Nucleus	transporter			10	OHProl, LeuIle, Phe, Val, C2, C4, C16, C181, Q26, Q38	5/5/0	0.236806	0.0702879
TMEM121B	1	ILMN_1702229	Nucleus	transcription regulator			10	OHProl, LeuIle, MeHis, Sarc, Tyr, C0, C2, acges, Q26, Q27	7/3/0	0.237095	0.0704045
CLDND1	2	ILMN_1710326, ILMN_2352563	Plasma Membrane	other			10	OHProl, Aba, LeuIle, MeHis, Phe, Val, C5, C181, Q3, Q23	7/3/0	0.237384	0.070521
BPTF	2	ILMN_1712657, ILMN_1688381	Nucleus	transcription regulator			10	OHProl, Val, C0, C2, C4OH, C5, C5OHHMG, C16, C181, acges	2/8/0	0.237674	0.0706376
F13A1	1	ILMN_1717163	Extracellular Space	enzyme			10	OHProl, LeuIle, Val, C2, C3, Q3, Q4, Q16, Q19, Q38	4/5/1	0.237963	0.0707542
PCBP4	1	ILMN_1728498	Nucleus	other			10	OHProl, Ala, LeuIle, Pro, Tyr, C4OH, C5OHHMG, C6, Q26, Q32	6/3/1	0.238252	0.0708707
HDAC7	2	ILMN_1728521, ILMN_3266186	Nucleus	transcription regulator		tributyrin, belinostat, pyroxamide	10	OHProl, Ala, LeuIle, Phe, Pro, Tyr, Val, C5, Q27, Q30	9/1/0	0.238542	0.0709873
C1RL	1	ILMN_1733288	Extracellular Space	peptidase			10	OHProl, LeuIle, MeHis, Phe, Tyr, C2, C4, Q26, Q27, Q38	7/3/0	0.238831	0.0711039
CDCA7	1	ILMN_1737184	Nucleus	other			10	OHProl, Ala, LeuIle, Val, C3, C4, C5, Q17, Q27, Q38	6/4/0	0.23912	0.0712204
PITPNC1	2	ILMN_1738796, ILMN_1670638	Cytoplasm	transporter			10	OHProl, Glu, Phe, Sarc, C0, C2, C16, C161, acges, Q34	4/5/1	0.23941	0.071337
UBL4A	1	ILMN_1742147	Cytoplasm	enzyme			10	OHProl, LeuIle, Sarc, Val, C3, Q4, Q16, Q19, Q27, Q38	6/3/1	0.239699	0.0714535
GEMIN8	2	ILMN_1748116, ILMN_2364088	Cytoplasm	other			10	OHProl, Ala, LeuIle, MeHis, Phe, Pro, Val, C4OH, Q12, Q34	8/1/1	0.239988	0.0715701
NOP58	1	ILMN_1748476	Nucleus	enzyme			10	OHProl, LeuIle, Val, C2, C3, C4OH, C5, acges, Q19, Q38	3/6/1	0.240278	0.0716867
SSH3	1	ILMN_1755234	Cytoplasm	phosphatase			10	OHProl, Ala, LeuIle, Phe, Sarc, Tyr, Val, C4, C4OH, Q27	8/2/0	0.240567	0.0718032
USB1	1	ILMN_1765880	Nucleus	enzyme			10	OHProl, Phe, Tyr, C0, C4, C4OH, C16, C181, acges, Q5	4/6/0	0.240856	0.0719198
EDAR	1	ILMN_1767322	Plasma Membrane	transmembrane receptor			10	OHProl, MeHis, Phe, Val, C0, C2, acges, Q3, Q26, Q38	5/5/0	0.241146	0.0720364
MBLAC2	2	ILMN_1769449, ILMN_2193752	Cytoplasm	other			10	OHProl, Phe, C4OH, C5, C5OHHMG, C6, C161, C181, Q20, Q32	2/6/2	0.241435	0.0721529
IL1RN	3	ILMN_1774874, ILMN_1806249, ILMN_1689734	Extracellular Space	cytokine	efficacy		10	OHProl, Phe, Sarc, C0, C2, C4, C4OH, MMA, acges, Q5	4/6/0	0.241725	0.0722695
LRR1	3	ILMN_1778890, ILMN_1715616, ILMN_2293167	Cytoplasm	enzyme			10	OHProl, LeuIle, MeHis, Tyr, Val, C4OH, C5, C16, C161, C181	5/5/0	0.242014	0.0723861
METRNL	4	ILMN_1780861, ILMN_1790014, ILMN_2342066, ILMN_1801610	Cytoplasm	other			10	OHProl, LeuIle, MeHis, Pro, Sarc, Tyr, C3, C10, Q1, Q32	7/2/1	0.242303	0.0725026
IL18R1	1	ILMN_1781700	Plasma Membrane	transmembrane receptor			10	OHProl, LeuIle, Phe, Sarc, Tyr, Val, C0, C3, Q4, Q27	7/3/0	0.242593	0.0726192
MTRF1L	2	ILMN_1786684, ILMN_2175474	Cytoplasm	translation regulator			10	OHProl, Cit, LeuIle, Trp, C0, C4OH, acges, Q4, Q16, Q32	5/4/1	0.242882	0.0727358
CKAP4	1	ILMN_1790891	Cytoplasm	other			10	OHProl, LeuIle, Phe, Tyr, Val, C2, C4, C4OH, C5, acges	5/5/0	0.243171	0.0728523
ZNF830	2	ILMN_1795922, ILMN_2154603	Nucleus	other			10	OHProl, LeuIle, Phe, Val, C4OH, C5, C16, C181, Q27, Q38	5/5/0	0.243461	0.0729689
SIRT5	3	ILMN_1799598, ILMN_1683059, ILMN_2291644	Cytoplasm	enzyme		suramin	10	OHProl, LeuIle, Pro, Tyr, C0, C2, C3, acges, Q22, Q38	5/5/0	0.24375	0.0730854
VPS36	1	ILMN_1802519	Cytoplasm	other			10	OHProl, LeuIle, Phe, Tyr, Val, C4, C5, C5OHHMG, C161, C181	5/5/0	0.244039	0.073202
LMBRD2	1	ILMN_1866887	Other	other			10	OHProl, LeuIle, Tyr, Val, C2, C4, C4OH, C5, C5OHHMG, Q32	4/5/1	0.244329	0.0733186
ZXDA	3	ILMN_1896406, ILMN_1782034, ILMN_2342250	Other	transcription regulator			10	OHProl, LeuIle, Phe, Val, C2, C4OH, C16, C181, acges, Q25	5/5/0	0.244618	0.0734351
PHIP	1	ILMN_1898682	Nucleus	other			10	OHProl, LeuIle, Val, C2, C4OH, C5, C161, C181, acges, Q26	4/6/0	0.244907	0.0735517
PKD2	2	ILMN_2052891, ILMN_1807300	Plasma Membrane	ion channel			10	OHProl, Ala, LeuIle, Phe, Tyr, Val, C2, C4OH, acges, Q38	6/4/0	0.245197	0.0736683
ZNF280C	1	ILMN_2061310	Nucleus	transcription regulator			10	OHProl, LeuIle, Phe, Val, C0, C2, C4OH, C5, acges, Q32	4/5/1	0.245486	0.0737848
ALPK1	1	ILMN_2078697	Cytoplasm	kinase			10	OHProl, Glu, LeuIle, MeHis, C0, C2, C4, C5OHHMG, C181, acges	4/6/0	0.245775	0.0739014
CNOT6L	1	ILMN_2083833	Cytoplasm	enzyme			10	OHProl, Glu, LeuIle, Phe, Val, C2, C4OH, C16, C181, Q26	6/4/0	0.246065	0.074018
GPR183	3	ILMN_2168217, ILMN_3235514, ILMN_1798706	Plasma Membrane	G-protein coupled receptor			10	OHProl, Cit, MeHis, C5, C5OHHMG, C16, C181, Q16, Q19, Q26	5/4/1	0.246354	0.0741345
GTPBP8	3	ILMN_2286514, ILMN_2393243, ILMN_1660698	Cytoplasm	other			10	OHProl, LeuIle, Phe, Tyr, Val, C4, C4OH, C5OHHMG, C6, Q30	6/4/0	0.246644	0.0742511
TSPO	3	ILMN_2349658, ILMN_2260991, ILMN_1681679	Cytoplasm	transmembrane receptor		CGS-8216, diazepinomicin, dexamethasone/olanzapine, fluoxetine/olanzapine, estazolam, clorazepate, eszopiclone, temazepam, zolpidem, chlordiazepoxide, lorazepam, olanzapine, triazolam, flumazenil, clonazepam, flurazepam, midazolam, flunitrazepam, alprazolam, zaleplon, SSR180575, PK 11195	10	OHProl, Ala, LeuIle, Phe, Sarc, Tyr, Val, C4, Q27, Q38	8/2/0	0.246933	0.0743676
HNRNPH3	2	ILMN_3270641, ILMN_1654920	Nucleus	other			10	OHProl, LeuIle, Tyr, Val, C0, C4OH, C16, C181, acges, Q32	4/5/1	0.247222	0.0744842
GCOM2	1	ILMN_3294033	Other	other			10	OHProl, LeuIle, Met, Phe, Pro, Tyr, Val, C4, Q22, Q23	9/1/0	0.247512	0.0746008
EIF4A1P7	1	ILMN_3296923	Other	other			10	OHProl, LeuIle, Tyr, Val, C2, C4OH, C5, C16, C181, Q26	5/5/0	0.247801	0.0747173
SERPING1	1	ILMN_1670305	Extracellular Space	other			10	Aba, Tyr, C0, C4OH, C16, C161, C181, acges, Q26, Q32	3/6/1	0.24809	0.0748339
PARP9	2	ILMN_1731224, ILMN_2053527	Nucleus	enzyme			10	Aba, Glu, C0, C2, C4OH, C16, C181, acges, Q26, Q32	3/6/1	0.24838	0.0749505
ADAR	2	ILMN_1776777, ILMN_2320964	Nucleus	enzyme			10	Aba, Ala, Met, C4OH, C16, Q11, Q22, Q23, Q26, Q32	6/2/2	0.248669	0.075067
IRF7	2	ILMN_1798181, ILMN_2349061	Nucleus	transcription regulator			10	Aba, Ala, C2, C4OH, C16, C181, Q5, Q11, Q26, Q32	4/4/2	0.248958	0.0751836
CTTN	2	ILMN_2393712, ILMN_1744912	Plasma Membrane	other	efficacy		10	Aba, Cit, C3, Q2, Q3, Q4, Q16, Q19, Q30, Q38	4/5/1	0.249248	0.0753002
OTOF	1	ILMN_1663347	Plasma Membrane	other			10	Ala, LeuIle, Sarc, Tyr, Val, C3, Q11, Q26, Q30, Q32	7/1/2	0.249537	0.0754167
CNNM2	1	ILMN_1663975	Plasma Membrane	transporter			10	Ala, Pro, Sarc, C0, C3, C4, C181, Q19, Q25, Q27	5/4/1	0.249826	0.0755333
DNAJB14	5	ILMN_1668979, ILMN_1653266, ILMN_2288915, ILMN_1657619, ILMN_2415898	Cytoplasm	enzyme			10	Ala, Sarc, Tyr, C4, C4OH, C5, C5OHHMG, C16, Q25, Q27	5/5/0	0.250116	0.0756498
TPST2	2	ILMN_1695432, ILMN_2329679	Cytoplasm	enzyme			10	Ala, LeuIle, MeHis, Sarc, Val, C0, C2, C3, acges, Q38	5/5/0	0.250405	0.0757664
PANK2	2	ILMN_1708095, ILMN_2373177	Cytoplasm	kinase			10	Ala, Met, Pro, Tyr, C5, C5OHHMG, C6, Q17, Q22, Q25	7/3/0	0.250694	0.075883
USP46	2	ILMN_1724410, ILMN_3250870	Plasma Membrane	peptidase			10	Ala, LeuIle, Sarc, C2, C3, C4OH, C16, C181, acges, Q19	3/6/1	0.250984	0.0759995
TXNDC5	3	ILMN_1769082, ILMN_1788108, ILMN_2403965	Cytoplasm	enzyme			10	Ala, Cit, Sarc, Val, C5, Q12, Q17, Q20, Q26, Q27	8/1/1	0.251273	0.0761161
SSPN	1	ILMN_1775486	Plasma Membrane	other			10	Ala, C2, C3, C4OH, C5, C16, C181, acges, Q19, Q27	2/7/1	0.251563	0.0762327
DENND5B	1	ILMN_1791593	Cytoplasm	other			10	Ala, C0, C4, C4OH, C5, C181, acges, Q19, Q20, Q32	1/6/3	0.251852	0.0763492
AGFG1	3	ILMN_1792497, ILMN_3181215, ILMN_3260345	Nucleus	other			10	Ala, Phe, C0, C2, C3, C181, acges, Q19, Q27, Q38	3/6/1	0.252141	0.0764658
PPM1B	5	ILMN_1796085, ILMN_1716862, ILMN_1727138, ILMN_1734991, ILMN_2377210	Cytoplasm	phosphatase	unspecified application		10	Ala, LeuIle, Tyr, Val, C2, C4OH, C5OHHMG, C16, C161, Q27	5/5/0	0.252431	0.0765824
NUDCD2	2	ILMN_2048822, ILMN_1751589	Cytoplasm	other			10	Ala, Tyr, Val, C0, C4, C4OH, C5, C16, C181, Q30	4/6/0	0.25272	0.0766989
SORL1	2	ILMN_2060115, ILMN_1759818	Cytoplasm	transporter			10	Ala, C0, C2, C4OH, C16, C181, acges, Q11, Q17, Q26	3/6/1	0.253009	0.0768155
GBP5	1	ILMN_2114568	Plasma Membrane	enzyme			10	Ala, C16, MMA, C18, C181, C182, acges, Q2, Q3, Q11	1/8/1	0.253299	0.076932
DAB2	2	ILMN_2128428, ILMN_1764228	Plasma Membrane	other			10	Ala, Sarc, C0, C2, C3, C181, acges, Q19, Q27, Q38	3/6/1	0.253588	0.0770486
SPATS2	1	ILMN_2203463	Cytoplasm	other			10	Ala, Tyr, C3, C4, C5, acges, Q19, Q27, Q30, Q38	4/5/1	0.253877	0.0771652
MS4A4A	2	ILMN_2370336, ILMN_1741712	Cytoplasm	other			10	Ala, C2, C3, C4OH, C16, C181, acges, Q11, Q19, Q32	1/6/3	0.254167	0.0772817
CUL4B	2	ILMN_2385161, ILMN_1691535	Nucleus	other			10	Ala, LeuIle, Pro, Tyr, C5, C5OHHMG, C16, C181, Q27, Q34	5/4/1	0.254456	0.0773983
SPATA31A1 (includes others)	3	ILMN_3194147, ILMN_1766894, ILMN_1793830	Cytoplasm	other			10	Ala, Pro, Sarc, C0, C2, C16, C181, acges, Q19, Q38	3/6/1	0.254745	0.0775149
ABLIM3	1	ILMN_1656940	Cytoplasm	other			10	Cit, C0, C3, acges, Q2, Q3, Q4, Q16, Q19, Q38	2/7/1	0.255035	0.0776314
ENDOD1	1	ILMN_1699022	Extracellular Space	enzyme			10	Cit, C0, C2, C3, acges, Q2, Q3, Q16, Q19, Q26	3/6/1	0.255324	0.077748
ZDHHC7	1	ILMN_1730568	Cytoplasm	enzyme			10	Cit, C0, C2, C4OH, C16, C161, C181, acges, Q26, Q32	2/7/1	0.255613	0.0778646
KYAT3	4	ILMN_1778371, ILMN_2244484, ILMN_2130003, ILMN_1763408	Cytoplasm	enzyme			10	Cit, LeuIle, Orn, Phe, Val, C2, C4OH, acges, Q26, Q32	6/3/1	0.255903	0.0779811
HINT3	2	ILMN_1779076, ILMN_3251662	Cytoplasm	other			10	Cit, LeuIle, Val, C3, C4, C4OH, C5, C16, Q19, Q32	3/5/2	0.256192	0.0780977
PTGS1	2	ILMN_2339835, ILMN_1665100	Cytoplasm	enzyme	efficacy	acetaminophen/pentazocine, acetaminophen/clemastine/pseudoephedrine, aspirin/butalbital/caffeine, acetaminophen/caffeine/dihydrocodeine, aspirin/hydrocodone, aspirin/oxycodone, acetaminophen/aspirin/caffeine, aspirin/pravastatin, acetaminophen/dexbrompheniramine/pseudoephedrine, aspirin/meprobamate, aspirin/caffeine/propoxyphene, aspirin/butalbital/caffeine/codeine, aspirin/caffeine/dihydrocodein…	10	Cit, C3, C18, Q2, Q3, Q4, Q16, Q19, Q27, Q38	3/6/1	0.256481	0.0782142
ANAPC1	2	ILMN_3238945, ILMN_1804812	Nucleus	other			10	Cit, C0, C2, C181, acges, Q19, Q20, Q26, Q34, Q38	2/5/3	0.256771	0.0783308
HACL1	1	ILMN_1723414	Cytoplasm	enzyme			10	Glu, LeuIle, Phe, Tyr, Val, C0, Q2, Q3, Q5, Q26	7/3/0	0.25706	0.0784474
TBC1D31	1	ILMN_1744240	Cytoplasm	other			10	Glu, C2, C4, C4OH, C5, C5OHHMG, C6, Q20, Q32, Q38	1/7/2	0.25735	0.0785639
SIDT1	1	ILMN_1795118	Other	other			10	Glu, MeHis, Phe, C0, C2, C4, C5, acges, Q26, Q38	4/6/0	0.257639	0.0786805
ANKRD50	1	ILMN_2226304	Other	other			10	Glu, Phe, C0, C4, C4OH, C5OHHMG, C161, C181, Q26, Q32	3/6/1	0.257928	0.0787971
RRAS	1	ILMN_1780825	Cytoplasm	enzyme			10	Gly, LeuIle, Orn, Phe, Val, C2, C4, C4OH, Q3, Q26	6/4/0	0.258218	0.0789136
GCSAM	2	ILMN_1667449, ILMN_1685948	Cytoplasm	other			10	LeuIle, Sarc, C0, C2, C3, C16, C181, acges, Q19, Q34	2/6/2	0.258507	0.0790302
SMAD3	1	ILMN_1682738	Nucleus	transcription regulator			10	LeuIle, Val, C3, C4, C10, C16, C161, Q19, Q20, Q38	2/6/2	0.258796	0.0791468
RFWD3	1	ILMN_1687107	Nucleus	enzyme			10	LeuIle, Val, C0, C2, C3, C4OH, C5, acges, Q19, Q38	2/7/1	0.259086	0.0792633
NFKBIB	3	ILMN_1690473, ILMN_1674152, ILMN_1712754	Nucleus	transcription regulator			10	LeuIle, MeHis, Tyr, C0, C4OH, C5, C16, C181, acges, Q27	4/6/0	0.259375	0.0793799
ZNF93	1	ILMN_1726578	Nucleus	transcription regulator			10	LeuIle, Val, C0, C3, C4OH, C16, C181, acges, Q19, Q38	2/7/1	0.259664	0.0794964
ANGEL2	1	ILMN_1736340	Nucleus	other			10	LeuIle, Phe, Tyr, Val, C0, C2, C4, C4OH, acges, Q32	4/5/1	0.259954	0.079613
CREBRF	2	ILMN_1776788, ILMN_2195821	Nucleus	transcription regulator			10	LeuIle, Phe, Sarc, Val, C0, C2, C4OH, C16, acges, Q26	5/5/0	0.260243	0.0797296
SERTAD1	1	ILMN_1794017	Nucleus	transcription regulator	unspecified application		10	LeuIle, C0, C2, C4, C4OH, C5, C6, acges, Q34, Q38	1/8/1	0.260532	0.0798461
ZNF431	1	ILMN_1804820	Nucleus	transcription regulator			10	LeuIle, Phe, C0, C2, C5, C161, C181, acges, Q26, Q38	3/7/0	0.260822	0.0799627
LAMTOR1	1	ILMN_1815878	Plasma Membrane	other			10	LeuIle, Tyr, Val, C0, C2, C4OH, acges, Q2, Q3, Q27	4/6/0	0.261111	0.0800793
SLC36A4	1	ILMN_2082324	Plasma Membrane	transporter			10	LeuIle, Phe, Val, C2, C3, C4OH, C16, C181, acges, Q19	3/6/1	0.2614	0.0801958
SLC36A1	1	ILMN_2124471	Plasma Membrane	transporter			10	LeuIle, Tyr, C3, C4, C5, C6, C181, acges, Q26, Q38	3/7/0	0.26169	0.0803124
SNX1	2	ILMN_2365484, ILMN_2365479	Cytoplasm	transporter			10	LeuIle, Val, C0, C2, C3, C4, C16, C181, acges, Q38	2/8/0	0.261979	0.080429
SIRPA	2	ILMN_2372974, ILMN_1758146	Plasma Membrane	phosphatase			10	LeuIle, Phe, Sarc, Tyr, C0, C4, C5, acges, Q5, Q26	6/4/0	0.262269	0.0805455
RGPD4 (includes others)	5	ILMN_3238854, ILMN_1681811, ILMN_1814039, ILMN_1711073, ILMN_1672987	Nucleus	enzyme			10	LeuIle, Sarc, Tyr, C0, C16, acges, Q2, Q4, Q20, Q26	4/5/1	0.262558	0.0806621
RYK	3	ILMN_1658526, ILMN_1769671, ILMN_2363439	Plasma Membrane	kinase			10	MeHis, Phe, C0, C2, C4OH, C16, C181, acges, Q26, Q32	3/6/1	0.262847	0.0807786
ALDH3A2	3	ILMN_1667564, ILMN_1794825, ILMN_2401641	Cytoplasm	enzyme			10	MeHis, Pro, Val, C2, C3, C4OH, C181, Q17, Q26, Q38	5/5/0	0.263137	0.0808952
ATF5	1	ILMN_1669113	Nucleus	transcription regulator			10	MeHis, Tyr, C0, C2, C5, C5OHHMG, C16, C161, C181, acges	2/8/0	0.263426	0.0810118
IFITM2	1	ILMN_1673352	Cytoplasm	other	prognosis		10	MeHis, C0, C2, C4, C4OH, C5, C5OHHMG, C16, C181, acges	1/9/0	0.263715	0.0811283
ADGRE5	2	ILMN_1673363, ILMN_2413508	Plasma Membrane	G-protein coupled receptor			10	MeHis, C0, C2, C4, C4OH, C5, C6, C16, acges, Q20	1/8/1	0.264005	0.0812449
PPP1R2	1	ILMN_1683044	Cytoplasm	phosphatase	unspecified application		10	MeHis, Phe, C0, C2, C4, C5OHHMG, C16, C181, acges, Q26	3/7/0	0.264294	0.0813615
ZNF154	1	ILMN_1683487	Nucleus	transcription regulator			10	MeHis, C0, C2, C3, C4, C5, C181, acges, Q19, Q20	1/7/2	0.264583	0.081478
ZFP1	2	ILMN_1695902, ILMN_2133936	Nucleus	transcription regulator			10	MeHis, C2, C4, C4OH, C5, C16, C181, acges, Q20, Q32	1/7/2	0.264873	0.0815946
PIK3IP1	1	ILMN_1719986	Cytoplasm	other			10	MeHis, C0, C2, C4, C4OH, C16, acges, Q11, Q26, Q34	2/6/2	0.265162	0.0817112
KDM3A	1	ILMN_1722532	Nucleus	transcription regulator			10	MeHis, C2, C4, C4OH, C5, C5OHHMG, acges, Q32, Q34, Q38	1/7/2	0.265451	0.0818277
MLLT10	2	ILMN_1743538, ILMN_2399310	Nucleus	transcription regulator			10	MeHis, C0, C2, C4OH, C5, C5OHHMG, C6, acges, Q19, Q38	1/8/1	0.265741	0.0819443
DBNDD1	2	ILMN_1757631, ILMN_2374352	Other	other			10	MeHis, C0, C2, C3, C4, C4OH, C181, acges, Q32, Q38	1/8/1	0.26603	0.0820608
LRRC56	1	ILMN_1759772	Other	other			10	MeHis, Tyr, C2, C3, C4OH, C5, C16, C181, acges, Q19	2/7/1	0.266319	0.0821774
SETD2	1	ILMN_1769473	Cytoplasm	enzyme			10	MeHis, C0, C2, C4OH, C5, C16, C181, acges, Q26, Q32	2/7/1	0.266609	0.082294
RBM17	1	ILMN_1781906	Nucleus	other			10	MeHis, C0, C2, C3, C4, C4OH, C16, C161, C181, acges	1/9/0	0.266898	0.0824105
FAM110A	2	ILMN_1782095, ILMN_2323944	Other	other			10	MeHis, C2, C3, C4, C5, C16, acges, Q19, Q30, Q38	2/7/1	0.267188	0.0825271
PSIP1	1	ILMN_1788701	Nucleus	transcription regulator	disease progression		10	MeHis, C4, C4OH, C5, C5OHHMG, C16, C181, Q20, Q32, Q34	1/6/3	0.267477	0.0826437
ZNF181	1	ILMN_1790230	Other	other			10	MeHis, Phe, C2, C4, C4OH, C5OHHMG, C16, C18, C181, Q34	2/7/1	0.267766	0.0827602
RIPOR3	2	ILMN_1791248, ILMN_3242330	Other	other			10	MeHis, C0, C3, C4, C4OH, C18, acges, Q19, Q32, Q38	1/7/2	0.268056	0.0828768
FGR	2	ILMN_1795158, ILMN_2368318	Nucleus	kinase		vemurafenib, rebastinib, cobimetinib/vemurafenib, dabrafenib/trametinib/vemurafenib, cetuximab/vemurafenib, trametinib/vemurafenib, irinotecan/panitumumab/vemurafenib, cetuximab/irinotecan/vemurafenib, crizotinib/vemurafenib	10	MeHis, C0, C2, C3, C4, C4OH, C5, C81, acges, Q27	2/8/0	0.268345	0.0829934
APBB1IP	1	ILMN_1801710	Cytoplasm	other			10	MeHis, Phe, Sarc, C0, C2, C3, C181, acges, Q26, Q27	5/5/0	0.268634	0.0831099
FCGR1B	2	ILMN_2261600, ILMN_2391051	Plasma Membrane	transmembrane receptor		IgG	10	MeHis, C0, C2, C4, C4OH, C16, C161, C181, acges, Q26	2/8/0	0.268924	0.0832265
HAUS5	1	ILMN_3247504	Cytoplasm	other			10	MeHis, Phe, C0, C2, C4, C16, C181, acges, Q25, Q34	3/6/1	0.269213	0.083343
NR1D2	2	ILMN_1676844, ILMN_1698668	Nucleus	ligand-dependent nuclear receptor	unspecified application		10	Orn, Phe, C3, C4OH, C6, C16, C181, Q19, Q20, Q38	2/6/2	0.269502	0.0834596
SYPL1	2	ILMN_1764087, ILMN_2377174	Plasma Membrane	transporter			10	Orn, C4OH, C5OHHMG, C81, C16, C161, C181, C182, Q26, Q32	2/7/1	0.269792	0.0835762
TNFRSF1A	1	ILMN_1685005	Plasma Membrane	transmembrane receptor	safety,unspecified application	GSK2862277	10	Phe, Sarc, C0, C2, C3, C4, acges, Q5, Q26, Q38	4/6/0	0.270081	0.0836927
CCNT2	2	ILMN_1722522, ILMN_2357682	Nucleus	transcription regulator			10	Phe, Tyr, Val, C2, C4OH, C5, C16, C181, acges, Q38	3/7/0	0.27037	0.0838093
TALDO1	2	ILMN_1746588, ILMN_1670998	Cytoplasm	enzyme			10	Phe, Sarc, Tyr, C2, C18, C181, acges, Q26, Q27, Q38	5/5/0	0.27066	0.0839259
P2RX4	1	ILMN_1813846	Plasma Membrane	ion channel			10	Phe, C0, C2, C4, C5, C5OHHMG, C181, acges, Q25, Q26	3/7/0	0.270949	0.0840424
MBIP	2	ILMN_2106818, ILMN_1664323	Nucleus	other			10	Phe, Tyr, Val, C4, C4OH, C5OHHMG, C16, C161, C181, Q38	3/7/0	0.271238	0.084159
RAB40B	1	ILMN_2230566	Plasma Membrane	enzyme			10	Phe, Tyr, Val, C2, C4, C4OH, C5, acges, Q26, Q38	4/6/0	0.271528	0.0842756
RSRC2	2	ILMN_2358277, ILMN_2358278	Other	other			10	Phe, Val, C2, C4OH, C5, C5OHHMG, C161, C181, Q19, Q32	2/6/2	0.271817	0.0843921
RPS29	2	ILMN_2415722, ILMN_1738243	Cytoplasm	other			10	Phe, C2, C4OH, C81, C16, C161, C181, C182, acges, Q38	1/9/0	0.272106	0.0845087
NPM1P21	1	ILMN_3192316	Other	other			10	Phe, C0, C2, C4, C4OH, C5, C16, C181, acges, Q26	2/8/0	0.272396	0.0846252
TBC1D10B	1	ILMN_1668639	Plasma Membrane	enzyme			10	Phe, Sarc, C0, C4OH, C16, C181, acges, Q26, Q32, Q38	3/6/1	0.272685	0.0847418
SRPK2	2	ILMN_1657451, ILMN_1669215	Nucleus	kinase			10	Sarc, Val, C0, C2, C3, C4OH, C5, C16, acges, Q26	3/7/0	0.272975	0.0848584
EHD3	1	ILMN_1671473	Cytoplasm	other			10	Sarc, C0, C3, acges, Q3, Q4, Q19, Q26, Q27, Q38	3/6/1	0.273264	0.0849749
UBE3D	2	ILMN_1719103, ILMN_2127624	Other	other			10	Sarc, C0, C2, C3, C4, C16, C181, C182, acges, Q19	1/8/1	0.273553	0.0850915
MS4A14	2	ILMN_1726189, ILMN_2382500	Other	other			10	Sarc, C0, C2, C3, C16, acges, Q19, Q26, Q27, Q38	3/6/1	0.273843	0.0852081
KAT2B	1	ILMN_1733802	Nucleus	transcription regulator			10	Sarc, C2, C3, C16, C181, C182, acges, Q19, Q34, Q38	1/7/2	0.274132	0.0853246
ANKRD26	1	ILMN_1740161	Nucleus	transcription regulator			10	Sarc, C0, C3, C5, C16, C181, acges, Q19, Q20, Q38	1/7/2	0.274421	0.0854412
ATP1B2	1	ILMN_1747271	Plasma Membrane	transporter			10	Sarc, C0, C3, C4OH, C5, C181, Q12, Q27, Q34, Q38	3/6/1	0.274711	0.0855578
DNASE1L3	1	ILMN_2049184	Nucleus	enzyme			10	Sarc, C0, C2, C3, C5, C16, C181, acges, Q19, Q38	1/8/1	0.275	0.0856743
IQCK	1	ILMN_2081883	Other	other			10	Sarc, C0, C2, C4OH, C5, C16, C161, C181, acges, Q34	1/8/1	0.275289	0.0857909
ZC3H7A	2	ILMN_2212690, ILMN_1693227	Extracellular Space	other			10	Sarc, C2, C4OH, C5, C16, C181, acges, Q19, Q27, Q32	2/6/2	0.275579	0.0859074
GPHN	1	ILMN_1677962	Plasma Membrane	enzyme			10	Tyr, C0, C2, C4, C4OH, C5, C5OHHMG, acges, Q12, Q20	2/7/1	0.275868	0.086024
ODF2L	1	ILMN_1702073	Cytoplasm	other			10	Tyr, C0, C2, C4OH, C5, C16, C161, C181, acges, Q32	1/8/1	0.276157	0.0861406
FER	2	ILMN_1839051, ILMN_1789618	Cytoplasm	kinase		lorlatinib	10	Tyr, C0, C2, C4OH, C5OHHMG, C16, C181, acges, Q19, Q30	2/7/1	0.276447	0.0862571
BOD1	1	ILMN_1716730	Nucleus	other			10	Val, C0, C2, C3, C5, C5OHHMG, C181, acges, Q19, Q38	1/8/1	0.276736	0.0863737
ADCY9	1	ILMN_1654287	Plasma Membrane	enzyme			10	C0, C2, C4OH, C5, C16, C181, acges, Q20, Q32, Q34	0/7/3	0.277025	0.0864903
ZMYM3	1	ILMN_1656316	Nucleus	other			10	C0, C2, C4, C4OH, C5, Q12, Q20, Q22, Q32, Q34	2/5/3	0.277315	0.0866068
SNX29	1	ILMN_1659761	Cytoplasm	other			10	C0, C2, C3, C4OH, C5, C181, acges, Q19, Q32, Q34	0/7/3	0.277604	0.0867234
ABHD17B	2	ILMN_1660440, ILMN_2374362	Plasma Membrane	peptidase			10	C0, C2, C3, C4OH, C5, C16, acges, Q19, Q20, Q34	0/7/3	0.277894	0.08684
RPSAP19	2	ILMN_1665148, ILMN_3225784	Other	other			10	C0, C2, C4OH, C16, C18, C181, C182, C201, acges, Q34	0/9/1	0.278183	0.0869565
CEP135	1	ILMN_1693766	Cytoplasm	other			10	C0, C2, C4OH, C5, C5OHHMG, C6, C181, acges, Q20, Q32	0/8/2	0.278472	0.0870731
PLAG1	2	ILMN_1696270, ILMN_2287653	Nucleus	transcription regulator			10	C0, C2, C3, C4, C4OH, C5, C181, acges, Q26, Q34	1/8/1	0.278762	0.0871896
NT5E	1	ILMN_1697220	Plasma Membrane	phosphatase		MEDI9447, CPI-006	10	C0, C2, C4OH, C5, C5OHHMG, C16, C181, acges, Q20, Q32	0/8/2	0.279051	0.0873062
CYP2S1	2	ILMN_1705403, ILMN_1787193	Cytoplasm	enzyme			10	C0, C2, C3, C4OH, C5, C5OHHMG, C16, C18, C181, acges	0/10/0	0.27934	0.0874228
BCL7A	2	ILMN_1706886, ILMN_1665996	Nucleus	other	unspecified application		10	C0, C2, C3, C4, C4OH, C5, C5OHHMG, acges, Q4, Q19	0/9/1	0.27963	0.0875393
SNRPA1	1	ILMN_1715179	Nucleus	other			10	C0, C2, C3, C4OH, acges, Q19, Q26, Q32, Q34, Q38	1/6/3	0.279919	0.0876559
USP47	1	ILMN_1722953	Cytoplasm	peptidase			10	C0, C2, C4, C4OH, C5OHHMG, C18, C181, C182, acges, Q32	0/9/1	0.280208	0.0877725
OGFR	1	ILMN_1728224	Plasma Membrane	other		enkephalin, methionine	10	C0, C2, C4, C4OH, C5, C5OHHMG, C16, C161, C181, acges	0/10/0	0.280498	0.087889
DESI1	1	ILMN_1737580	Other	other			10	C0, C2, C4OH, C16, C161, C181, acges, Q26, Q34, Q38	1/8/1	0.280787	0.0880056
RHOG	1	ILMN_1739792	Cytoplasm	enzyme			10	C0, C2, C4, C4OH, C5, C16, C181, acges, Q27, Q38	1/9/0	0.281076	0.0881222
SNRPC	1	ILMN_1741997	Nucleus	other			10	C0, C2, C3, C4OH, C161, acges, Q11, Q19, Q32, Q34	0/6/4	0.281366	0.0882387
IFI35	1	ILMN_1745374	Nucleus	other			10	C0, C2, C4OH, C16, C181, acges, Q11, Q22, Q26, Q32	2/6/2	0.281655	0.0883553
ZBTB5	1	ILMN_1757262	Nucleus	transcription regulator			10	C0, C2, C3, C4OH, C5, C16, C181, acges, Q19, Q38	0/9/1	0.281944	0.0884718
SFTPD	1	ILMN_1768575	Extracellular Space	other	efficacy		10	C0, C2, C4, C4OH, C5OHHMG, C16, acges, Q11, Q26, Q32	1/7/2	0.282234	0.0885884
ARL5A	3	ILMN_1771738, ILMN_2332558, ILMN_1688526	Other	enzyme			10	C0, C2, C4, C4OH, C5, acges, Q5, Q20, Q26, Q32	2/6/2	0.282523	0.088705
NIPSNAP2	1	ILMN_1778611	Plasma Membrane	other			10	C0, C5, C5OHHMG, C16, C161, C181, acges, Q19, Q26, Q38	1/8/1	0.282813	0.0888215
PHLPP2	1	ILMN_2083567	Cytoplasm	enzyme			10	C0, C2, C4, C4OH, C16, C161, C181, acges, Q19, Q38	0/9/1	0.283102	0.0889381
CCDC191	2	ILMN_2095273, ILMN_1727526	Other	other			10	C0, C2, C4, C5, C16, C161, C181, acges, Q19, Q38	0/9/1	0.283391	0.0890547
PLEKHF2	1	ILMN_2106449	Cytoplasm	other			10	C0, C2, C4OH, C5, C5OHHMG, C16, C181, acges, Q19, Q20	0/8/2	0.283681	0.0891712
MMS19	1	ILMN_2174394	Nucleus	transcription regulator			10	C0, C2, C3, C4OH, C16, C181, acges, Q19, Q32, Q38	0/8/2	0.28397	0.0892878
RPS10P14	1	ILMN_3200299	Other	other			10	C0, C2, C3, C16, C18, C181, C182, acges, Q11, Q19	0/8/2	0.284259	0.0894044
RPL9P18	1	ILMN_3200661	Other	other			10	C0, C2, C16, C18, C181, C182, C201, acges, Q11, Q34	0/8/2	0.284549	0.0895209
ALG10B	1	ILMN_3251482	Plasma Membrane	transporter			10	C0, C2, C4, C4OH, C5OHHMG, C16, C181, acges, Q26, Q38	1/9/0	0.284838	0.0896375
ZNF69	1	ILMN_3251506	Nucleus	transcription regulator			10	C0, C2, C3, C4, C4OH, C5, C181, acges, Q19, Q38	0/9/1	0.285127	0.0897541
C20orf194	2	ILMN_1672066, ILMN_1689585	Nucleus	other			10	C0, C2, C3, C4OH, C16, C181, C182, acges, Q19, Q38	0/9/1	0.285417	0.0898706
KIAA1324L	1	ILMN_1652371	Other	other			10	C2, C3, C5, C16, C161, C181, acges, Q19, Q20, Q38	0/8/2	0.285706	0.0899872
MARCH2	3	ILMN_1669592, ILMN_1703142, ILMN_2337789	Cytoplasm	enzyme			10	C2, C3, C4OH, Q2, Q3, Q4, Q19, Q26, Q32, Q38	1/7/2	0.285995	0.0901037
CD34	3	ILMN_1732799, ILMN_2341229, ILMN_1694249	Plasma Membrane	other	efficacy,prognosis,unspecified application		10	C2, C3, C4OH, C5, C161, MMA, C181, acges, Q32, Q34	0/8/2	0.286285	0.0902203
DNAJC10	2	ILMN_1656486, ILMN_2151541	Cytoplasm	enzyme			10	C4OH, C5, C5OHHMG, C16, C161, C181, Q19, Q20, Q26, Q32	1/6/3	0.286574	0.0903369
FHOD1	1	ILMN_1651776	Cytoplasm	other			9	OHProl, Ala, LeuIle, Phe, Sarc, Tyr, Val, Q27, Q38	8/1/0	0.286834	0.0904534
RPAP2	1	ILMN_1657754	Nucleus	enzyme			9	OHProl, LeuIle, Tyr, Val, C0, C2, C4, C4OH, acges	4/5/0	0.287095	0.09057
TRMT13	1	ILMN_1659786	Other	other			9	OHProl, LeuIle, Val, C2, C4, C5, C181, acges, Q38	3/6/0	0.287355	0.0906866
TRAPPC6B	2	ILMN_1666007, ILMN_2272967	Cytoplasm	other			9	OHProl, Tyr, C2, C4OH, C5, C5OHHMG, C161, C181, Q34	2/6/1	0.287616	0.0908031
UBE2L3	2	ILMN_1677877, ILMN_1796830	Nucleus	enzyme			9	OHProl, Ala, Arg, LeuIle, Phe, Sarc, Val, C5, Q27	8/1/0	0.287876	0.0909197
PPP4R3A	2	ILMN_1678097, ILMN_1803254	Plasma Membrane	other			9	OHProl, C0, C2, C3, C4OH, C16, acges, Q20, Q26	2/6/1	0.288137	0.0910363
SATB1	1	ILMN_1690646	Nucleus	transcription regulator			9	OHProl, MeHis, Val, C0, C2, C4, C181, acges, Q26	4/5/0	0.288397	0.0911528
RPS6KB1	1	ILMN_1704557	Cytoplasm	kinase	diagnosis,efficacy,prognosis		9	OHProl, C0, C2, C4, C4OH, C5OHHMG, C6, acges, Q34	1/7/1	0.288657	0.0912694
NKRF	1	ILMN_1707534	Nucleus	transcription regulator			9	OHProl, LeuIle, Tyr, Val, C4, C4OH, C5OHHMG, C161, Q34	4/4/1	0.288918	0.0913859
AKAP13	2	ILMN_1709101, ILMN_2396956	Cytoplasm	other			9	OHProl, LeuIle, C0, C2, C16, C18, acges, Q34, Q38	2/6/1	0.289178	0.0915025
ACTN4	1	ILMN_1725534	Cytoplasm	transcription regulator			9	OHProl, Ala, Phe, Val, C4, C4OH, C5, C5OHHMG, Q25	5/4/0	0.289439	0.0916191
ZNF548	1	ILMN_1728228	Other	other			9	OHProl, LeuIle, Tyr, Val, C0, C2, acges, Q26, Q38	5/4/0	0.289699	0.0917356
BBS10	1	ILMN_1741985	Cytoplasm	other			9	OHProl, C2, C4, C4OH, C5, C5OHHMG, C16, C181, Q38	1/8/0	0.289959	0.0918522
IRF9	1	ILMN_1745471	Nucleus	transcription regulator			9	OHProl, Met, C0, C16, MMA, C181, acges, Q11, Q38	2/6/1	0.29022	0.0919688
STUB1	2	ILMN_1756126, ILMN_2157421	Cytoplasm	enzyme			9	OHProl, Ala, LeuIle, Phe, Sarc, Val, C5, C5OHHMG, C6	6/3/0	0.29048	0.0920853
HIST1H1C	1	ILMN_1757406	Nucleus	other			9	OHProl, Aba, LeuIle, Orn, Phe, Tyr, Val, Q26, Q38	8/1/0	0.290741	0.0922019
TNFSF8	1	ILMN_1761778	Plasma Membrane	cytokine			9	OHProl, LeuIle, MeHis, Phe, Val, C2, C3, C16, acges	5/4/0	0.291001	0.0923185
ANPEP	1	ILMN_1763837	Plasma Membrane	peptidase	safety,unspecified application	CNGRC peptide-TNF alpha conjugate	9	OHProl, LeuIle, Phe, Tyr, Val, C3, C4, C5, Q38	5/4/0	0.291262	0.092435
FXYD6	1	ILMN_1768812	Plasma Membrane	ion channel			9	OHProl, LeuIle, Phe, Tyr, Val, C0, C16, C181, C182	5/4/0	0.291522	0.0925516
CLN5	1	ILMN_1778203	Cytoplasm	other			9	OHProl, LeuIle, Tyr, Val, C4OH, C5, C18, C181, Q32	4/4/1	0.291782	0.0926681
STAT4	1	ILMN_1785202	Nucleus	transcription regulator			9	OHProl, LeuIle, Phe, Val, C2, C4, C4OH, acges, Q5	5/4/0	0.292043	0.0927847
ANKRD17	2	ILMN_1787064, ILMN_2406335	Nucleus	other			9	OHProl, LeuIle, Val, C2, C5OHHMG, C16, C181, acges, Q26	4/5/0	0.292303	0.0929013
ATP6V0C	2	ILMN_1789005, ILMN_1773849	Cytoplasm	transporter			9	OHProl, Glu, Phe, Trp, C4OH, C181, C182, Q26, Q32	5/3/1	0.292564	0.0930178
SCAND1	2	ILMN_1794230, ILMN_2372011	Nucleus	transcription regulator			9	OHProl, LeuIle, MeHis, Phe, Val, C2, C4OH, C5, acges	5/4/0	0.292824	0.0931344
CLUAP1	3	ILMN_1800993, ILMN_1774974, ILMN_2355042	Nucleus	other			9	OHProl, Ala, LeuIle, Tyr, Val, C0, C4, Q27, Q38	6/3/0	0.293084	0.093251
OARD1	1	ILMN_1804834	Other	enzyme			9	OHProl, LeuIle, Phe, Tyr, C4, C4OH, C5, C6, Q32	4/4/1	0.293345	0.0933675
CARHSP1	1	ILMN_1809477	Cytoplasm	transcription regulator			9	OHProl, Glu, Phe, C2, C4OH, C6, C181, acges, Q34	3/5/1	0.293605	0.0934841
ZNF624	2	ILMN_2063687, ILMN_1670122	Nucleus	transcription regulator			9	OHProl, LeuIle, Val, C2, C4OH, C181, Q27, Q32, Q38	4/4/1	0.293866	0.0936007
LANCL1	2	ILMN_2081988, ILMN_1703697	Plasma Membrane	other			9	OHProl, Phe, Val, C4, C4OH, C5, C5OHHMG, Q5, Q32	4/4/1	0.294126	0.0937172
TXLNG	2	ILMN_2134176, ILMN_1882000	Nucleus	other			9	OHProl, MeHis, C0, C2, C5OHHMG, C16, C181, acges, Q26	3/6/0	0.294387	0.0938338
PIN4P1	1	ILMN_2134855	Other	other			9	OHProl, Ala, Pro, Tyr, Val, C2, C4OH, Q30, Q34	6/2/1	0.294647	0.0939503
RABGGTB	2	ILMN_2163796, ILMN_1790354	Cytoplasm	enzyme			9	OHProl, Phe, Val, C3, C4OH, C181, acges, Q19, Q38	3/5/1	0.294907	0.0940669
NDUFAB1	1	ILMN_2179018	Cytoplasm	enzyme			9	OHProl, LeuIle, Phe, Pro, Tyr, Val, C16, C161, C181	6/3/0	0.295168	0.0941835
TATDN1	1	ILMN_2179397	Extracellular Space	other			9	OHProl, Glu, LeuIle, Phe, Tyr, Val, C4OH, C5OHHMG, Q30	7/2/0	0.295428	0.0943
CEP44	1	ILMN_2213199	Cytoplasm	other			9	OHProl, LeuIle, Phe, Tyr, Val, C4OH, C5, C181, Q38	5/4/0	0.295689	0.0944166
PDE7A	2	ILMN_2278819, ILMN_2379675	Cytoplasm	enzyme		dyphylline, nitroglycerin, anagrelide, milrinone, dipyridamole, ketotifen, tolbutamide, theophylline, pentoxifylline	9	OHProl, LeuIle, MeHis, Val, C0, C2, C5, C181, acges	4/5/0	0.295949	0.0945332
PHYH	2	ILMN_2282352, ILMN_1773073	Cytoplasm	enzyme	unspecified application		9	OHProl, Phe, Pro, Tyr, Val, Q17, Q25, Q27, Q30	9/0/0	0.296209	0.0946497
FKBP1B	1	ILMN_2303955	Cytoplasm	enzyme			9	OHProl, MeHis, Phe, C2, C4, Q2, Q3, Q4, Q34	3/5/1	0.29647	0.0947663
PPP4R1	2	ILMN_2345512, ILMN_1724544	Other	phosphatase			9	OHProl, Ala, Phe, Sarc, Tyr, C4OH, C18, Q27, Q28	7/2/0	0.29673	0.0948829
PKN1	2	ILMN_2367707, ILMN_2367710	Cytoplasm	kinase			9	OHProl, LeuIle, Tyr, Val, C4, C4OH, C5, C181, Q27	5/4/0	0.296991	0.0949994
SINHCAFP2	1	ILMN_3204117	Other	other			9	OHProl, Phe, Tyr, Val, C4, C4OH, C16, C161, C181	4/5/0	0.297251	0.095116
RAB3GAP2	1	ILMN_3236423	Cytoplasm	enzyme			9	OHProl, Aba, LeuIle, Pro, Val, C4OH, C5OHHMG, C181, Q34	5/3/1	0.297512	0.0952325
HIST2H2AA3/HIST2H2AA4	3	ILMN_3242900, ILMN_1659047, ILMN_2144426	Nucleus	other			9	OHProl, Glu, LeuIle, Phe, C4OH, C5OHHMG, Q5, Q26, Q38	6/3/0	0.297772	0.0953491
SCD	1	ILMN_1689329	Cytoplasm	enzyme	diagnosis		9	Aba, Ala, Cit, Gly, C3, C161, C18, Q27, Q34	5/3/1	0.298032	0.0954657
LOC143666	1	ILMN_1651296	Other	other			9	Ala, Pro, Sarc, C0, C2, C3, acges, Q27, Q38	4/5/0	0.298293	0.0955822
RBM11	2	ILMN_1651712, ILMN_2069060	Nucleus	other			9	Ala, LeuIle, Phe, Sarc, Val, C0, C2, acges, Q27	6/3/0	0.298553	0.0956988
MMP11	1	ILMN_1655915	Extracellular Space	peptidase	diagnosis,disease progression,unspecified application	marimastat	9	Ala, Pro, Sarc, C0, C2, C3, C16, acges, Q38	3/6/0	0.298814	0.0958154
ARHGAP27P1	3	ILMN_1659110, ILMN_3268717, ILMN_1701289	Other	other			9	Ala, Gly, Sarc, C0, C3, C5OHHMG, acges, Q27, Q38	4/5/0	0.299074	0.0959319
SMARCA2	2	ILMN_1672419, ILMN_1791702	Nucleus	transcription regulator			9	Ala, Sarc, Tyr, C4OH, C5OHHMG, Q5, Q11, Q27, Q32	5/2/2	0.299334	0.0960485
OAS2	4	ILMN_1674063, ILMN_1709333, ILMN_1736729, ILMN_2248970	Cytoplasm	enzyme			9	Ala, LeuIle, Sarc, Tyr, Q11, Q23, Q27, Q30, Q32	7/0/2	0.299595	0.0961651
MRPL40	1	ILMN_1687403	Cytoplasm	other			9	Ala, MeHis, Sarc, C4OH, C161, C181, acges, Q12, Q19	4/4/1	0.299855	0.0962816
ZNF226	2	ILMN_1692133, ILMN_2363273	Nucleus	transcription regulator			9	Ala, LeuIle, Pro, Sarc, C4OH, C5, C181, Q17, Q32	5/3/1	0.300116	0.0963982
BCAP29	3	ILMN_1697642, ILMN_1737380, ILMN_2342084	Cytoplasm	transporter			9	Ala, Pro, Sarc, C5, C5OHHMG, Q17, Q25, Q26, Q34	6/2/1	0.300376	0.0965147
LGMN	2	ILMN_1698019, ILMN_2332964	Cytoplasm	peptidase			9	Ala, MeHis, Pro, Sarc, C5, Q1, Q11, Q17, Q27	7/1/1	0.300637	0.0966313
HOXA1	1	ILMN_1700382	Nucleus	transcription regulator			9	Ala, Sarc, C0, C2, C3, C16, acges, Q19, Q27	3/5/1	0.300897	0.0967479
GBP1	2	ILMN_1701114, ILMN_2148785	Cytoplasm	enzyme			9	Ala, C0, C4OH, C16, MMA, C181, acges, Q11, Q32	1/6/2	0.301157	0.0968644
NPIPB5 (includes others)	5	ILMN_1709326, ILMN_1710192, ILMN_1768311, ILMN_1694887, ILMN_1669657	Nucleus	other			9	Ala, Phe, Sarc, Val, C2, C161, C181, acges, Q27	5/4/0	0.301418	0.096981
CCL2	1	ILMN_1720048	Extracellular Space	cytokine	diagnosis,efficacy,prognosis,response to therapy,safety,unspecified application	CNTO 888, mimosine	9	Ala, LeuIle, Tyr, Val, C3, Q11, Q27, Q32, Q38	5/2/2	0.301678	0.0970976
DUT	3	ILMN_1721008, ILMN_1732688, ILMN_2374778	Nucleus	enzyme		TAS-114	9	Ala, Sarc, C0, C2, C5, C182, acges, Q19, Q38	2/6/1	0.301939	0.0972141
MED14	2	ILMN_1739956, ILMN_3246388	Nucleus	transcription regulator			9	Ala, Tyr, Val, C0, C2, C3, C4, C4OH, acges	3/6/0	0.302199	0.0973307
DENND1A	2	ILMN_1753275, ILMN_1727315	Plasma Membrane	other			9	Ala, Pro, Sarc, C0, C2, C16, C161, C181, acges	3/6/0	0.302459	0.0974473
TENT4A	1	ILMN_1756793	Nucleus	enzyme			9	Ala, Sarc, C2, C3, C4OH, C5, C16, Q34, Q38	2/6/1	0.30272	0.0975638
TOLLIP	1	ILMN_1765523	Cytoplasm	other			9	Ala, Tyr, C0, C2, C5OHHMG, acges, Q4, Q5, Q27	4/5/0	0.30298	0.0976804
ARL4A	3	ILMN_1775405, ILMN_1743241, ILMN_2369953	Nucleus	enzyme			9	Ala, C0, C2, C3, C16, C161, C181, acges, Q38	1/8/0	0.303241	0.0977969
VAPA	2	ILMN_1779410, ILMN_2405190	Plasma Membrane	other			9	Ala, Sarc, C0, C2, C3, C16, C181, acges, Q19	2/6/1	0.303501	0.0979135
ATF4	2	ILMN_1783394, ILMN_2358457	Nucleus	transcription regulator	efficacy		9	Ala, LeuIle, Sarc, C2, C181, Q2, Q3, Q27, Q34	4/4/1	0.303762	0.0980301
CNIH1	4	ILMN_1786532, ILMN_1903568, ILMN_1758543, ILMN_2330112	Plasma Membrane	other			9	Ala, C4, C4OH, C5, C5OHHMG, C16, C181, Q26, Q32	2/6/1	0.304022	0.0981466
CYP2U1	2	ILMN_1790008, ILMN_2097259	Cytoplasm	enzyme			9	Ala, C2, C4, C4OH, C5, Q19, Q20, Q34, Q38	1/5/3	0.304282	0.0982632
HCK	1	ILMN_1791771	Cytoplasm	kinase		rebastinib, bosutinib	9	Ala, MeHis, Sarc, Tyr, C0, C3, C4, C5, Q27	5/4/0	0.304543	0.0983798
RBSN	1	ILMN_1799890	Cytoplasm	other			9	Ala, MeHis, Sarc, C0, C2, C5OHHMG, acges, Q27, Q38	4/5/0	0.304803	0.0984963
IFITM3	1	ILMN_1805750	Plasma Membrane	other			9	Ala, C2, C4OH, C16, C181, acges, Q11, Q26, Q32	2/5/2	0.305064	0.0986129
MAP2K6	1	ILMN_1809844	Cytoplasm	kinase	prognosis		9	Ala, LeuIle, Phe, Val, C2, C3, C4, C181, acges	4/5/0	0.305324	0.0987295
MSH5	2	ILMN_1810834, ILMN_2325394	Nucleus	enzyme			9	Ala, Sarc, C2, C5, acges, Q19, Q20, Q26, Q38	3/4/2	0.305584	0.098846
ASXL2	2	ILMN_1910893, ILMN_1698968	Extracellular Space	other			9	Ala, LeuIle, Phe, Tyr, Val, C2, C5OHHMG, Q26, Q38	6/3/0	0.305845	0.0989626
SERPINF1	1	ILMN_2141482	Extracellular Space	other			9	Ala, MeHis, Phe, Sarc, Tyr, C3, C5, Q19, Q27	6/2/1	0.306105	0.0990791
FPR3	1	ILMN_2203271	Plasma Membrane	other			9	Ala, Cit, Sarc, Tyr, C3, C4OH, C5, Q12, Q32	5/3/1	0.306366	0.0991957
PDE8B	2	ILMN_2301725, ILMN_2301722	Cytoplasm	enzyme		ketotifen	9	Ala, Tyr, C2, C16, C18, C181, C182, Q30, Q34	3/5/1	0.306626	0.0993123
WDR35	2	ILMN_2335304, ILMN_1789879	Cytoplasm	other			9	Ala, Sarc, Tyr, Val, C4, C5OHHMG, C16, C181, Q38	4/5/0	0.306887	0.0994288
SRSF10	2	ILMN_2354649, ILMN_1677162	Nucleus	other			9	Ala, Sarc, C2, C3, C4, C5, Q26, Q27, Q34	4/4/1	0.307147	0.0995454
JMJD6	1	ILMN_2412024	Plasma Membrane	transmembrane receptor			9	Ala, Tyr, C0, C2, C4, acges, Q26, Q27, Q38	4/5/0	0.307407	0.099662
MCM4	2	ILMN_2412860, ILMN_1737205	Nucleus	enzyme	disease progression		9	Ala, Pro, Sarc, Val, C3, Q17, Q25, Q27, Q30	8/1/0	0.307668	0.0997785
HAUS8	4	ILMN_3176989, ILMN_3253579, ILMN_1768020, ILMN_2365528	Cytoplasm	other			9	Ala, Sarc, C2, C3, C16, C181, Q19, Q27, Q38	3/5/1	0.307928	0.0998951
RIMBP3 (includes others)	2	ILMN_3243124, ILMN_1732988	Nucleus	other			9	Ala, Sarc, C0, C2, C4, C5, C181, acges, Q19	2/6/1	0.308189	0.100012
FFAR2	1	ILMN_1797895	Plasma Membrane	G-protein coupled receptor			9	Arg, C0, C2, C4, C4OH, C5OHHMG, acges, Q11, Q32	1/6/2	0.308449	0.100128
PCBD2	1	ILMN_1651364	Nucleus	enzyme			9	Cit, Val, C3, C5OHHMG, C16, C181, Q19, Q25, Q38	3/5/1	0.308709	0.100245
ITGB5	3	ILMN_1668374, ILMN_1796755, ILMN_2311166	Plasma Membrane	other	diagnosis	cilengitide	9	Cit, C3, C18, Q2, Q3, Q4, Q16, Q19, Q38	2/6/1	0.30897	0.100361
AKR1B1	1	ILMN_1701731	Cytoplasm	enzyme		sorbinil	9	Cit, Orn, C3, C5OHHMG, C16, C181, acges, Q19, Q26	3/5/1	0.30923	0.100478
RPS6KA2	2	ILMN_1702501, ILMN_1716218	Nucleus	kinase			9	Cit, C2, C4OH, C181, acges, Q19, Q20, Q32, Q34	1/4/4	0.309491	0.100594
AHNAK	2	ILMN_1752159, ILMN_1792495	Nucleus	other			9	Cit, Sarc, C3, C16, C181, Q2, Q3, Q27, Q38	3/6/0	0.309751	0.100711
VCL	2	ILMN_1795429, ILMN_2413527	Plasma Membrane	enzyme	unspecified application		9	Cit, Sarc, C3, Q2, Q3, Q4, Q19, Q27, Q38	3/5/1	0.310012	0.100828
HSF2	1	ILMN_1800311	Nucleus	transcription regulator			9	Cit, Orn, C0, C4, C4OH, C5OHHMG, Q26, Q32, Q38	3/5/1	0.310272	0.100944
RBPMS2	1	ILMN_1808238	Cytoplasm	other			9	Cit, LeuIle, Sarc, Val, C3, C18, Q19, Q27, Q38	5/3/1	0.310532	0.101061
IFI27	1	ILMN_2058782	Cytoplasm	other			9	Cit, Glu, C0, C4OH, C16, C181, Q11, Q26, Q32	3/4/2	0.310793	0.101177
SLC7A5	1	ILMN_1720373	Plasma Membrane	transporter	diagnosis		9	Glu, C4OH, C6, C12, C161, C182, Q5, Q26, Q32	3/5/1	0.311053	0.101294
TXK	1	ILMN_1741143	Cytoplasm	kinase			9	Glu, Phe, C0, C2, C4OH, C16, acges, Q34, Q38	2/6/1	0.311314	0.10141
YIPF1	2	ILMN_2052163, ILMN_1803564	Cytoplasm	other			9	Glu, Phe, C0, C2, C3, C4, C4OH, C5, acges	2/7/0	0.311574	0.101527
KLRB1	1	ILMN_2079655	Plasma Membrane	transmembrane receptor	unspecified application		9	Glu, C0, C2, C4, C4OH, C161, acges, Q11, Q32	1/6/2	0.311834	0.101644
KANSL1	2	ILMN_2200636, ILMN_1678235	Nucleus	other			9	Glu, Phe, Tyr, Val, C0, Q4, Q19, Q26, Q38	5/3/1	0.312095	0.10176
CR1	3	ILMN_2388112, ILMN_1742601, ILMN_1767193	Plasma Membrane	transmembrane receptor			9	Glu, LeuIle, Phe, Tyr, C3, C4OH, MMA, Q26, Q38	5/4/0	0.312355	0.101877
CYP51A1	1	ILMN_1664718	Cytoplasm	enzyme		posaconazole, luliconazole, efinaconazole, betamethasone/clotrimazole, econazole, itraconazole, clotrimazole, fluconazole, miconazole, bifonazole, ketoconazole, sertaconazole, oxiconazole, terconazole, voriconazole	9	Glu, Pro, C0, C2, C4, C4OH, C5, acges, Q25	3/6/0	0.312616	0.101993
CDR2L	1	ILMN_2128770	Other	other			9	Glu, C2, C3, C4OH, acges, Q2, Q3, Q32, Q34	1/6/2	0.312876	0.10211
ZNF702P	1	ILMN_1663281	Nucleus	other			9	LeuIle, Tyr, C0, C2, C4OH, C5, C181, acges, Q38	2/7/0	0.313137	0.102226
ZNF770	1	ILMN_1734254	Other	other			9	LeuIle, MeHis, Phe, C0, C2, C4OH, C16, C181, acges	3/6/0	0.313397	0.102343
SACS	2	ILMN_1738832, ILMN_2131523	Plasma Membrane	other			9	LeuIle, Phe, Tyr, Val, C2, C4, C4OH, C5, Q38	4/5/0	0.313657	0.102459
ZNF525	1	ILMN_1748432	Nucleus	transcription regulator			9	LeuIle, Phe, Tyr, Val, C2, C16, C181, acges, Q38	4/5/0	0.313918	0.102576
RFC3	2	ILMN_1784860, ILMN_1658143	Nucleus	enzyme			9	LeuIle, Tyr, Val, C0, C2, C4OH, C5, C181, acges	3/6/0	0.314178	0.102693
LY9	2	ILMN_1812278, ILMN_1731928	Plasma Membrane	other			9	LeuIle, MeHis, Phe, Sarc, Tyr, C3, Q26, Q27, Q38	7/2/0	0.314439	0.102809
CSPP1	2	ILMN_1812353, ILMN_2393994	Cytoplasm	other			9	LeuIle, Phe, C0, C2, C3, C5, C181, acges, Q38	2/7/0	0.314699	0.102926
JARID2-AS1	1	ILMN_1856564	Other	other			9	LeuIle, Tyr, C0, C2, C4OH, C5, C5OHHMG, C181, acges	2/7/0	0.314959	0.103042
IMPA2	1	ILMN_2094061	Cytoplasm	phosphatase			9	LeuIle, Phe, Val, C4, C5OHHMG, C8, C10, acges, Q27	4/5/0	0.31522	0.103159
SERPINA1	2	ILMN_2338452, ILMN_2404154	Extracellular Space	other	diagnosis,unspecified application		9	LeuIle, MeHis, Val, C4, C5, acges, Q26, Q27, Q38	5/4/0	0.31548	0.103275
VPS50	2	ILMN_2360362, ILMN_1716342	Cytoplasm	other			9	LeuIle, Sarc, C2, C4OH, C5, C6, C16, C161, C181	2/7/0	0.315741	0.103392
RBM10	2	ILMN_2414014, ILMN_1765082	Nucleus	other			9	LeuIle, Met, Tyr, Val, C0, C16, C18, C181, acges	4/5/0	0.316001	0.103509
NAP1L6	1	ILMN_3221888	Other	other			9	LeuIle, C0, C2, C4OH, C16, C181, acges, Q27, Q32	2/6/1	0.316262	0.103625
PTAR1	1	ILMN_3237679	Other	other			9	LeuIle, C0, C2, C3, C4OH, C16, C181, acges, Q38	1/8/0	0.316522	0.103742
C19orf38	1	ILMN_3240538	Other	other			9	LeuIle, Val, C0, C2, C5, C181, acges, Q34, Q38	2/6/1	0.316782	0.103858
ZNF160	2	ILMN_1777049, ILMN_2312149	Nucleus	transcription regulator			9	LeuIle, Phe, C0, C2, acges, Q2, Q3, Q4, Q19	2/6/1	0.317043	0.103975
ZMYND8	2	ILMN_1652407, ILMN_2386179	Nucleus	transcription regulator			9	MeHis, C0, C2, C4OH, C5, C16, C181, acges, Q38	1/8/0	0.317303	0.104091
NMT2	2	ILMN_1656378, ILMN_2062620	Cytoplasm	enzyme			9	MeHis, C0, C2, C4, C4OH, C5, C161, C181, acges	1/8/0	0.317564	0.104208
SIRT4	1	ILMN_1657868	Cytoplasm	enzyme			9	MeHis, C0, C2, C4, C4OH, C182, acges, Q20, Q34	1/6/2	0.317824	0.104325
ARHGAP22	1	ILMN_1676361	Cytoplasm	other			9	MeHis, Tyr, C0, C2, C4OH, C5, C16, C182, acges	2/7/0	0.318084	0.104441
MAN1C1	1	ILMN_1713807	Cytoplasm	enzyme			9	MeHis, Phe, C0, C2, C4, C4OH, Q26, Q32, Q34	3/4/2	0.318345	0.104558
GRPEL2	1	ILMN_1721138	Cytoplasm	other			9	MeHis, C2, C3, C4, C4OH, C5, C5OHHMG, acges, Q38	1/8/0	0.318605	0.104674
PHF12	2	ILMN_1730799, ILMN_1808781	Nucleus	transcription regulator			9	MeHis, Phe, Sarc, C2, C3, C5, Q4, Q27, Q38	4/5/0	0.318866	0.104791
TNFRSF13C	1	ILMN_1731742	Plasma Membrane	transmembrane receptor		VAY736	9	MeHis, C0, C2, C3, C4, C5, acges, Q19, Q20	1/6/2	0.319126	0.104907
RBM4B	1	ILMN_1743104	Nucleus	other			9	MeHis, C0, C2, C4, C4OH, C161, C181, acges, Q30	2/7/0	0.319387	0.105024
SEC22C	3	ILMN_1752435, ILMN_2290618, ILMN_1664051	Cytoplasm	other			9	MeHis, C4, C4OH, C5, C16, C181, Q20, Q32, Q34	1/5/3	0.319647	0.10514
CD19	1	ILMN_1782704	Plasma Membrane	transmembrane receptor	efficacy,unspecified application	combotox, HD37-dgRTA, blinatumomab, MEDI-551, MDX-1342 antibody, MOR-208, SAR3419, DT2219ARL, anti-CD19/CD3 tetravalent antibody AFM11, SGN-CD19A, DI-B4, XmAb5871, loncastuximab tesirine	9	MeHis, C0, C2, C4, C4OH, C181, acges, Q20, Q32	1/6/2	0.319907	0.105257
ZNF473	2	ILMN_1782730, ILMN_2346649	Nucleus	other			9	MeHis, C0, C2, C4OH, C181, acges, Q19, Q32, Q38	1/6/2	0.320168	0.105374
GPR84	1	ILMN_1785345	Plasma Membrane	G-protein coupled receptor			9	MeHis, C0, C2, C3, C4, C4OH, C16, acges, Q27	2/7/0	0.320428	0.10549
ZBTB25	2	ILMN_2048982, ILMN_1658728	Nucleus	transcription regulator			9	MeHis, Phe, C0, C2, C4OH, acges, Q26, Q27, Q38	4/5/0	0.320689	0.105607
UTP25	1	ILMN_2089656	Nucleus	other			9	MeHis, C0, C2, C4, C4OH, C181, acges, Q19, Q38	1/7/1	0.320949	0.105723
MAGEE1	2	ILMN_2205032, ILMN_1722022	Plasma Membrane	other			9	MeHis, C0, C2, C5OHHMG, C16, C18, C181, acges, Q26	2/7/0	0.321209	0.10584
TPD52	1	ILMN_2381064	Cytoplasm	other	diagnosis,unspecified application		9	MeHis, C0, C2, C4, C4OH, C5, acges, Q20, Q32	1/6/2	0.32147	0.105956
DCUN1D4	2	ILMN_2389429, ILMN_1801403	Nucleus	other			9	MeHis, Tyr, C0, C2, C5, C16, C181, acges, Q38	2/7/0	0.32173	0.106073
MORC2-AS1	2	ILMN_3196690, ILMN_1781225	Other	other			9	MeHis, C0, C2, C4, C4OH, C5OHHMG, C81, C181, Q32	1/7/1	0.321991	0.10619
LYRM7	1	ILMN_3238623	Cytoplasm	other			9	MeHis, C2, C4, C4OH, C5, C181, acges, Q26, Q38	2/7/0	0.322251	0.106306
CSRNP2	2	ILMN_3249110, ILMN_2187533	Nucleus	transcription regulator			9	MeHis, C0, C2, C4OH, C5, C5OHHMG, C16, C181, acges	1/8/0	0.322512	0.106423
SPATA31C1	2	ILMN_3273268, ILMN_1748454	Other	other			9	MeHis, Phe, C0, C2, C3, C5, C5OHHMG, acges, Q38	2/7/0	0.322772	0.106539
RCSD1	1	ILMN_1749006	Other	other			9	Orn, C0, C2, C4OH, C16, C161, C181, acges, Q19	1/7/1	0.323032	0.106656
C4orf48	2	ILMN_1668629, ILMN_3239531	Other	other			9	Phe, Tyr, C0, C2, C4, C4OH, acges, Q5, Q26	4/5/0	0.323293	0.106772
OSCAR	2	ILMN_1741917, ILMN_2367418	Plasma Membrane	other			9	Phe, Sarc, Tyr, C0, C2, C4, acges, Q26, Q27	5/4/0	0.323553	0.106889
GTPBP3	1	ILMN_1748894	Cytoplasm	enzyme			9	Phe, C2, C3, C4OH, C181, acges, Q26, Q32, Q38	2/6/1	0.323814	0.107005
AUTS2	1	ILMN_1749081	Nucleus	other			9	Phe, Tyr, Val, C0, C3, C5, acges, Q23, Q38	4/5/0	0.324074	0.107122
KLHL3	1	ILMN_1770641	Cytoplasm	other			9	Phe, Val, C0, C2, C4OH, C16, C181, acges, Q38	2/7/0	0.324334	0.107239
IFT74	1	ILMN_1777449	Cytoplasm	other			9	Phe, Tyr, Val, C4OH, C5, C5OHHMG, C6, Q19, Q38	3/5/1	0.324595	0.107355
TBC1D15	1	ILMN_1803941	Cytoplasm	other			9	Phe, Val, C0, C2, C3, C5, C16, acges, Q19	2/6/1	0.324855	0.107472
ADAP1	2	ILMN_2047511, ILMN_3247424	Nucleus	other			9	Phe, C0, C2, C4, C5, acges, Q20, Q26, Q27	3/5/1	0.325116	0.107588
RECK	2	ILMN_2067269, ILMN_1688630	Plasma Membrane	other			9	Phe, C0, C4, C4OH, C5OHHMG, C161, C181, Q11, Q32	1/6/2	0.325376	0.107705
ANXA2R	1	ILMN_2098616	Plasma Membrane	other			9	Phe, Tyr, C0, C2, C4OH, C181, C182, acges, Q38	2/7/0	0.325637	0.107821
RAC1	1	ILMN_2359789	Plasma Membrane	enzyme			9	Phe, Sarc, Trp, Tyr, Q2, Q3, Q4, Q26, Q27	6/3/0	0.325897	0.107938
INO80	3	ILMN_1799387, ILMN_1678362, ILMN_3248343	Nucleus	enzyme			9	Pro, C2, C3, C4OH, C16, acges, Q19, Q27, Q38	2/6/1	0.326157	0.108055
FOXP1	1	ILMN_2250923	Nucleus	transcription regulator			9	Pro, Sarc, C0, C2, C4OH, C181, acges, Q25, Q32	3/5/1	0.326418	0.108171
FAIM	3	ILMN_2351548, ILMN_1723268, ILMN_1690101	Plasma Membrane	other			9	Pro, C0, C2, C4OH, C5, C181, acges, Q20, Q30	2/6/1	0.326678	0.108288
FAM53A	2	ILMN_1658452, ILMN_1882354	Nucleus	other			9	Sarc, C2, C3, C4OH, C5, acges, Q19, Q32, Q38	1/6/2	0.326939	0.108404
ACSL1	1	ILMN_1684585	Cytoplasm	enzyme	unspecified application		9	Sarc, C0, C2, C4, C16, C181, acges, Q26, Q27	3/6/0	0.327199	0.108521
TMEM62	1	ILMN_1745807	Other	enzyme			9	Sarc, Tyr, C0, C3, C5, acges, Q27, Q30, Q38	4/5/0	0.327459	0.108637
C12orf76	2	ILMN_1753265, ILMN_2152429	Other	other			9	Sarc, C0, C2, C3, C4OH, acges, Q19, Q32, Q38	1/6/2	0.32772	0.108754
ZFHX3	1	ILMN_1808587	Nucleus	transcription regulator			9	Sarc, C0, C2, C3, C4OH, C5OHHMG, C181, acges, Q34	1/7/1	0.32798	0.10887
ZC3H11B	2	ILMN_3227415, ILMN_3303965	Other	other			9	Sarc, C2, C4, C4OH, C5, C5OHHMG, C181, acges, Q27	2/7/0	0.328241	0.108987
GPR180	2	ILMN_1738712, ILMN_1859036	Cytoplasm	other			9	Tyr, C2, C3, C4OH, C5, C5OHHMG, C181, Q32, Q38	1/7/1	0.328501	0.109104
EIF4G1	2	ILMN_1768470, ILMN_2370772	Cytoplasm	translation regulator			9	Tyr, C0, C4, C4OH, C16, C161, C181, acges, Q26	2/7/0	0.328762	0.10922
NPL	2	ILMN_2149494, ILMN_1782070	Cytoplasm	enzyme			9	Tyr, C2, C4, C4OH, acges, Q27, Q32, Q34, Q38	2/5/2	0.329022	0.109337
SNRNP200	2	ILMN_3235185, ILMN_1705928	Nucleus	enzyme			9	Tyr, C0, C2, C3, C16, acges, Q19, Q34, Q38	1/6/2	0.329282	0.109453
CD22	1	ILMN_1792075	Plasma Membrane	transmembrane receptor	unspecified application	epratuzumab, BL22 immunotoxin, inotuzumab ozogamicin, combotox, RFB4-dgRTA, immunotoxin HA22, yttrium y 90 epratuzumab tetraxetan, DT2219ARL, epratuzumab-Cys-tesirine	9	Val, C0, C2, C4, C5, C161, C181, acges, Q20	1/7/1	0.329543	0.10957
ITGA6	2	ILMN_2267488, ILMN_2359287	Plasma Membrane	transmembrane receptor			9	Val, C0, C4OH, C5, C16, C18, acges, Q19, Q26	2/6/1	0.329803	0.109686
DNM2	2	ILMN_1656822, ILMN_2339377	Plasma Membrane	enzyme			9	C0, C4OH, C5, C5OHHMG, C6, C161, C181, Q20, Q32	0/7/2	0.330064	0.109803
CHKA	1	ILMN_1658504	Cytoplasm	kinase		TCD-717	9	C0, C2, C3, C4, C4OH, acges, Q32, Q34, Q38	0/7/2	0.330324	0.10992
ST8SIA1	2	ILMN_1664859, ILMN_2048011	Cytoplasm	enzyme			9	C0, C2, C4, C4OH, C5, C181, acges, Q26, Q32	1/7/1	0.330584	0.110036
WAC	2	ILMN_1669727, ILMN_2323526	Nucleus	other			9	C0, C2, C4OH, C5, C181, acges, Q19, Q20, Q32	0/6/3	0.330845	0.110153
TYMP	4	ILMN_1690939, ILMN_3223126, ILMN_2109708, ILMN_3297126	Extracellular Space	growth factor	diagnosis,efficacy,prognosis,response to therapy	tipiracil	9	C0, C2, C4, C4OH, C16, C161, acges, Q26, Q32	1/7/1	0.331105	0.110269
LCN2	1	ILMN_1692223	Extracellular Space	transporter	diagnosis,unspecified application		9	C0, C2, C4OH, C181, acges, Q2, Q3, Q32, Q34	0/7/2	0.331366	0.110386
ADD2	2	ILMN_1694133, ILMN_1833858	Cytoplasm	other			9	C0, C2, C3, C4, C4OH, C181, C182, acges, Q19	0/8/1	0.331626	0.110502
GZMK	1	ILMN_1710734	Cytoplasm	peptidase			9	C0, C2, C3, C4OH, C181, acges, Q1, Q26, Q32	2/6/1	0.331887	0.110619
AKAP1	1	ILMN_1712530	Cytoplasm	other			9	C0, C2, C4, C4OH, C5, C6, C181, acges, Q38	0/9/0	0.332147	0.110736
ATL2	1	ILMN_1716384	Cytoplasm	other			9	C0, C2, C4OH, C5, C16, C181, acges, Q19, Q26	1/7/1	0.332407	0.110852
MOB3B	1	ILMN_1717046	Other	other			9	C0, C4OH, C5, C5OHHMG, C16, C181, acges, Q25, Q26	2/7/0	0.332668	0.110969
TRIT1	1	ILMN_1727692	Cytoplasm	enzyme			9	C0, C2, C3, C4OH, C5, C16, C181, acges, Q32	0/8/1	0.332928	0.111085
BEX3	3	ILMN_1729208, ILMN_2370091, ILMN_1770537	Cytoplasm	other			9	C0, C3, C16, C181, acges, Q4, Q19, Q30, Q38	1/7/1	0.333189	0.111202
AEBP1	1	ILMN_1736178	Nucleus	peptidase			9	C0, C2, C3, C4OH, acges, Q19, Q20, Q27, Q38	1/6/2	0.333449	0.111318
CLEC1B	1	ILMN_1745103	Plasma Membrane	transmembrane receptor			9	C0, C3, C4OH, acges, Q2, Q3, Q4, Q19, Q32	0/7/2	0.333709	0.111435
NDC1	1	ILMN_1749930	Nucleus	other			9	C0, C2, C16, C181, acges, Q19, Q20, Q27, Q38	1/6/2	0.33397	0.111551
NRIP3	1	ILMN_1759563	Other	other			9	C0, C2, C4OH, C16, C181, acges, Q32, Q34, Q38	0/7/2	0.33423	0.111668
HPS3	1	ILMN_1762224	Cytoplasm	other	diagnosis		9	C0, C2, C4OH, C5, C16, C181, acges, Q20, Q32	0/7/2	0.334491	0.111785
ABCB4	1	ILMN_1767349	Plasma Membrane	transporter	unspecified application		9	C0, C2, C3, C4, C5, C181, acges, Q19, Q38	0/8/1	0.334751	0.111901
ZNF347	1	ILMN_1779522	Nucleus	transcription regulator			9	C0, C3, C4OH, C5, C5OHHMG, C10, acges, Q19, Q38	0/8/1	0.335012	0.112018
ZCCHC8	1	ILMN_1792092	Nucleus	other			9	C0, C2, C4OH, C5, C16, C181, acges, Q32, Q34	0/7/2	0.335272	0.112134
TAF1L	1	ILMN_1799939	Nucleus	transcription regulator			9	C0, C2, C4OH, C16, C181, acges, Q19, Q26, Q32	1/6/2	0.335532	0.112251
IMMP2L	1	ILMN_1809292	Cytoplasm	peptidase	safety		9	C0, C2, C3, C16, C181, acges, Q19, Q34, Q38	0/7/2	0.335793	0.112367
KIF23	1	ILMN_1811472	Cytoplasm	other			9	C0, C3, C4OH, C5, C5OHHMG, C161, Q19, Q30, Q38	1/7/1	0.336053	0.112484
DIDO1	2	ILMN_1812934, ILMN_1763605	Nucleus	other			9	C0, C2, C5, C16, C181, acges, Q25, Q26, Q27	3/6/0	0.336314	0.112601
LOC100506725	1	ILMN_1860156	Other	other			9	C0, C2, C4OH, C5, C181, acges, Q19, Q20, Q34	0/6/3	0.336574	0.112717
BLOC1S1	1	ILMN_2157510	Cytoplasm	other			9	C0, C2, C4OH, C181, acges, Q19, Q26, Q32, Q38	1/6/2	0.336834	0.112834
CNOT8	1	ILMN_2174612	Nucleus	transcription regulator			9	C0, C4, C4OH, C5, C5OHHMG, C16, C181, Q20, Q32	0/7/2	0.337095	0.11295
RAB30	1	ILMN_2214355	Cytoplasm	enzyme			9	C0, C2, C3, C4, C4OH, acges, Q19, Q20, Q32	0/6/3	0.337355	0.113067
TYSND1	1	ILMN_2325185	Cytoplasm	peptidase			9	C0, C2, C4OH, C5, C16, C181, acges, Q19, Q32	0/7/2	0.337616	0.113183
FBXL6	1	ILMN_2352216	Other	enzyme			9	C0, C2, C4OH, C5, C5OHHMG, C16, C181, acges, Q19	0/8/1	0.337876	0.1133
RAD51D	2	ILMN_2370910, ILMN_2370907	Nucleus	enzyme			9	C0, C2, C3, C16, acges, Q19, Q26, Q27, Q38	2/6/1	0.338137	0.113416
SLTM	2	ILMN_2395204, ILMN_1742224	Nucleus	other			9	C0, C3, C4, C4OH, C5OHHMG, C16, acges, Q32, Q38	0/8/1	0.338397	0.113533
MS4A1	1	ILMN_2401714	Plasma Membrane	other	efficacy,prognosis,unspecified application	tositumomab, rituximab, ofatumumab, veltuzumab, methotrexate/ofatumumab, ocrelizumab, SBI-087, bortezomib/cladribine/rituximab, PF-5212374, obinutuzumab, PRO131921 monoclonal antibody, methotrexate/rituximab, rituximab/temozolomide, methotrexate/rituximab/temozolomide, cyclophosphamide/dexamethasone/rituximab, fludarabine phosphate/rituximab, rituximab/thalidomide, cyclophosphamide/prednisone/rit…	9	C0, C2, C4, C4OH, C5, C10, acges, Q20, Q32	0/7/2	0.338657	0.11365
EEF1D	2	ILMN_2408039, ILMN_1782543	Cytoplasm	translation regulator			9	C0, C3, C16, C18, C181, C182, acges, Q19, Q38	0/8/1	0.338918	0.113766
CASP2	1	ILMN_2410540	Cytoplasm	peptidase			9	C0, C2, C4, C5, C16, C181, acges, Q19, Q20	0/7/2	0.339178	0.113883
FTLP2	2	ILMN_3202024, ILMN_3288717	Other	other			9	C0, C2, C4OH, C5, C181, acges, Q26, Q32, Q34	1/6/2	0.339439	0.113999
PP7080	2	ILMN_3239925, ILMN_1836218	Other	other			9	C0, C2, C3, C16, C181, acges, Q19, Q27, Q38	1/7/1	0.339699	0.114116
MCF2L-AS1	1	ILMN_3242234	Other	other			9	C0, C4, C4OH, C5, C161, acges, Q20, Q32, Q34	0/6/3	0.339959	0.114232
GDF1	1	ILMN_1662280	Extracellular Space	growth factor			9	C0, C2, C4, C4OH, C16, C18, acges, Q11, Q34	0/7/2	0.34022	0.114349
ATP6V1G2	1	ILMN_1654541	Cytoplasm	transporter			9	C2, C3, C16, C181, acges, Q19, Q26, Q27, Q38	2/6/1	0.34048	0.114466
WDR19	1	ILMN_1655117	Extracellular Space	other	diagnosis,prognosis		9	C2, C3, C4, C5OHHMG, C16, C161, acges, Q19, Q38	0/8/1	0.340741	0.114582
RCN2	1	ILMN_1662129	Cytoplasm	other			9	C2, C4OH, C5OHHMG, C6, C16, C161, C181, Q20, Q32	0/7/2	0.341001	0.114699
ASCL2	1	ILMN_1723412	Nucleus	transcription regulator	diagnosis		9	C2, C4, C16, MMA, C181, C182, acges, Q32, Q34	0/7/2	0.341262	0.114815
MTO1	2	ILMN_1748147, ILMN_2380740	Cytoplasm	enzyme			9	C2, C3, C4OH, C81, C181, acges, Q19, Q32, Q38	0/7/2	0.341522	0.114932
RBL2	1	ILMN_1756999	Nucleus	other			9	C2, C4, C4OH, C5, C161, C181, acges, Q20, Q32	0/7/2	0.341782	0.115048
TRAF3IP3	1	ILMN_1780397	Other	other			9	C2, C4, C4OH, C5, C16, C181, Q20, Q26, Q32	1/6/2	0.342043	0.115165
KDM2B	2	ILMN_1794260, ILMN_1658232	Nucleus	enzyme			9	C2, C4OH, C5OHHMG, C6, C16, C161, Q5, Q26, Q32	2/6/1	0.342303	0.115282
PTP4A3	2	ILMN_2359710, ILMN_1662427	Plasma Membrane	phosphatase	disease progression		9	C3, C4, C5, C5OHHMG, C16, C181, Q19, Q20, Q30	1/6/2	0.342564	0.115398
ARHGEF6	1	ILMN_1803423	Cytoplasm	other			9	C4OH, C5, C5OHHMG, C6, Q2, Q3, Q20, Q26, Q32	1/6/2	0.342824	0.115515
KCTD5	1	ILMN_1652331	Cytoplasm	other			8	OHProl, Ala, LeuIle, Sarc, Val, C4, C4OH, Q27	6/2/0	0.343056	0.115631
NKIRAS2	1	ILMN_1653404	Cytoplasm	enzyme			8	OHProl, LeuIle, Val, C0, C2, C5, acges, Q38	3/5/0	0.343287	0.115748
ATP1B3	2	ILMN_1654322, ILMN_1783304	Plasma Membrane	transporter			8	OHProl, Ala, LeuIle, Met, Phe, Pro, Tyr, Q17	8/0/0	0.343519	0.115864
CHD1	1	ILMN_1654583	Nucleus	enzyme		epirubicin/paclitaxel, epirubicin	8	OHProl, LeuIle, Phe, Tyr, Val, C4OH, C5OHHMG, Q26	6/2/0	0.34375	0.115981
ANKRD12	1	ILMN_1661833	Nucleus	other			8	OHProl, LeuIle, Val, C2, C4OH, C181, Q32, Q38	3/4/1	0.343981	0.116097
CRBN	2	ILMN_1668582, ILMN_2225735	Cytoplasm	enzyme		lenalidomide, bendamustine/lenalidomide, lenalidomide/temsirolimus, dexamethasone/lenalidomide/sorafenib, dexamethasone/lenalidomide, dexamethasone/thalidomide, dexamethasone/pomalidomide, bortezomib/dexamethasone/lenalidomide, bortezomib/dexamethasone/thalidomide, carfilzomib/dexamethasone/lenalidomide, rituximab/thalidomide, bortezomib/thalidomide, prednisone/thalidomide, lenalidomide/rituximab…	8	OHProl, LeuIle, Phe, Tyr, C2, C4OH, C181, acges	4/4/0	0.344213	0.116214
ANKRD49	1	ILMN_1669259	Nucleus	transcription regulator			8	OHProl, Phe, C0, C2, C16, C181, acges, Q38	2/6/0	0.344444	0.116331
SLC20A1	1	ILMN_1672662	Plasma Membrane	transporter			8	OHProl, LeuIle, C4OH, C5, MMA, C182, Q16, Q26	4/4/0	0.344676	0.116447
SLC6A6	1	ILMN_1673586	Plasma Membrane	transporter			8	OHProl, LeuIle, Phe, Val, C2, C4, C4OH, C181	4/4/0	0.344907	0.116564
WDFY1	1	ILMN_1676448	Cytoplasm	other			8	OHProl, Ala, LeuIle, Pro, Tyr, Val, Q25, Q30	8/0/0	0.345139	0.11668
CLK1	3	ILMN_1679727, ILMN_1652790, ILMN_1689400	Nucleus	kinase			8	OHProl, C2, C4OH, C5OHHMG, acges, Q17, Q26, Q32	3/4/1	0.34537	0.116797
MAGEB6	1	ILMN_1685572	Other	other			8	OHProl, LeuIle, Pro, C2, C3, Q19, Q25, Q38	4/3/1	0.345602	0.116913
SULF2	2	ILMN_1686981, ILMN_2345142	Plasma Membrane	enzyme			8	OHProl, Ala, LeuIle, MeHis, Pro, Sarc, Val, Q17	8/0/0	0.345833	0.11703
CTNNBIP1	1	ILMN_1688103	Cytoplasm	other			8	OHProl, Cit, LeuIle, C2, C4OH, acges, Q32, Q34	3/3/2	0.346065	0.117147
SP100	2	ILMN_1690920, ILMN_2284998	Nucleus	transcription regulator			8	OHProl, Aba, Ala, LeuIle, Orn, Q11, Q26, Q30	7/0/1	0.346296	0.117263
KMT5B	2	ILMN_1692107, ILMN_1692026	Nucleus	enzyme			8	OHProl, LeuIle, Val, C4OH, C5, C5OHHMG, C16, C181	3/5/0	0.346528	0.11738
JRKL	1	ILMN_1696503	Nucleus	other			8	OHProl, Pro, Tyr, C4OH, C5, C16, C181, Q17	4/4/0	0.346759	0.117496
NADK2	1	ILMN_1698770	Cytoplasm	kinase			8	OHProl, LeuIle, Phe, Tyr, Val, C0, C5, Q27	6/2/0	0.346991	0.117613
DEDD	2	ILMN_1699711, ILMN_2313074	Nucleus	other			8	OHProl, LeuIle, C0, C2, C5, C181, acges, Q34	2/5/1	0.347222	0.117729
RBM14	1	ILMN_1700604	Nucleus	transcription regulator			8	OHProl, LeuIle, C0, C2, C3, acges, Q34, Q38	2/5/1	0.347454	0.117846
C6orf106	1	ILMN_1704253	Other	other			8	OHProl, LeuIle, Phe, Val, C2, C4OH, C16, acges	4/4/0	0.347685	0.117962
CCNY	1	ILMN_1708991	Nucleus	other			8	OHProl, LeuIle, Phe, Tyr, Val, C2, acges, Q38	5/3/0	0.347917	0.118079
GOLGA8S	1	ILMN_1710989	Other	other			8	OHProl, Ala, LeuIle, Pro, Sarc, Val, Q17, Q25	8/0/0	0.348148	0.118196
KIF20B	1	ILMN_1712452	Nucleus	enzyme			8	OHProl, LeuIle, Phe, Val, C2, C4, Q27, Q38	5/3/0	0.34838	0.118312
ITPK1	1	ILMN_1715674	Cytoplasm	kinase			8	OHProl, C0, C2, C4OH, C5, C5OHHMG, C181, acges	1/7/0	0.348611	0.118429
MS4A6A	3	ILMN_1721035, ILMN_2359800, ILMN_1797731	Other	other			8	OHProl, Aba, Cit, C4OH, C5OHHMG, C16, C161, C181	3/5/0	0.348843	0.118545
GRAMD4	1	ILMN_1723706	Cytoplasm	other			8	OHProl, LeuIle, Val, C3, C5, C16, C181, acges	3/5/0	0.349074	0.118662
MINDY3	1	ILMN_1725594	Nucleus	enzyme			8	OHProl, LeuIle, Phe, Tyr, Val, C2, acges, Q38	5/3/0	0.349306	0.118778
OVGP1	1	ILMN_1734542	Extracellular Space	enzyme	diagnosis		8	OHProl, Ala, LeuIle, Pro, Tyr, Val, Q17, Q30	8/0/0	0.349537	0.118895
COPE	2	ILMN_1738103, ILMN_2339627	Cytoplasm	transporter			8	OHProl, LeuIle, Phe, Tyr, Val, C4OH, C5, C181	5/3/0	0.349769	0.119012
TBL1X	1	ILMN_1744795	Nucleus	transcription regulator			8	OHProl, LeuIle, Phe, Tyr, Val, C2, Q22, Q23	7/1/0	0.35	0.119128
EGLN1	1	ILMN_1749892	Cytoplasm	enzyme	prognosis		8	OHProl, LeuIle, Phe, Tyr, Val, C3, Q23, Q38	6/2/0	0.350231	0.119245
AP4E1	1	ILMN_1754531	Cytoplasm	other			8	OHProl, LeuIle, Val, C0, C2, C181, acges, Q34	3/4/1	0.350463	0.119361
UFSP2	1	ILMN_1756311	Other	enzyme			8	OHProl, LeuIle, Phe, Tyr, Val, C4, C5, C181	5/3/0	0.350694	0.119478
TNFSF13B	2	ILMN_1758418, ILMN_2066858	Extracellular Space	cytokine	efficacy,response to therapy	belimumab, tabalumab	8	OHProl, Aba, Ala, Met, Tyr, C5, Q22, Q23	7/1/0	0.350926	0.119594
LTN1	3	ILMN_1760360, ILMN_3243686, ILMN_2077504	Nucleus	enzyme			8	OHProl, LeuIle, Phe, Sarc, C4OH, C5, C5OHHMG, C181	4/4/0	0.351157	0.119711
ZSCAN26	1	ILMN_1760982	Nucleus	transcription regulator			8	OHProl, LeuIle, MeHis, Tyr, Val, C2, C5, C161	5/3/0	0.351389	0.119827
HDGF	1	ILMN_1765621	Extracellular Space	growth factor			8	OHProl, Glu, LeuIle, Phe, C4OH, C6, Q2, Q4	4/4/0	0.35162	0.119944
ARL14EP	1	ILMN_1767642	Other	other			8	OHProl, LeuIle, C4OH, C5, C5OHHMG, C16, C181, Q32	2/5/1	0.351852	0.120061
PRDX2	2	ILMN_1767766, ILMN_2382829	Cytoplasm	enzyme			8	OHProl, Glu, Phe, C2, C4OH, C5OHHMG, C161, Q34	3/4/1	0.352083	0.120177
RNMT	1	ILMN_1769637	Nucleus	enzyme			8	OHProl, Glu, LeuIle, MeHis, Phe, Val, Q16, Q38	7/1/0	0.352315	0.120294
POGLUT1	2	ILMN_1774800, ILMN_1811104	Extracellular Space	enzyme			8	OHProl, LeuIle, MeHis, Phe, Tyr, Val, C2, acges	6/2/0	0.352546	0.12041
ARHGAP24	3	ILMN_1775441, ILMN_2352633, ILMN_1801833	Cytoplasm	other			8	OHProl, Tyr, Val, C3, C81, C16, C181, Q19	3/4/1	0.352778	0.120527
PRMT9	1	ILMN_1778985	Cytoplasm	enzyme			8	OHProl, Phe, Val, C2, C3, acges, Q19, Q26	4/3/1	0.353009	0.120643
NR4A2	2	ILMN_1782305, ILMN_2339955	Nucleus	ligand-dependent nuclear receptor			8	OHProl, Glu, LeuIle, Val, C0, C3, C5OHHMG, C181	4/4/0	0.353241	0.12076
SMPDL3A	2	ILMN_1796349, ILMN_2100357	Extracellular Space	enzyme			8	OHProl, Ala, LeuIle, Phe, Sarc, Val, C5, Q25	7/1/0	0.353472	0.120877
ELOVL1	1	ILMN_1798123	Cytoplasm	enzyme			8	OHProl, C0, C2, C4, C4OH, C5, acges, Q38	1/7/0	0.353704	0.120993
UPP1	1	ILMN_1798256	Cytoplasm	enzyme	prognosis		8	OHProl, Phe, Tyr, C2, C4, C4OH, C5, Q5	4/4/0	0.353935	0.12111
IDH3G	1	ILMN_1802706	Cytoplasm	enzyme			8	OHProl, LeuIle, C0, C2, C4OH, C5, C181, acges	2/6/0	0.354167	0.121226
PDIK1L	1	ILMN_1806328	Nucleus	kinase			8	OHProl, Val, C5, C5OHHMG, C16, C161, C181, Q20	2/5/1	0.354398	0.121343
XRN1	2	ILMN_1809086, ILMN_2384216	Cytoplasm	enzyme			8	OHProl, Ala, LeuIle, Phe, Tyr, Val, C2, Q3	6/2/0	0.35463	0.121459
ZSCAN16	1	ILMN_1809566	Nucleus	transcription regulator			8	OHProl, Phe, Tyr, Val, C0, C2, C5, acges	4/4/0	0.354861	0.121576
C4orf33	1	ILMN_1812701	Other	other			8	OHProl, Ala, LeuIle, Sarc, Tyr, Val, Q22, Q27	8/0/0	0.355093	0.121693
SOX4	1	ILMN_1815745	Nucleus	transcription regulator	unspecified application		8	OHProl, Aba, LeuIle, Sarc, Val, C5, C182, Q22	6/2/0	0.355324	0.121809
BRAF	1	ILMN_1836469	Cytoplasm	kinase	diagnosis,prognosis,response to therapy,unspecified application	vemurafenib, dabrafenib, regorafenib, bortezomib/sorafenib, dexamethasone/lenalidomide/sorafenib, bevacizumab/sorafenib, encorafenib, dabrafenib/trametinib, CEP-32496, PLX8394, cytarabine/idarubicin/sorafenib, 5-azacytidine/sorafenib, decitabine/sorafenib, MLN2480, BRAF inhibitor, ARQ 736, RO5212054, cobimetinib/vemurafenib, everolimus/sorafenib, cetuximab/encorafenib, dabrafenib/panitumumab, BGB…	8	OHProl, C2, C3, C4OH, C5, C16, C181, acges	1/7/0	0.355556	0.121926
ZBTB44	2	ILMN_2080637, ILMN_1707481	Other	other			8	OHProl, Phe, C0, C2, C4OH, acges, Q12, Q26	4/4/0	0.355787	0.122042
ALDH6A1	1	ILMN_2096985	Cytoplasm	enzyme	unspecified application		8	OHProl, LeuIle, C4, C4OH, C5, C6, C81, C161	2/6/0	0.356019	0.122159
DRD4	1	ILMN_2112915	Plasma Membrane	G-protein coupled receptor		paliperidone, carbidopa/entacapone/levodopa, iloperidone, flibanserin, asenapine, cis-thiothixene, rotigotine, carbidopa/levodopa, trifluoperazine, dexamethasone/olanzapine, fluphenazine, pimozide, clozapine, haloperidol, fluoxetine/olanzapine, fluphenazine decanoate, amitriptyline/perphenazine, haloperidol decanoate, trimethobenzamide, fluphenazine enanthate, loxapine, perphenazine, promazine, p…	8	OHProl, LeuIle, Sarc, Val, C3, acges, Q27, Q38	5/3/0	0.35625	0.122275
SDHAF3	2	ILMN_2134039, ILMN_1771348	Cytoplasm	other			8	OHProl, LeuIle, Phe, Tyr, Val, C5OHHMG, C181, Q19	5/2/1	0.356481	0.122392
ZNF330	2	ILMN_2154455, ILMN_1710873	Nucleus	other			8	OHProl, LeuIle, Val, C4OH, C5OHHMG, C161, C181, Q32	3/4/1	0.356713	0.122508
JTB	1	ILMN_2206716	Plasma Membrane	other			8	OHProl, LeuIle, Phe, Sarc, Tyr, Val, acges, Q27	7/1/0	0.356944	0.122625
PDP1	1	ILMN_2218780	Cytoplasm	phosphatase		CPI-613	8	OHProl, Ala, Phe, Tyr, Val, C4, C5, C5OHHMG	5/3/0	0.357176	0.122742
DNM1L	3	ILMN_2286800, ILMN_1685260, ILMN_1724826	Cytoplasm	enzyme			8	OHProl, Ala, LeuIle, Phe, Sarc, Tyr, C5, C16	6/2/0	0.357407	0.122858
HAX1	2	ILMN_2289775, ILMN_2398903	Cytoplasm	other			8	OHProl, Ala, LeuIle, Sarc, Val, C2, acges, Q30	6/2/0	0.357639	0.122975
NDUFAF5	2	ILMN_2350607, ILMN_1813344	Cytoplasm	other			8	OHProl, Ala, Sarc, Val, C2, C3, C181, Q27	5/3/0	0.35787	0.123091
NFKB2	2	ILMN_2390859, ILMN_1799062	Nucleus	transcription regulator			8	OHProl, LeuIle, MeHis, Pro, Val, C4, C4OH, C5	5/3/0	0.358102	0.123208
AKAP9	1	ILMN_2400663	Cytoplasm	other			8	OHProl, LeuIle, Tyr, Val, C4OH, C5OHHMG, C16, Q26	5/3/0	0.358333	0.123324
MYBL1	1	ILMN_3241046	Nucleus	transcription regulator			8	OHProl, Glu, LeuIle, Phe, Tyr, Val, C5, Q38	6/2/0	0.358565	0.123441
LGALS3BP	1	ILMN_1659688	Plasma Membrane	transmembrane receptor	prognosis		8	Aba, Ala, LeuIle, Sarc, C3, Q22, Q23, Q27	7/1/0	0.358796	0.123558
AK2	3	ILMN_1670542, ILMN_1655645, ILMN_1716053	Cytoplasm	kinase			8	Aba, C0, C2, C182, acges, Q19, Q20, Q32	1/4/3	0.359028	0.123674
HIF1A	2	ILMN_1681283, ILMN_1763260	Nucleus	transcription regulator	diagnosis,efficacy,prognosis,response to therapy	PX 478, EZN 2968	8	Aba, Ala, C0, C3, C5, acges, Q26, Q38	3/5/0	0.359259	0.123791
ACSBG1	1	ILMN_2227011	Cytoplasm	enzyme			8	Aba, Cit, Sarc, C3, Q16, Q19, Q27, Q38	5/2/1	0.359491	0.123907
SLC25A26	3	ILMN_1659894, ILMN_1777976, ILMN_1768251	Cytoplasm	transporter			8	Ala, Val, C0, C2, C81, C16, C181, acges	2/6/0	0.359722	0.124024
ANKRD20A8P	2	ILMN_1662667, ILMN_2181867	Other	other			8	Ala, Sarc, Val, C3, C16, C181, Q20, Q27	4/3/1	0.359954	0.12414
OAS1	3	ILMN_1675640, ILMN_2410826, ILMN_1672606	Cytoplasm	enzyme			8	Ala, Tyr, C4OH, Q11, Q17, Q26, Q27, Q32	5/1/2	0.360185	0.124257
DHX58	1	ILMN_1678422	Cytoplasm	enzyme			8	Ala, LeuIle, Met, Tyr, C5, Q22, Q30, Q38	6/2/0	0.360417	0.124373
IGKV1D-33	1	ILMN_1680274	Extracellular Space	peptidase			8	Ala, Sarc, C3, C4, C5, Q19, Q20, Q27	3/3/2	0.360648	0.12449
ITM2C	2	ILMN_1680453, ILMN_2366041	Cytoplasm	other			8	Ala, Sarc, C3, C5, C81, Q19, Q20, Q27	3/3/2	0.36088	0.124607
MASTL	2	ILMN_1682336, ILMN_2135984	Cytoplasm	kinase			8	Ala, LeuIle, Sarc, Tyr, Val, C0, C5, Q27	6/2/0	0.361111	0.124723
CNTNAP1	1	ILMN_1692398	Plasma Membrane	other			8	Ala, Sarc, Tyr, C3, C16, MMA, C181, Q27	4/4/0	0.361343	0.12484
PRIM1	2	ILMN_1694502, ILMN_2210129	Nucleus	enzyme		cytarabine/fludarabine phosphate, cytarabine/filgrastim/fludarabine phosphate, fludarabine phosphate/rituximab, dexamethasone/fludarabine phosphate/mitoxantrone, alemtuzumab/cyclophosphamide/fludarabine phosphate/rituximab, alemtuzumab/fludarabine phosphate, cytarabine/fludarabine phosphate/oxaliplatin/rituximab, cyclophosphamide/fludarabine phosphate/mitoxantrone/rituximab, fludarabine phosphate…	8	Ala, Pro, Sarc, Q17, Q20, Q25, Q27, Q30	7/0/1	0.361574	0.124956
COLQ	2	ILMN_1695991, ILMN_2329114	Extracellular Space	other			8	Ala, Glu, C0, C2, acges, Q4, Q11, Q34	2/4/2	0.361806	0.125073
COCH	1	ILMN_1711514	Extracellular Space	other			8	Ala, Sarc, C3, C16, C181, Q3, Q19, Q27	3/4/1	0.362037	0.125189
IL11RA	2	ILMN_1720024, ILMN_1664912	Plasma Membrane	transmembrane receptor		oprelvekin, BMTP11	8	Ala, Pro, Sarc, C5, Q17, Q25, Q27, Q30	7/1/0	0.362269	0.125306
NR2C2	2	ILMN_1724479, ILMN_3251303	Nucleus	ligand-dependent nuclear receptor			8	Ala, Sarc, C2, C5, acges, Q19, Q20, Q38	2/4/2	0.3625	0.125423
PARPBP	1	ILMN_1727055	Nucleus	other			8	Ala, LeuIle, Pro, Val, C5, Q17, Q25, Q27	7/1/0	0.362731	0.125539
ETFB	2	ILMN_1729374, ILMN_2300970	Cytoplasm	transporter	unspecified application		8	Ala, MeHis, C2, C4OH, C181, acges, Q11, Q32	2/4/2	0.362963	0.125656
HERC5	1	ILMN_1729749	Cytoplasm	enzyme			8	Ala, Met, Tyr, Q11, Q22, Q23, Q30, Q32	6/0/2	0.363194	0.125772
SIK3	1	ILMN_1732343	Cytoplasm	kinase			8	Ala, Tyr, C2, C3, C4OH, acges, Q4, Q38	2/6/0	0.363426	0.125889
CACHD1	1	ILMN_1738854	Other	other			8	Ala, Sarc, Tyr, C2, C3, Q19, Q27, Q38	4/3/1	0.363657	0.126005
TCTEX1D2	2	ILMN_1745779, ILMN_1700955	Cytoplasm	other			8	Ala, C4, C4OH, C5, acges, Q19, Q20, Q32	1/4/3	0.363889	0.126122
SLC23A2	1	ILMN_1746578	Plasma Membrane	transporter			8	Ala, Cit, C2, C3, Q19, Q25, Q26, Q38	4/3/1	0.36412	0.126238
C8orf44-SGK3/SGK3	1	ILMN_1747020	Cytoplasm	kinase			8	Ala, Cit, Phe, Val, C3, C5, Q25, Q26	6/2/0	0.364352	0.126355
ZNF684	1	ILMN_1751393	Nucleus	transcription regulator			8	Ala, Pro, Tyr, Val, C2, C5, C181, Q38	4/4/0	0.364583	0.126472
RUBCN	1	ILMN_1763637	Cytoplasm	other			8	Ala, Sarc, Val, C0, C5, acges, Q20, Q38	3/4/1	0.364815	0.126588
DSC3	2	ILMN_1765363, ILMN_2359159	Plasma Membrane	other			8	Ala, C0, C2, C5, C181, acges, Q19, Q27	2/5/1	0.365046	0.126705
TNFRSF17	1	ILMN_1768016	Plasma Membrane	transmembrane receptor		GSK2857916, SEA-BCMA	8	Ala, Sarc, C3, C5, Q12, Q17, Q19, Q27	5/2/1	0.365278	0.126821
MPPE1	1	ILMN_1776515	Cytoplasm	enzyme			8	Ala, Sarc, C0, C3, C16, acges, Q27, Q38	3/5/0	0.365509	0.126938
ZADH2	1	ILMN_1795063	Cytoplasm	enzyme			8	Ala, Sarc, C0, C3, acges, Q19, Q27, Q30	4/3/1	0.365741	0.127054
SAMD9L	1	ILMN_1799467	Extracellular Space	other			8	Ala, C2, C16, C181, acges, Q11, Q22, Q26	3/4/1	0.365972	0.127171
OGFOD3	4	ILMN_1811991, ILMN_2388539, ILMN_3195203, ILMN_3234124	Cytoplasm	enzyme			8	Ala, Val, C3, C5, C161, C181, acges, Q27	3/5/0	0.366204	0.127288
ATP2B1	3	ILMN_1813399, ILMN_2401933, ILMN_1750599	Plasma Membrane	transporter			8	Ala, Sarc, C3, C4OH, C16, C181, acges, Q27	3/5/0	0.366435	0.127404
SEMA4F	2	ILMN_1843387, ILMN_1805007	Plasma Membrane	other			8	Ala, Sarc, Tyr, C0, C16, C181, acges, Q38	3/5/0	0.366667	0.127521
ERC1	3	ILMN_1852384, ILMN_1770281, ILMN_2342068	Cytoplasm	other			8	Ala, C0, C2, C3, C16, acges, Q12, Q27	3/5/0	0.366898	0.127637
TBC1D20	2	ILMN_2044572, ILMN_1742869	Nucleus	other			8	Ala, Pro, Sarc, Tyr, Val, Q17, Q25, Q27	8/0/0	0.36713	0.127754
JCHAIN	1	ILMN_2105441	Extracellular Space	other			8	Ala, Sarc, C3, C5, C81, Q12, Q17, Q27	5/3/0	0.367361	0.12787
NDUFAF4	1	ILMN_2205350	Cytoplasm	other			8	Ala, LeuIle, Pro, Tyr, Val, C4, C16, Q25	6/2/0	0.367593	0.127987
CENPM	1	ILMN_2368718	Cytoplasm	other			8	Ala, Sarc, C3, C4, Q12, Q19, Q27, Q38	4/3/1	0.367824	0.128104
SPATA7	2	ILMN_2388177, ILMN_1652409	Cytoplasm	other			8	Ala, MeHis, Phe, Tyr, C0, C5, C181, acges	4/4/0	0.368056	0.12822
DSTYK	1	ILMN_3180989	Cytoplasm	kinase			8	Ala, MeHis, Val, C0, C2, C3, C16, acges	3/5/0	0.368287	0.128337
IKZF5	2	ILMN_3307796, ILMN_1674024	Nucleus	transcription regulator			8	Ala, C0, C2, C4OH, C16, C181, acges, Q26	2/6/0	0.368519	0.128453
MMRN1	1	ILMN_1660114	Extracellular Space	other			8	Cit, C0, C3, C5, Q2, Q3, Q4, Q19	1/6/1	0.36875	0.12857
PROS1	1	ILMN_1671928	Extracellular Space	other	diagnosis		8	Cit, C0, C2, C3, acges, Q3, Q4, Q19	1/6/1	0.368981	0.128686
UBE2E2	1	ILMN_1707475	Cytoplasm	enzyme			8	Cit, Orn, C4OH, C5OHHMG, C181, Q20, Q26, Q32	3/3/2	0.369213	0.128803
ALOX12	1	ILMN_1713731	Cytoplasm	enzyme		sulfasalazine, balsalazide, mesalamine, masoprocol	8	Cit, C3, C4OH, Q2, Q3, Q4, Q16, Q19	2/5/1	0.369444	0.128919
ITGA2B	1	ILMN_1721888	Plasma Membrane	transmembrane receptor	unspecified application	abciximab, TP 9201, eptifibatide, tirofiban	8	Cit, C3, C4, C4OH, Q2, Q3, Q4, Q19	1/6/1	0.369676	0.129036
GP9	1	ILMN_1743290	Plasma Membrane	other	unspecified application		8	Cit, C3, C4, C4OH, Q2, Q3, Q4, Q19	1/6/1	0.369907	0.129153
CXCL5	2	ILMN_1752562, ILMN_2171384	Extracellular Space	cytokine			8	Cit, LeuIle, Sarc, C3, C182, Q11, Q16, Q27	5/2/1	0.370139	0.129269
PTTG1	1	ILMN_2042771	Nucleus	transcription regulator	prognosis		8	Cit, Glu, C0, C2, C4OH, acges, Q26, Q32	3/4/1	0.37037	0.129386
AQP10	1	ILMN_2090004	Plasma Membrane	transporter			8	Cit, C0, C2, C3, C4, C4OH, acges, Q19	1/6/1	0.370602	0.129502
F2RL3	1	ILMN_2127298	Plasma Membrane	G-protein coupled receptor			8	Cit, C2, C3, C4OH, acges, Q3, Q16, Q19	2/5/1	0.370833	0.129619
TFRC	1	ILMN_1674243	Plasma Membrane	transporter	diagnosis,efficacy	CALAA-01	8	Glu, C2, C18, C181, C182, Q11, Q26, Q34	2/4/2	0.371065	0.129735
TENT5C	1	ILMN_1713266	Extracellular Space	enzyme			8	Glu, Trp, C4OH, Q2, Q3, Q11, Q26, Q32	3/3/2	0.371296	0.129852
ZCCHC7	1	ILMN_1744980	Nucleus	other			8	Glu, MeHis, C4OH, C5OHHMG, C181, Q20, Q26, Q32	3/3/2	0.371528	0.129969
ZNFX1	1	ILMN_1745148	Nucleus	transcription regulator			8	Glu, C0, C4OH, C16, C161, C181, acges, Q26	2/6/0	0.371759	0.130085
CD47	2	ILMN_1771333, ILMN_2356991	Plasma Membrane	transmembrane receptor	unspecified application	hu5F9-G4, CC-90002, ALX148, TTI-621, TTI-622	8	Glu, LeuIle, Phe, C4, C4OH, Q5, Q26, Q32	5/2/1	0.371991	0.130202
MAPK8	1	ILMN_1849941	Cytoplasm	kinase		encorafenib, cetuximab/encorafenib, binimetinib/encorafenib, aplidine	8	Glu, MeHis, Phe, Tyr, Val, C4, Q25, Q26	7/1/0	0.372222	0.130318
FCGBP	2	ILMN_2302757, ILMN_1718984	Extracellular Space	other			8	Glu, Phe, Tyr, C0, C2, acges, Q27, Q38	4/4/0	0.372454	0.130435
RPS14	2	ILMN_2338785, ILMN_1666635	Cytoplasm	translation regulator			8	Glu, MeHis, Phe, C18, C182, Q5, Q11, Q26	5/2/1	0.372685	0.130551
SLC29A1	3	ILMN_2338963, ILMN_1723971, ILMN_2279377	Plasma Membrane	transporter	efficacy,response to therapy		8	Glu, MeHis, C2, C4OH, Q11, Q26, Q27, Q32	4/2/2	0.372917	0.130668
POM121/POM121C	2	ILMN_3235808, ILMN_3281684	Nucleus	other			8	Glu, C0, C2, C3, acges, Q19, Q26, Q38	2/5/1	0.373148	0.130784
S100A11P1	1	ILMN_3241234	Other	other			8	Glu, C0, C4, C4OH, acges, Q26, Q27, Q38	3/5/0	0.37338	0.130901
SLC4A1	1	ILMN_3285762	Plasma Membrane	transporter			8	Glu, Trp, C2, C181, C201, acges, Q26, Q34	3/4/1	0.373611	0.131018
TMEM167A	1	ILMN_1742813	Other	other			8	Glu, C0, C2, acges, Q5, Q11, Q26, Q38	3/4/1	0.373843	0.131134
GALNT11	1	ILMN_1651819	Cytoplasm	enzyme			8	LeuIle, Phe, Tyr, C0, C2, C5, acges, Q38	3/5/0	0.374074	0.131251
RIT1	1	ILMN_1656335	Plasma Membrane	enzyme			8	LeuIle, Phe, Tyr, Val, acges, Q26, Q27, Q38	6/2/0	0.374306	0.131367
REPS2	4	ILMN_1656934, ILMN_1766425, ILMN_2405797, ILMN_1724668	Cytoplasm	other			8	LeuIle, Phe, Val, C2, C4OH, Q13, Q26, Q38	5/3/0	0.374537	0.131484
NBR2	1	ILMN_1666169	Other	other			8	LeuIle, C0, C2, C4, C5, C16, C181, acges	1/7/0	0.374769	0.1316
HIST2H2BF	1	ILMN_1670093	Nucleus	other			8	LeuIle, Phe, Val, C0, C4OH, C5, C181, acges	3/5/0	0.375	0.131717
UQCRC1	1	ILMN_1671191	Cytoplasm	enzyme			8	LeuIle, Val, C2, C4OH, C5, acges, Q27, Q32	3/4/1	0.375231	0.131834
SIGLEC17P	2	ILMN_1688672, ILMN_2209551	Other	other			8	LeuIle, Tyr, C0, C2, C3, C16, C181, acges	2/6/0	0.375463	0.13195
HMGN1P38	1	ILMN_1702198	Other	other			8	LeuIle, Tyr, Val, C2, C4OH, C5, C16, acges	3/5/0	0.375694	0.132067
ZNF827	1	ILMN_1727574	Other	other			8	LeuIle, Phe, Tyr, C2, C3, C5, acges, Q38	3/5/0	0.375926	0.132183
SETDB2	1	ILMN_1731644	Nucleus	enzyme			8	LeuIle, Tyr, C0, C2, C161, C181, acges, Q38	2/6/0	0.376157	0.1323
TSHZ3	1	ILMN_1743933	Nucleus	transcription regulator			8	LeuIle, Phe, C0, C3, C5, acges, Q27, Q38	3/5/0	0.376389	0.132416
SLC26A8	3	ILMN_1755843, ILMN_2394210, ILMN_1672575	Plasma Membrane	transporter			8	LeuIle, Orn, Tyr, Val, C3, Q5, Q26, Q27	7/1/0	0.37662	0.132533
GID8	1	ILMN_1755909	Nucleus	other			8	LeuIle, Phe, Val, C0, C2, C4, acges, Q5	4/4/0	0.376852	0.132649
ATP8B5P	1	ILMN_1755920	Other	other			8	LeuIle, Phe, Pro, Tyr, Val, C5, C182, Q20	5/2/1	0.377083	0.132766
GSR	2	ILMN_1775182, ILMN_2127416	Cytoplasm	enzyme		carmustine/prednisone, carmustine	8	LeuIle, C0, C2, C3, C4OH, C16, acges, Q26	2/6/0	0.377315	0.132883
ZNF3	2	ILMN_1786215, ILMN_1778560	Nucleus	transcription regulator			8	LeuIle, Val, C0, C2, C16, acges, Q20, Q27	3/4/1	0.377546	0.132999
TRIM73/TRIM74	1	ILMN_1790253	Cytoplasm	other			8	LeuIle, Phe, Sarc, C0, C2, C3, acges, Q27	4/4/0	0.377778	0.133116
NFX1	4	ILMN_1795025, ILMN_1744959, ILMN_1698402, ILMN_1804610	Nucleus	transcription regulator			8	LeuIle, Tyr, C0, C2, C3, C16, Q34, Q38	2/5/1	0.378009	0.133232
CEP41	1	ILMN_1797209	Cytoplasm	other			8	LeuIle, Pro, Val, C3, Q17, Q25, Q27, Q30	7/1/0	0.378241	0.133349
NFATC3	3	ILMN_1800976, ILMN_1685810, ILMN_2360028	Nucleus	transcription regulator			8	LeuIle, Sarc, C3, C5, C16, C181, acges, Q38	2/6/0	0.378472	0.133465
RBM43	2	ILMN_1858599, ILMN_3251415	Other	other			8	LeuIle, Phe, Tyr, Val, C2, C5, C6, Q27	5/3/0	0.378704	0.133582
AMACR	2	ILMN_2367172, ILMN_1792741	Cytoplasm	enzyme	diagnosis,disease progression		8	LeuIle, Phe, C2, C5, C5OHHMG, C16, C181, Q34	2/5/1	0.378935	0.133699
LINC00926	1	ILMN_3236036	Other	other			8	LeuIle, Phe, Tyr, Val, C2, C161, C181, Q32	4/3/1	0.379167	0.133815
EIF3CL	2	ILMN_3238570, ILMN_1660942	Other	other			8	LeuIle, Phe, Val, C0, C4, acges, Q19, Q27	4/3/1	0.379398	0.133932
KRBA1	1	ILMN_3239060	Other	other			8	LeuIle, C0, C2, C3, C5, acges, Q34, Q38	1/6/1	0.37963	0.134048
TMEM59L	1	ILMN_3245912	Cytoplasm	other			8	LeuIle, C2, C3, C4OH, C16, C181, C182, acges	1/7/0	0.379861	0.134165
ANP32BP1	2	ILMN_3283742, ILMN_3207233	Other	other			8	LeuIle, MeHis, Phe, Tyr, Val, C2, Q11, Q34	5/1/2	0.380093	0.134281
ARHGAP27	1	ILMN_1656361	Cytoplasm	other			8	MeHis, C0, C2, C4, C16, C181, acges, Q38	1/7/0	0.380324	0.134398
ZNF415	1	ILMN_1664292	Nucleus	transcription regulator			8	MeHis, C3, C4, C5, C5OHHMG, acges, Q19, Q38	1/6/1	0.380556	0.134515
BLK	1	ILMN_1668277	Cytoplasm	kinase		osimertinib, afatinib/osimertinib, erlotinib/osimertinib, gefitinib/osimertinib	8	MeHis, C2, C3, C4OH, C181, acges, Q19, Q32	1/5/2	0.380787	0.134631
EPHA4	1	ILMN_1672022	Plasma Membrane	kinase			8	MeHis, Phe, C0, C2, C5, C16, C181, acges	2/6/0	0.381019	0.134748
RPL11	2	ILMN_1672446, ILMN_2114876	Cytoplasm	other			8	MeHis, C0, C2, C3, C4OH, acges, Q32, Q34	1/5/2	0.38125	0.134864
SMIM19	1	ILMN_1677385	Nucleus	other			8	MeHis, Tyr, Val, C0, C4, C4OH, C16, C181	3/5/0	0.381481	0.134981
ADARB1	2	ILMN_1679797, ILMN_2319326	Nucleus	enzyme			8	MeHis, C0, C2, C5, C16, C18, C181, acges	1/7/0	0.381713	0.135097
RSRC1	1	ILMN_1682494	Nucleus	other			8	MeHis, Phe, Tyr, C0, C2, C16, acges, Q34	3/4/1	0.381944	0.135214
SEMA4D	1	ILMN_1687533	Plasma Membrane	transmembrane receptor		VX15/2503	8	MeHis, C0, C2, C4, C4OH, acges, Q26, Q38	2/6/0	0.382176	0.13533
MRTFB	1	ILMN_1690807	Nucleus	transcription regulator			8	MeHis, Phe, C4, C4OH, C5, C161, Q20, Q32	2/4/2	0.382407	0.135447
OCIAD2	2	ILMN_1700306, ILMN_1772286	Cytoplasm	other			8	MeHis, C0, C2, C4, C182, acges, Q19, Q34	1/5/2	0.382639	0.135564
DUSP2	1	ILMN_1712959	Nucleus	phosphatase			8	MeHis, Sarc, Tyr, C0, C3, acges, Q33, Q38	3/5/0	0.38287	0.13568
PSTPIP2	1	ILMN_1713058	Cytoplasm	other			8	MeHis, Pro, C0, C5, C16, C181, C182, acges	2/6/0	0.383102	0.135797
C14orf132	1	ILMN_1713744	Other	other			8	MeHis, C0, C5, C16, C18, C181, acges, Q19	1/6/1	0.383333	0.135913
ZIK1	1	ILMN_1719646	Other	other			8	MeHis, C0, C3, C5OHHMG, C16, C181, acges, Q19	1/6/1	0.383565	0.13603
PPDPF	1	ILMN_1720430	Other	other			8	MeHis, C0, C4OH, C5, C161, acges, Q20, Q32	1/5/2	0.383796	0.136146
ZDHHC23	1	ILMN_1736901	Other	other			8	MeHis, C2, C3, C161, C181, acges, Q19, Q38	1/6/1	0.384028	0.136263
ZNF256	1	ILMN_1757408	Nucleus	transcription regulator			8	MeHis, Phe, Tyr, Val, C4OH, C5OHHMG, C181, Q19	4/3/1	0.384259	0.13638
METTL23	4	ILMN_1764323, ILMN_1688727, ILMN_2382724, ILMN_2280731	Cytoplasm	other			8	MeHis, C0, C2, C4OH, C16, C181, acges, Q32	1/6/1	0.384491	0.136496
DROSHA	1	ILMN_1790410	Nucleus	enzyme			8	MeHis, C0, C2, C5, C16, C181, acges, Q19	1/6/1	0.384722	0.136613
XPC	1	ILMN_1790807	Nucleus	other	diagnosis		8	MeHis, Tyr, C0, C2, C5, C16, C181, acges	2/6/0	0.384954	0.136729
C1orf109	1	ILMN_2077886	Other	other			8	MeHis, Orn, C2, C4, C5, C16, C181, Q20	2/5/1	0.385185	0.136846
SNRK	2	ILMN_2107184, ILMN_1794399	Cytoplasm	kinase			8	MeHis, Phe, C2, C4, C6, C181, Q5, Q26	4/4/0	0.385417	0.136962
SPIB	1	ILMN_2143314	Nucleus	transcription regulator			8	MeHis, C0, C2, C3, C4, C4OH, C5, acges	1/7/0	0.385648	0.137079
BEX2	1	ILMN_2181892	Nucleus	other			8	MeHis, C0, C2, C16, C181, C182, acges, Q19	1/6/1	0.38588	0.137195
GRAP	1	ILMN_2264011	Cytoplasm	other			8	MeHis, C0, C2, C5, C182, acges, Q2, Q34	1/6/1	0.386111	0.137312
UPF2	1	ILMN_2383693	Cytoplasm	other			8	MeHis, C2, C4OH, C5, C5OHHMG, Q2, Q3, Q26	2/6/0	0.386343	0.137429
ZNF667-AS1	1	ILMN_3268403	Other	other			8	MeHis, C0, C2, C4, C16, acges, Q11, Q34	1/5/2	0.386574	0.137545
CCT6B	1	ILMN_1699610	Cytoplasm	transporter			8	Orn, Sarc, C2, C3, C4OH, Q19, Q32, Q38	2/4/2	0.386806	0.137662
FAM117B	2	ILMN_3244607, ILMN_1739942	Other	other			8	Orn, C4OH, C161, C181, Q5, Q25, Q26, Q32	4/3/1	0.387037	0.137778
AVPI1	1	ILMN_1671731	Other	other			8	Phe, Sarc, Tyr, Val, C3, Q27, Q33, Q38	5/3/0	0.387269	0.137895
ZNF567	1	ILMN_1687544	Nucleus	transcription regulator			8	Phe, C2, C4OH, C5, C5OHHMG, C18, C181, Q34	1/6/1	0.3875	0.138011
SMIM14	2	ILMN_1713892, ILMN_2224907	Cytoplasm	other			8	Phe, C0, C4OH, C5OHHMG, Q3, Q4, Q5, Q32	2/5/1	0.387731	0.138128
TARSL2	1	ILMN_1720267	Other	enzyme			8	Phe, Sarc, C0, C2, C3, C181, acges, Q38	2/6/0	0.387963	0.138245
TMEM106B	2	ILMN_1726288, ILMN_2067607	Cytoplasm	other			8	Phe, Val, C4, C4OH, C5, C5OHHMG, C6, C181	2/6/0	0.388194	0.138361
AKAP7	1	ILMN_1733690	Plasma Membrane	other			8	Phe, Tyr, C0, C2, C5OHHMG, C161, acges, Q26	3/5/0	0.388426	0.138478
LETMD1	1	ILMN_1754149	Plasma Membrane	other	unspecified application		8	Phe, Pro, Tyr, C0, C4, C4OH, acges, Q25	4/4/0	0.388657	0.138594
YIF1B	2	ILMN_1758055, ILMN_1773687	Cytoplasm	other			8	Phe, C0, C2, acges, Q16, Q26, Q27, Q38	4/4/0	0.388889	0.138711
CEP120	1	ILMN_1781077	Cytoplasm	other			8	Phe, Val, C0, C4, C4OH, C5, C16, Q26	3/5/0	0.38912	0.138827
CEP57	1	ILMN_1791568	Cytoplasm	other			8	Phe, C4OH, C5, C5OHHMG, C16, C181, Q26, Q32	2/5/1	0.389352	0.138944
SMUG1	1	ILMN_1804642	Nucleus	enzyme			8	Phe, C0, C2, C3, C5, acges, Q19, Q26	2/5/1	0.389583	0.13906
CFH	3	ILMN_1810910, ILMN_2412192, ILMN_1657803	Extracellular Space	other	unspecified application		8	Phe, Tyr, C0, acges, Q3, Q4, Q27, Q30	4/4/0	0.389815	0.139177
PIM1	1	ILMN_1815023	Cytoplasm	kinase	disease progression,prognosis	SGI 1776, AZD-1208, LGH447, PIM/FLT3 kinase inhibitor SEL24	8	Phe, Tyr, C4, C4OH, C5, C161, Q20, Q38	2/5/1	0.390046	0.139294
GPR89A/GPR89B	4	ILMN_2116594, ILMN_1696510, ILMN_1804539, ILMN_1689869	Cytoplasm	ion channel			8	Phe, C2, C3, C4OH, C5, acges, Q27, Q32	2/5/1	0.390278	0.13941
MAPK1	2	ILMN_2235283, ILMN_1767320	Cytoplasm	kinase	efficacy	MAP kinase1 inhibitor, binimetinib, ulixertinib, LY-3007113, pexmetinib, LY3214996, LTT462, KO-947, ASN007, ASTX029	8	Phe, Tyr, C2, C3, C141, acges, Q27, Q38	3/5/0	0.390509	0.139527
AMY2B	1	ILMN_2073157	Extracellular Space	enzyme		ascorbic acid, acarbose	8	Phe, C2, C4, C4OH, Q3, Q26, Q32, Q38	2/5/1	0.390741	0.139643
JOSD1	1	ILMN_1668535	Cytoplasm	peptidase			8	Pro, Sarc, C0, C3, C5, acges, Q27, Q38	3/5/0	0.390972	0.13976
PATL2	2	ILMN_1768551, ILMN_3306672	Cytoplasm	translation regulator			8	Pro, C4OH, C5OHHMG, C16, MMA, C181, Q11, Q25	2/5/1	0.391204	0.139876
IL1B	1	ILMN_1775501	Extracellular Space	cytokine	diagnosis,efficacy,prognosis	canakinumab, gevokizumab, canakinumab/INS, gallium nitrate	8	Pro, Tyr, C0, C2, C16, C181, acges, Q30	3/5/0	0.391435	0.139993
ARID4A	3	ILMN_1676626, ILMN_1810229, ILMN_2338447	Nucleus	transcription regulator			8	Sarc, Tyr, C4OH, C5, C5OHHMG, C16, Q26, Q27	4/4/0	0.391667	0.14011
CXCR4	2	ILMN_1801584, ILMN_2320888	Plasma Membrane	G-protein coupled receptor	diagnosis	AMD 11070, ulocuplumab, cladribine/cytarabine/filgrastim/idarubicin/plerixafor, POL6326, BL-8040, LY-2510924, burixafor, USL311, PF-06747143, plerixafor, filgrastim/plerixafor	8	Sarc, C0, C2, C5, C16, acges, Q19, Q27	2/5/1	0.391898	0.140226
TUBGCP5	1	ILMN_1803045	Cytoplasm	other			8	Sarc, Tyr, Val, C2, C3, acges, Q27, Q38	4/4/0	0.39213	0.140343
TRAPPC9	2	ILMN_1826285, ILMN_1711368	Plasma Membrane	other			8	Sarc, C0, C2, C3, C4OH, C5, acges, Q19	1/6/1	0.392361	0.140459
RFX5	1	ILMN_1741200	Nucleus	transcription regulator			8	Trp, C2, C4OH, C161, C181, Q26, Q32, Q34	2/4/2	0.392593	0.140576
STAB1	1	ILMN_1655987	Plasma Membrane	transporter			8	Tyr, C0, C2, C3, C4, C5, acges, Q26	2/6/0	0.392824	0.140692
KIAA0319L	2	ILMN_1656042, ILMN_2260500	Cytoplasm	other			8	Tyr, C2, C3, C16, acges, Q27, Q30, Q38	3/5/0	0.393056	0.140809
PAQR8	1	ILMN_1694589	Plasma Membrane	other			8	Tyr, C0, C2, C4OH, C5, C181, acges, Q34	1/6/1	0.393287	0.140926
FBXW5	1	ILMN_1701375	Cytoplasm	enzyme			8	Tyr, C0, C2, C4OH, C5, C5OHHMG, acges, Q20	1/6/1	0.393519	0.141042
MMP25	2	ILMN_1717207, ILMN_1797471	Plasma Membrane	peptidase		marimastat	8	Tyr, C2, C16, MMA, C181, acges, Q26, Q38	2/6/0	0.39375	0.141159
CALY	1	ILMN_1771622	Plasma Membrane	transmembrane receptor		trifluoperazine	8	Tyr, Val, C3, C5, C16, C181, Q19, Q38	2/5/1	0.393981	0.141275
ARRDC1-AS1	1	ILMN_1799320	Other	other			8	Tyr, C0, C2, C3, C181, acges, Q19, Q38	1/6/1	0.394213	0.141392
CEP295	1	ILMN_3235104	Cytoplasm	other			8	Tyr, C0, C2, C3, acges, Q3, Q4, Q26	2/6/0	0.394444	0.141508
SNRPCP2	1	ILMN_3266471	Other	other			8	Tyr, C0, C2, C4OH, C16, C181, acges, Q32	1/6/1	0.394676	0.141625
HSPB1	1	ILMN_1674236	Cytoplasm	other	diagnosis,efficacy		8	Val, C2, C4OH, C16, acges, Q26, Q32, Q38	2/5/1	0.394907	0.141741
PGRMC2	1	ILMN_2195236	Nucleus	other			8	Val, C5OHHMG, C16, C18, C182, Q19, Q27, Q38	2/5/1	0.395139	0.141858
NUDT7	1	ILMN_3226181	Cytoplasm	enzyme	safety		8	Val, C0, C2, C4, C5, C5OHHMG, acges, Q26	2/6/0	0.39537	0.141975
ACTR5	1	ILMN_1652594	Nucleus	other			8	C0, C3, C4OH, C16, C181, acges, Q19, Q38	0/7/1	0.395602	0.142091
CRAMP1	1	ILMN_1660551	Other	other			8	C0, C2, C3, C4OH, acges, Q19, Q32, Q38	0/6/2	0.395833	0.142208
PLEKHA1	2	ILMN_1662839, ILMN_2394250	Cytoplasm	other			8	C0, C2, C4OH, C5OHHMG, acges, Q5, Q21, Q32	1/5/2	0.396065	0.142324
LIN7B	1	ILMN_1663444	Cytoplasm	other			8	C0, C2, C16, C18, C181, acges, Q19, Q34	0/6/2	0.396296	0.142441
PTCD2	2	ILMN_1677221, ILMN_2051867	Cytoplasm	other			8	C0, C2, C3, C5, C181, acges, Q17, Q25	2/6/0	0.396528	0.142557
UIMC1	1	ILMN_1691188	Nucleus	other			8	C0, C2, C4OH, C16, C161, C181, acges, Q20	0/7/1	0.396759	0.142674
ITGB3BP	1	ILMN_1692790	Nucleus	other			8	C0, C2, C4, C4OH, C5, C16, C181, acges	0/8/0	0.396991	0.142791
SPTSSA	1	ILMN_1699676	Cytoplasm	enzyme			8	C0, C4OH, C16, C161, C181, Q19, Q20, Q32	0/5/3	0.397222	0.142907
UBFD1	1	ILMN_1700811	Other	other			8	C0, C2, C3, C16, C181, acges, Q19, Q38	0/7/1	0.397454	0.143024
CD93	1	ILMN_1704730	Plasma Membrane	other			8	C0, C2, C4OH, C16, C161, C181, acges, Q32	0/7/1	0.397685	0.14314
MEIS1	1	ILMN_1705685	Nucleus	transcription regulator			8	C0, C2, C3, C4OH, C5, acges, Q19, Q32	0/6/2	0.397917	0.143257
WDR20	3	ILMN_1707199, ILMN_2361324, ILMN_2409706	Nucleus	peptidase			8	C0, C2, C4OH, C5, C16, C161, C181, acges	0/8/0	0.398148	0.143373
SLC29A3	1	ILMN_1717326	Plasma Membrane	transporter			8	C0, C2, C4, C4OH, C161, C181, acges, Q32	0/7/1	0.39838	0.14349
NGLY1	1	ILMN_1728779	Cytoplasm	enzyme			8	C0, C2, C3, C4OH, C16, C181, acges, Q38	0/8/0	0.398611	0.143606
OCRL	1	ILMN_1760855	Cytoplasm	phosphatase			8	C0, C2, C3, C5, C16, C181, acges, Q19	0/7/1	0.398843	0.143723
DPH5	1	ILMN_1770048	Cytoplasm	enzyme			8	C0, C2, C4OH, C16, C181, C182, acges, Q26	1/7/0	0.399074	0.14384
ZHX3	1	ILMN_1774387	Nucleus	transcription regulator			8	C0, C2, C4OH, C16, C181, acges, Q19, Q32	0/6/2	0.399306	0.143956
MAP1LC3A	1	ILMN_1776188	Cytoplasm	other	efficacy		8	C0, C2, C4OH, C16, C181, acges, Q26, Q32	1/6/1	0.399537	0.144073
GLCCI1	1	ILMN_1781431	Cytoplasm	other			8	C0, C4OH, C5, acges, Q19, Q20, Q26, Q38	1/5/2	0.399769	0.144189
HIST1H3F	1	ILMN_1788489	Nucleus	other			8	C0, C2, C4, C4OH, C181, acges, Q19, Q32	0/6/2	0.4	0.144306
DDIAS	1	ILMN_1790100	Cytoplasm	other			8	C0, C2, C4OH, C5, C5OHHMG, C181, acges, Q20	0/7/1	0.400231	0.144422
RSBN1	1	ILMN_1791097	Nucleus	other			8	C0, C2, C4OH, C5, C16, C181, acges, Q32	0/7/1	0.400463	0.144539
KDM1A	1	ILMN_1813840	Nucleus	enzyme	unspecified application	GSK-2879552, RO7051790, IMG-7289, CC-90011, INCB059872	8	C0, C2, C3, C4OH, acges, Q19, Q32, Q38	0/6/2	0.400694	0.144656
ZNF34	1	ILMN_2124816	Nucleus	transcription regulator			8	C0, C2, C4OH, C16, C181, acges, Q32, Q38	0/7/1	0.400926	0.144772
BEX1	1	ILMN_2234697	Other	other			8	C0, C2, C3, C4, acges, Q2, Q3, Q19	0/7/1	0.401157	0.144889
UBE2V1P2	2	ILMN_3224290, ILMN_3301168	Other	other			8	C0, C2, C3, C181, acges, Q11, Q34, Q38	0/6/2	0.401389	0.145005
SNHG7	3	ILMN_3233229, ILMN_3227023, ILMN_3233205	Other	other			8	C0, C2, C3, C16, C181, C182, acges, Q19	0/7/1	0.40162	0.145122
LINC01184	1	ILMN_3242977	Other	other			8	C0, C2, C4, C4OH, C6, C161, C181, acges	0/8/0	0.401852	0.145238
DANCR	1	ILMN_3248882	Other	other			8	C0, C2, C4, C16, C18, C181, acges, Q34	0/7/1	0.402083	0.145355
HTATSF1P2	1	ILMN_3307276	Other	other			8	C0, C2, C4, C4OH, C181, acges, Q32, Q34	0/6/2	0.402315	0.145472
mir-129	1	ILMN_3308505	Cytoplasm	microRNA			8	C0, C2, C3, C4OH, C5, C16, acges, Q34	0/7/1	0.402546	0.145588
SAMSN1	2	ILMN_2171289, ILMN_1684887	Nucleus	other			8	C0, C2, C141, acges, Q1, Q11, Q32, Q34	1/4/3	0.402778	0.145705
IQCB1	2	ILMN_1657818, ILMN_2316104	Extracellular Space	other			8	C2, C4OH, C5, C16, C181, acges, Q20, Q32	0/6/2	0.403009	0.145821
RIN1	1	ILMN_1660858	Cytoplasm	other			8	C2, C4OH, C5, C16, C181, acges, Q26, Q27	2/6/0	0.403241	0.145938
TNFRSF10B	1	ILMN_1699265	Plasma Membrane	transmembrane receptor		tigatuzumab, conatumumab, drozitumab, dulanermin, DS-8273a, RO6874813, GEN1029	8	C2, C4OH, acges, Q17, Q19, Q26, Q32, Q38	2/4/2	0.403472	0.146054
HECTD1	1	ILMN_1706094	Other	enzyme			8	C2, C4OH, C5, C5OHHMG, C81, Q20, Q32, Q34	0/5/3	0.403704	0.146171
RPL31	1	ILMN_1754195	Cytoplasm	other			8	C2, C4, C4OH, C16, C181, C182, acges, Q26	1/7/0	0.403935	0.146287
SNRNP48	1	ILMN_1754304	Nucleus	other			8	C2, C4OH, C16, C181, acges, Q19, Q32, Q38	0/6/2	0.404167	0.146404
LHFPL6	1	ILMN_1767448	Other	other			8	C2, C3, C5OHHMG, C16, C181, acges, Q19, Q38	0/7/1	0.404398	0.146521
ITPR1	1	ILMN_1789505	Cytoplasm	ion channel			8	C2, C4OH, C5, C5OHHMG, C16, C161, C181, Q32	0/7/1	0.40463	0.146637
C16orf74	1	ILMN_1806149	Other	other			8	C2, C3, C5, C181, Q19, Q20, Q26, Q38	1/5/2	0.404861	0.146754
SLC22A4	2	ILMN_2050911, ILMN_1685057	Plasma Membrane	transporter			8	C2, C4, C4OH, C18, C182, Q5, Q32, Q34	1/5/2	0.405093	0.14687
TFDP2	2	ILMN_2116639, ILMN_1793671	Nucleus	transcription regulator			8	C2, C4OH, C81, C16, C181, acges, Q19, Q32	0/6/2	0.405324	0.146987
ELOVL5	1	ILMN_2174369	Cytoplasm	enzyme			8	C2, C4, C4OH, C5OHHMG, C161, acges, Q26, Q32	1/6/1	0.405556	0.147103
RNU1-28P	1	ILMN_3240220	Other	other			8	C2, C3, C16, C161, C181, acges, Q34, Q38	0/7/1	0.405787	0.14722
DHRS4-AS1	2	ILMN_3261811, ILMN_3187771	Other	other			8	C2, C4, C4OH, C5, C181, Q20, Q32, Q34	0/5/3	0.406019	0.147337
RPSAP49	2	ILMN_3274271, ILMN_3219643	Other	other			8	C2, C16, C18, C181, C182, C201, acges, Q19	0/7/1	0.40625	0.147453
ATRN	4	ILMN_1678541, ILMN_2355586, ILMN_1772124, ILMN_1761850	Extracellular Space	other			8	C3, C4OH, C5, C5OHHMG, C16, C181, acges, Q20	0/7/1	0.406481	0.14757
BCAS4	2	ILMN_2325506, ILMN_1808059	Cytoplasm	other			8	C3, C4, C4OH, C181, acges, Q19, Q32, Q38	0/6/2	0.406713	0.147686
ZNF318	2	ILMN_1792305, ILMN_2174729	Nucleus	other			8	C4, C5, C161, C181, Q19, Q20, Q32, Q38	0/5/3	0.406944	0.147803
SAV1	1	ILMN_2050654	Cytoplasm	other			8	C4, C4OH, C5, C16, C161, C181, Q20, Q34	0/6/2	0.407176	0.147919
PPM1D	1	ILMN_1670875	Cytoplasm	phosphatase			8	C4OH, C5, C5OHHMG, C161, C181, Q26, Q30, Q32	2/5/1	0.407407	0.148036
KMT5A	1	ILMN_1651936	Nucleus	enzyme			7	OHProl, Ala, LeuIle, Phe, Sarc, Val, Q27	7/0/0	0.40761	0.148152
RIOK1	1	ILMN_1652487	Cytoplasm	kinase			7	OHProl, LeuIle, Phe, Pro, Tyr, Val, C16	6/1/0	0.407813	0.148269
RGS1	1	ILMN_1656011	Plasma Membrane	other			7	OHProl, Ala, Sarc, Val, C3, Q1, Q26	6/1/0	0.408015	0.148386
LIG3	2	ILMN_1660582, ILMN_2373335	Nucleus	enzyme			7	OHProl, LeuIle, MeHis, Sarc, Val, Q27, Q38	6/1/0	0.408218	0.148502
CLN3	2	ILMN_1669281, ILMN_2394381	Cytoplasm	other			7	OHProl, Ala, LeuIle, Phe, Sarc, Val, Q27	7/0/0	0.40842	0.148619
GMCL1	2	ILMN_1670532, ILMN_2194627	Nucleus	other			7	OHProl, LeuIle, Val, C4OH, C6, C16, Q32	3/3/1	0.408623	0.148735
ZNF225	1	ILMN_1674064	Nucleus	transcription regulator			7	OHProl, LeuIle, Tyr, Val, C16, C181, Q38	4/3/0	0.408825	0.148852
RBAK	1	ILMN_1674072	Nucleus	transcription regulator			7	OHProl, LeuIle, Phe, C4, C4OH, C16, C181	3/4/0	0.409028	0.148968
POLR1E	2	ILMN_1678934, ILMN_2110167	Nucleus	enzyme			7	OHProl, LeuIle, MeHis, Phe, Val, C3, C4	5/2/0	0.40923	0.149085
ARL5B	1	ILMN_1680465	Other	enzyme			7	OHProl, Ala, LeuIle, Pro, Sarc, Val, Q25	7/0/0	0.409433	0.149202
G2E3	1	ILMN_1680643	Cytoplasm	enzyme			7	OHProl, LeuIle, C4, C4OH, C5, C5OHHMG, C161	2/5/0	0.409635	0.149318
ZNF540	1	ILMN_1681846	Cytoplasm	translation regulator	unspecified application		7	OHProl, LeuIle, MeHis, C0, C2, acges, Q38	3/4/0	0.409838	0.149435
C2CD5	1	ILMN_1682572	Cytoplasm	other			7	OHProl, LeuIle, Tyr, C4, C4OH, C5OHHMG, Q5	4/3/0	0.410041	0.149551
COA5	1	ILMN_1683065	Cytoplasm	other			7	OHProl, Tyr, C4, C4OH, C5, C181, Q32	2/4/1	0.410243	0.149668
VPS41	3	ILMN_1703379, ILMN_1796075, ILMN_2280911	Cytoplasm	transporter			7	OHProl, Ala, Pro, Tyr, Val, C4OH, Q27	6/1/0	0.410446	0.149784
LATS2	1	ILMN_1703412	Nucleus	kinase			7	OHProl, LeuIle, Val, C0, C3, C16, C181	3/4/0	0.410648	0.149901
KPNB1	1	ILMN_1703949	Nucleus	transporter			7	OHProl, LeuIle, Phe, Val, C5OHHMG, Q2, Q3	4/3/0	0.410851	0.150017
ORC5	2	ILMN_1705093, ILMN_1688094	Nucleus	other			7	OHProl, LeuIle, Phe, Val, C5, C5OHHMG, Q5	5/2/0	0.411053	0.150134
FAM43A	1	ILMN_1706015	Other	other			7	OHProl, C2, C4, C4OH, C16, C161, Q32	1/5/1	0.411256	0.150251
SLCO3A1	3	ILMN_1706261, ILMN_1654735, ILMN_1678928	Plasma Membrane	transporter			7	OHProl, LeuIle, Tyr, Val, C4, Q30, Q38	5/2/0	0.411458	0.150367
THADA	2	ILMN_1706818, ILMN_1811624	Cytoplasm	other			7	OHProl, LeuIle, Val, C0, C3, acges, Q19	3/3/1	0.411661	0.150484
FBXO5	1	ILMN_1710676	Nucleus	enzyme			7	OHProl, LeuIle, Val, C4, C5, Q20, Q38	3/3/1	0.411863	0.1506
ZBTB17	1	ILMN_1711048	Nucleus	transcription regulator			7	OHProl, LeuIle, Tyr, Val, C4, Q5, Q26	6/1/0	0.412066	0.150717
SLC10A3	1	ILMN_1712887	Plasma Membrane	transporter			7	OHProl, Ala, Sarc, C2, Q2, Q3, Q4	3/4/0	0.412269	0.150833
LAMP5	1	ILMN_1713561	Cytoplasm	other			7	OHProl, Ala, Sarc, Tyr, Val, C3, C10	5/2/0	0.412471	0.15095
SLC6A9	2	ILMN_1714445, ILMN_2252701	Plasma Membrane	transporter			7	OHProl, Phe, Sarc, C5OHHMG, C161, Q32, Q34	3/2/2	0.412674	0.151067
IVNS1ABP	3	ILMN_1717877, ILMN_2397750, ILMN_1715133	Nucleus	other			7	OHProl, Glu, Phe, Tyr, C3, Q27, Q38	5/2/0	0.412876	0.151183
ZNF222	1	ILMN_1723253	Nucleus	transcription regulator			7	OHProl, Ala, LeuIle, Phe, C3, C5, Q38	4/3/0	0.413079	0.1513
LILRB5	2	ILMN_1732919, ILMN_2339294	Plasma Membrane	transmembrane receptor			7	OHProl, Ala, LeuIle, Tyr, Q11, Q17, Q38	5/1/1	0.413281	0.151416
DMTF1	2	ILMN_1750075, ILMN_2119486	Nucleus	transcription regulator			7	OHProl, LeuIle, Phe, C2, C4, C4OH, acges	3/4/0	0.413484	0.151533
ADA2	2	ILMN_1751851, ILMN_1686283	Extracellular Space	enzyme			7	OHProl, Ala, Sarc, Tyr, Q2, Q26, Q30	6/1/0	0.413686	0.151649
PHF19	2	ILMN_1756676, ILMN_1745420	Nucleus	other			7	OHProl, Ala, Sarc, C4OH, C5OHHMG, C181, Q12	4/3/0	0.413889	0.151766
ZNF689	1	ILMN_1759008	Nucleus	transcription regulator			7	OHProl, LeuIle, Phe, Val, C4, C4OH, Q26	5/2/0	0.414091	0.151883
NCKAP5L	1	ILMN_1763640	Cytoplasm	other			7	OHProl, LeuIle, Phe, Tyr, Val, acges, Q27	6/1/0	0.414294	0.151999
SLC38A1	2	ILMN_1769911, ILMN_2266948	Plasma Membrane	transporter			7	OHProl, Glu, C2, C4OH, C5OHHMG, C181, Q32	2/4/1	0.414497	0.152116
SRSF7	1	ILMN_1778836	Nucleus	other			7	OHProl, LeuIle, Pro, Tyr, Val, C81, Q38	5/2/0	0.414699	0.152232
ENPP2	2	ILMN_1780799, ILMN_2373791	Plasma Membrane	enzyme			7	OHProl, Ala, LeuIle, Sarc, Val, Q25, Q27	7/0/0	0.414902	0.152349
MTERF3	2	ILMN_1782504, ILMN_2044617	Cytoplasm	other			7	OHProl, LeuIle, Phe, Val, C4, C4OH, C5	4/3/0	0.415104	0.152465
C5orf51	2	ILMN_1783023, ILMN_3237850	Other	other			7	OHProl, LeuIle, Val, C4OH, C5OHHMG, C16, C181	3/4/0	0.415307	0.152582
AP5S1	1	ILMN_1785644	Cytoplasm	other			7	OHProl, LeuIle, Tyr, C2, C4OH, C181, Q32	3/3/1	0.415509	0.152698
MLH1	1	ILMN_1788363	Nucleus	enzyme	diagnosis,efficacy,prognosis		7	OHProl, LeuIle, Phe, Pro, Val, Q17, Q25	7/0/0	0.415712	0.152815
NCF1	2	ILMN_1788768, ILMN_1697309	Cytoplasm	enzyme	efficacy		7	OHProl, LeuIle, MeHis, C4, C5OHHMG, acges, Q20	3/3/1	0.415914	0.152932
MGAT4B	1	ILMN_1796106	Cytoplasm	enzyme	diagnosis		7	OHProl, Glu, LeuIle, Phe, C5OHHMG, Q26, Q27	6/1/0	0.416117	0.153048
EXTL2	1	ILMN_1797950	Cytoplasm	enzyme			7	OHProl, LeuIle, Pro, Tyr, Val, C5, Q25	6/1/0	0.416319	0.153165
BAIAP3	1	ILMN_1810550	Extracellular Space	other			7	OHProl, LeuIle, C0, C3, C16, C181, Q27	3/4/0	0.416522	0.153281
ZNF343	1	ILMN_1810832	Other	other			7	OHProl, Phe, Pro, Val, C5, C16, Q25	5/2/0	0.416725	0.153398
MRPL35	3	ILMN_1812777, ILMN_1753016, ILMN_2341952	Cytoplasm	other			7	OHProl, LeuIle, C4OH, C16, C18, C181, Q30	3/4/0	0.416927	0.153514
TRIM69	2	ILMN_1813430, ILMN_2381834	Nucleus	enzyme			7	OHProl, Ala, LeuIle, C161, Q11, Q27, Q32	4/1/2	0.41713	0.153631
DHCR7	1	ILMN_1815626	Cytoplasm	enzyme	diagnosis		7	OHProl, Sarc, Tyr, C0, C4OH, acges, Q27	4/3/0	0.417332	0.153748
LRRC40	2	ILMN_1916609, ILMN_2131756	Nucleus	other			7	OHProl, Sarc, Val, C4, C5, C181, Q19	3/3/1	0.417535	0.153864
FAM76B	1	ILMN_2130514	Nucleus	other			7	OHProl, LeuIle, Phe, Tyr, Val, C16, Q26	6/1/0	0.417737	0.153981
LIN9	1	ILMN_2137084	Nucleus	other			7	OHProl, LeuIle, Phe, Tyr, Val, C4OH, C5	5/2/0	0.41794	0.154097
PTS	2	ILMN_2162328, ILMN_1720322	Cytoplasm	enzyme			7	OHProl, LeuIle, Sarc, Tyr, Val, C3, Q30	6/1/0	0.418142	0.154214
TTC19	1	ILMN_2192385	Cytoplasm	other			7	OHProl, Phe, C2, acges, Q19, Q26, Q38	3/3/1	0.418345	0.15433
CTLA4	3	ILMN_2261627, ILMN_2348905, ILMN_1763487	Plasma Membrane	transmembrane receptor	diagnosis,efficacy	ipilimumab, ticilimumab, ipilimumab/nivolumab, anti CTLA-4 antibody, BMS-986218, MK-1308, AGEN1884, XmAb20717, REGN4659, ADU-1604	7	OHProl, Ala, LeuIle, Sarc, Val, C81, Q27	6/1/0	0.418547	0.154447
SUPT3H	2	ILMN_2274199, ILMN_1813277	Nucleus	transcription regulator			7	OHProl, LeuIle, Val, C2, Q19, Q30, Q34	4/1/2	0.41875	0.154563
PPP1R8	1	ILMN_2321485	Nucleus	phosphatase			7	OHProl, LeuIle, Phe, Pro, Val, C16, C181	5/2/0	0.418953	0.15468
TRAPPC11	2	ILMN_2338921, ILMN_1752086	Cytoplasm	other			7	OHProl, Phe, C4, C4OH, C5, C5OHHMG, C181	2/5/0	0.419155	0.154797
COASY	1	ILMN_2352326	Cytoplasm	kinase			7	OHProl, LeuIle, MeHis, Tyr, Val, C5, Q27	6/1/0	0.419358	0.154913
RBBP8	1	ILMN_2363621	Nucleus	enzyme			7	OHProl, Ala, Sarc, Q11, Q12, Q17, Q27	6/0/1	0.41956	0.15503
AK5	1	ILMN_2387712	Cytoplasm	kinase			7	OHProl, C0, C2, C181, acges, Q26, Q38	2/5/0	0.419763	0.155146
KMT2C	3	ILMN_2408877, ILMN_1736165, ILMN_1698472	Nucleus	transcription regulator			7	OHProl, C2, C4OH, C5, C16, acges, Q25	2/5/0	0.419965	0.155263
LAMTOR2	2	ILMN_3236928, ILMN_1756352	Cytoplasm	other			7	OHProl, LeuIle, Val, C2, C4, acges, Q4	3/4/0	0.420168	0.155379
LRRC58	1	ILMN_3251467	Other	other			7	OHProl, LeuIle, Phe, C4, C4OH, C5, C5OHHMG	3/4/0	0.42037	0.155496
LRRC72	1	ILMN_3256748	Other	other			7	OHProl, Ala, LeuIle, MeHis, Phe, Tyr, Val	7/0/0	0.420573	0.155613
SOX9-AS1	1	ILMN_3269324	Other	other			7	OHProl, Phe, Tyr, C0, C181, acges, Q34	3/3/1	0.420775	0.155729
KCTD9P6	1	ILMN_3292320	Other	other			7	OHProl, LeuIle, Phe, Tyr, Val, C5, Q27	6/1/0	0.420978	0.155846
SEC14L1P1	2	ILMN_3298800, ILMN_3226276	Other	other			7	OHProl, LeuIle, Sarc, C0, C181, acges, Q38	3/4/0	0.421181	0.155962
GBA2	2	ILMN_1674560, ILMN_1656846	Cytoplasm	enzyme			7	Aba, Ala, Phe, C4OH, C181, acges, Q27	4/3/0	0.421383	0.156079
STAT2	1	ILMN_1690921	Nucleus	transcription regulator			7	Aba, Ala, Met, C3, C16, Q22, Q38	4/3/0	0.421586	0.156195
NRGN	1	ILMN_1705686	Other	other			7	Aba, Cit, C5OHHMG, C18, Q3, Q4, Q16	3/4/0	0.421788	0.156312
SP110	3	ILMN_1731418, ILMN_2415144, ILMN_1813455	Nucleus	transcription regulator			7	Aba, Ala, C181, Q11, Q22, Q26, Q30	5/1/1	0.421991	0.156428
TAGLN	2	ILMN_1778668, ILMN_2400935	Cytoplasm	other	diagnosis		7	Aba, Ala, C4, C5, C5OHHMG, C16, acges	2/5/0	0.422193	0.156545
FOXN3	1	ILMN_2106902	Nucleus	transcription regulator	unspecified application		7	Aba, Glu, C2, acges, Q3, Q5, Q26	4/3/0	0.422396	0.156662
EPSTI1	1	ILMN_2388547	Other	other			7	Aba, Ala, Tyr, C16, C181, Q11, Q26	4/2/1	0.422598	0.156778
WDR91	1	ILMN_1652223	Cytoplasm	other			7	Ala, Tyr, C0, C2, C3, acges, Q38	2/5/0	0.422801	0.156895
SPTLC1	3	ILMN_1665094, ILMN_2274420, ILMN_1799853	Cytoplasm	enzyme			7	Ala, Sarc, C3, C16, C181, Q17, Q27	4/3/0	0.423003	0.157011
SFR1	1	ILMN_1671905	Nucleus	transcription regulator			7	Ala, C4OH, C5, C16, C181, Q20, Q30	2/4/1	0.423206	0.157128
SEMA4B	2	ILMN_1672589, ILMN_1781814	Plasma Membrane	other			7	Ala, LeuIle, Phe, Tyr, Val, C3, Q27	6/1/0	0.423409	0.157244
CKAP2	2	ILMN_1674411, ILMN_2181060	Cytoplasm	other			7	Ala, C4, C4OH, C5, C5OHHMG, C181, Q20	1/5/1	0.423611	0.157361
CPT2	1	ILMN_1678579	Cytoplasm	enzyme	unspecified application	perhexiline	7	Ala, LeuIle, Pro, Tyr, Val, C5, Q17	6/1/0	0.423814	0.157478
FLCN	2	ILMN_1683390, ILMN_1814952	Cytoplasm	other			7	Ala, C0, C3, C16, C181, acges, Q38	1/6/0	0.424016	0.157594
PEBP1	1	ILMN_1688089	Cytoplasm	other	unspecified application		7	Ala, Sarc, C3, C181, Q19, Q27, Q38	3/3/1	0.424219	0.157711
LOC155060	2	ILMN_1688435, ILMN_3236061	Other	other			7	Ala, Sarc, C2, C3, C16, C181, Q38	2/5/0	0.424421	0.157827
C5AR1	1	ILMN_1689836	Plasma Membrane	G-protein coupled receptor		IPH5401	7	Ala, Val, C2, C4OH, C5, acges, Q27	3/4/0	0.424624	0.157944
LRRK1	1	ILMN_1696004	Cytoplasm	kinase			7	Ala, Orn, Sarc, C3, Q19, Q26, Q38	4/2/1	0.424826	0.15806
RGS14	1	ILMN_1696828	Cytoplasm	other			7	Ala, LeuIle, Pro, Sarc, Tyr, Val, C5	6/1/0	0.425029	0.158177
RECQL5	1	ILMN_1697682	Nucleus	enzyme			7	Ala, Sarc, C3, C181, acges, Q19, Q38	2/4/1	0.425231	0.158294
ERLIN2	2	ILMN_1700549, ILMN_2378664	Plasma Membrane	kinase			7	Ala, LeuIle, Sarc, Tyr, Val, C5, Q27	6/1/0	0.425434	0.15841
DCANP1	1	ILMN_1701911	Other	other			7	Ala, Sarc, Tyr, Val, C2, C3, Q27	5/2/0	0.425637	0.158527
EIF2AK2	1	ILMN_1706502	Cytoplasm	kinase			7	Ala, LeuIle, Sarc, Tyr, Val, C3, Q11	5/1/1	0.425839	0.158643
PRKCB	3	ILMN_1713603, ILMN_3299520, ILMN_1716563	Cytoplasm	kinase	diagnosis,efficacy,unspecified application	sotrastaurin, enzastaurin, ruboxistaurin, ingenol mebutate	7	Ala, C2, C4, C6, C16, C181, Q38	1/6/0	0.426042	0.15876
TTC21A	1	ILMN_1715332	Extracellular Space	other			7	Ala, Sarc, C3, C5, Q12, Q27, Q38	4/3/0	0.426244	0.158876
GPR55	1	ILMN_1723274	Plasma Membrane	G-protein coupled receptor			7	Ala, LeuIle, Sarc, Tyr, Val, Q27, Q32	6/0/1	0.426447	0.158993
STX2	2	ILMN_1726805, ILMN_1747775	Cytoplasm	transporter			7	Ala, Pro, Sarc, C3, C4, Q27, Q38	4/3/0	0.426649	0.159109
FIBCD1	1	ILMN_1727135	Other	other			7	Ala, Tyr, C2, C4OH, C16, acges, Q30	3/4/0	0.426852	0.159226
APOM	1	ILMN_1731941	Plasma Membrane	transporter			7	Ala, C3, C5, C16, C181, Q19, Q38	1/5/1	0.427054	0.159343
ZNF280D	2	ILMN_1736555, ILMN_1767142	Other	other			7	Ala, Phe, Pro, Sarc, Tyr, Q19, Q27	6/0/1	0.427257	0.159459
IFRD2	1	ILMN_1742031	Nucleus	other			7	Ala, Sarc, Tyr, Val, C4OH, C5, Q27	5/2/0	0.427459	0.159576
KBTBD3	2	ILMN_1743662, ILMN_1769382	Extracellular Space	other			7	Ala, C0, C2, C4, C181, Q19, Q25	2/4/1	0.427662	0.159692
ZNHIT3	2	ILMN_1750044, ILMN_1812478	Nucleus	transcription regulator			7	Ala, LeuIle, Sarc, C4, C16, C182, Q27	4/3/0	0.427865	0.159809
GATD1	1	ILMN_1752197	Cytoplasm	other			7	Ala, LeuIle, Phe, Sarc, Tyr, Val, Q27	7/0/0	0.428067	0.159925
MMP28	2	ILMN_1752952, ILMN_2399016	Extracellular Space	peptidase		marimastat	7	Ala, Sarc, C0, C2, C5OHHMG, acges, Q26	3/4/0	0.42827	0.160042
MBTPS1	2	ILMN_1767256, ILMN_1651719	Cytoplasm	peptidase	unspecified application	sonepcizumab	7	Ala, MeHis, C0, C2, C16, C181, acges	2/5/0	0.428472	0.160159
PDCD4	1	ILMN_1768004	Nucleus	other	prognosis		7	Ala, Phe, Sarc, Tyr, C5, Q26, Q27	6/1/0	0.428675	0.160275
CCDC150	1	ILMN_1771696	Other	other			7	Ala, LeuIle, Pro, Sarc, C3, Q27, Q38	5/2/0	0.428877	0.160392
MTG1	1	ILMN_1775328	Cytoplasm	enzyme			7	Ala, Tyr, C0, C181, acges, Q19, Q38	2/4/1	0.42908	0.160508
PERP	1	ILMN_1775829	Plasma Membrane	other			7	Ala, LeuIle, Pro, Sarc, Val, Q17, Q27	7/0/0	0.429282	0.160625
CDK7	1	ILMN_1778917	Nucleus	kinase		roscovitine, BMS-387032, SB-1317, SY-1365, alvocidib	7	Ala, Sarc, Tyr, Val, C3, Q27, Q38	5/2/0	0.429485	0.160741
MIIP	1	ILMN_1783843	Other	other			7	Ala, Pro, Sarc, C2, acges, Q19, Q38	3/3/1	0.429688	0.160858
PHACTR2	1	ILMN_1790533	Other	other			7	Ala, LeuIle, Tyr, C2, C4OH, C6, Q26	4/3/0	0.42989	0.160974
KCTD6	2	ILMN_1800942, ILMN_2146372	Plasma Membrane	ion channel			7	Ala, LeuIle, Val, C16, C161, C181, Q16	4/3/0	0.430093	0.161091
PDE7B	1	ILMN_1806533	Cytoplasm	enzyme		dyphylline, nitroglycerin, anagrelide, milrinone, dipyridamole, ketotifen, tolbutamide, theophylline, pentoxifylline	7	Ala, MeHis, Sarc, C0, C181, acges, Q38	3/4/0	0.430295	0.161208
GLDC	1	ILMN_1806754	Cytoplasm	enzyme			7	Ala, Pro, Sarc, Val, C3, C5, Q27	5/2/0	0.430498	0.161324
POLR2M	1	ILMN_1809511	Nucleus	other			7	Ala, Phe, C4OH, C5, C16, Q17, Q26	4/3/0	0.4307	0.161441
SAMD9	1	ILMN_1814305	Cytoplasm	other			7	Ala, LeuIle, Tyr, Q11, Q22, Q23, Q30	6/0/1	0.430903	0.161557
HNRNPA1	1	ILMN_1815882	Nucleus	enzyme			7	Ala, Sarc, C0, C2, C181, acges, Q27	3/4/0	0.431105	0.161674
LPP	1	ILMN_1839019	Nucleus	other			7	Ala, Cit, Sarc, C3, acges, Q19, Q38	3/3/1	0.431308	0.16179
ISG15	1	ILMN_2054019	Extracellular Space	other			7	Ala, LeuIle, Tyr, Val, C16, Q11, Q32	4/1/2	0.43151	0.161907
COA1	2	ILMN_2081335, ILMN_1793012	Cytoplasm	other			7	Ala, Tyr, C0, C3, acges, Q27, Q38	3/4/0	0.431713	0.162024
GCSH	1	ILMN_2090782	Cytoplasm	enzyme			7	Ala, Pro, C3, C4, C5, Q19, Q38	2/4/1	0.431916	0.16214
SAMD4A	1	ILMN_2119297	Cytoplasm	translation regulator			7	Ala, LeuIle, Sarc, Tyr, Val, Q27, Q30	7/0/0	0.432118	0.162257
PIK3C2A	2	ILMN_2166093, ILMN_3251440	Cytoplasm	kinase			7	Ala, LeuIle, Val, C4, C16, C181, acges	3/4/0	0.432321	0.162373
SASH1	2	ILMN_2185984, ILMN_1712673	Extracellular Space	other			7	Ala, MeHis, Tyr, Val, C4, MMA, Q4	4/3/0	0.432523	0.16249
TMEM187	1	ILMN_2198185	Cytoplasm	other			7	Ala, Phe, Sarc, C5, C16, C181, Q27	4/3/0	0.432726	0.162606
BUB1	1	ILMN_2202948	Nucleus	kinase			7	Ala, Pro, Sarc, Val, Q19, Q27, Q30	6/0/1	0.432928	0.162723
ETNK1	3	ILMN_2244547, ILMN_2316778, ILMN_1696028	Cytoplasm	kinase			7	Ala, Pro, Sarc, Val, C3, C5OHHMG, Q19	4/2/1	0.433131	0.162839
SLC30A5	3	ILMN_2258471, ILMN_1664153, ILMN_1709728	Plasma Membrane	transporter			7	Ala, C4, C5, C181, Q19, Q20, Q25	2/3/2	0.433333	0.162956
GYPE	3	ILMN_2266962, ILMN_1695187, ILMN_1815908	Plasma Membrane	other			7	Ala, Glu, C5, Q20, Q26, Q27, Q38	4/2/1	0.433536	0.163073
USP6NL	1	ILMN_2311826	Plasma Membrane	other			7	Ala, C3, C4OH, C16, Q19, Q20, Q32	1/3/3	0.433738	0.163189
SMC4	1	ILMN_2330861	Nucleus	transporter			7	Ala, Val, C4, C4OH, C5, Q17, Q27	4/3/0	0.433941	0.163306
PTK2B	2	ILMN_2330966, ILMN_1732318	Cytoplasm	kinase		PF-562271, lorlatinib, CT-707	7	Ala, Phe, C4, C4OH, C5, Q20, Q27	3/3/1	0.434144	0.163422
PMS2P3	1	ILMN_2361427	Other	other			7	Ala, Tyr, C2, C4OH, C181, acges, Q32	2/4/1	0.434346	0.163539
ATF3	1	ILMN_2374865	Nucleus	transcription regulator	unspecified application		7	Ala, LeuIle, Sarc, Val, C3, Q19, Q30	5/1/1	0.434549	0.163655
USP18	1	ILMN_3240420	Cytoplasm	peptidase			7	Ala, LeuIle, Sarc, Tyr, C3, Q11, Q27	5/1/1	0.434751	0.163772
ZC4H2	1	ILMN_3248906	Nucleus	other			7	Ala, Sarc, C2, C181, acges, Q19, Q38	2/4/1	0.434954	0.163889
TMOD2	2	ILMN_3251132, ILMN_3250273	Cytoplasm	other			7	Ala, C2, C4OH, C16, C181, acges, Q32	1/5/1	0.435156	0.164005
SCIMP	2	ILMN_3307757, ILMN_1682761	Plasma Membrane	other			7	Ala, Pro, Sarc, Tyr, Q8, Q17, Q30	7/0/0	0.435359	0.164122
SLC24A3	1	ILMN_1663519	Plasma Membrane	transporter			7	Cit, LeuIle, C3, Q4, Q16, Q19, Q38	3/3/1	0.435561	0.164238
FADS1	1	ILMN_1670134	Plasma Membrane	enzyme			7	Cit, C16, C161, C181, Q19, Q20, Q34	1/3/3	0.435764	0.164355
CDC14B	2	ILMN_1687074, ILMN_2379560	Nucleus	phosphatase			7	Cit, C3, Q3, Q4, Q16, Q19, Q38	2/4/1	0.435966	0.164471
TSPAN9	1	ILMN_1729453	Plasma Membrane	other			7	Cit, C2, C3, C4, Q2, Q3, Q19	1/5/1	0.436169	0.164588
GNG11	1	ILMN_1782419	Plasma Membrane	other			7	Cit, C3, Q2, Q3, Q4, Q16, Q19	2/4/1	0.436372	0.164705
SEPT5	1	ILMN_1789627	Cytoplasm	enzyme			7	Cit, C0, C3, C4OH, Q3, Q4, Q19	1/5/1	0.436574	0.164821
NUP107	1	ILMN_1815924	Nucleus	other			7	Cit, C2, C4OH, Q2, Q3, Q32, Q38	1/5/1	0.436777	0.164938
TPM4	2	ILMN_2140974, ILMN_1653180	Cytoplasm	other			7	Cit, LeuIle, Sarc, Val, C3, Q4, Q38	4/3/0	0.436979	0.165054
RHOBTB1	1	ILMN_2376502	Other	enzyme			7	Cit, C0, C3, acges, Q4, Q16, Q38	2/5/0	0.437182	0.165171
ZNF286B	1	ILMN_3236346	Other	other			7	Cit, Val, C0, C2, C16, C181, acges	2/5/0	0.437384	0.165287
IRF8	1	ILMN_1666594	Nucleus	transcription regulator			7	Glu, C2, C4OH, C16, C181, Q19, Q26	2/4/1	0.437587	0.165404
FHL2	2	ILMN_1668411, ILMN_2355831	Nucleus	transcription regulator			7	Glu, C4OH, C181, C182, Q26, Q32, Q34	2/3/2	0.437789	0.16552
SCO2	1	ILMN_1701621	Cytoplasm	enzyme			7	Glu, C2, C16, C181, acges, Q11, Q26	2/4/1	0.437992	0.165637
CSNK1G2	1	ILMN_1706521	Cytoplasm	kinase			7	Glu, C2, Q3, Q11, Q26, Q34, Q38	2/3/2	0.438194	0.165754
YPEL5	1	ILMN_1711069	Nucleus	other			7	Glu, MeHis, C2, C4, Q5, Q26, Q27	5/2/0	0.438397	0.16587
TSC22D1	4	ILMN_1711091, ILMN_1692177, ILMN_1787567, ILMN_2412380	Nucleus	transcription regulator			7	Glu, C0, C3, C181, acges, Q19, Q32	1/4/2	0.4386	0.165987
COX7C	1	ILMN_1798189	Cytoplasm	enzyme			7	Glu, C2, C161, C18, C181, C182, Q26	2/5/0	0.438802	0.166103
SLC30A9	1	ILMN_1799128	Nucleus	transporter			7	Glu, LeuIle, Phe, Tyr, Val, C4OH, Q26	6/1/0	0.439005	0.16622
NICN1	1	ILMN_1807211	Nucleus	other			7	Glu, LeuIle, Phe, Sarc, Val, Q26, Q27	7/0/0	0.439207	0.166336
LOC100288798	1	ILMN_1821531	Other	other			7	Glu, C0, C2, C4OH, acges, Q20, Q32	1/4/2	0.43941	0.166453
RPL12	2	ILMN_2116366, ILMN_1653469	Nucleus	other			7	Glu, Phe, C0, C2, C16, C181, acges	2/5/0	0.439612	0.16657
BRPF1	1	ILMN_2365549	Nucleus	transporter			7	Glu, C2, acges, Q5, Q11, Q26, Q34	3/2/2	0.439815	0.166686
DDX60L	1	ILMN_3243928	Other	other			7	Glu, C0, C2, C16, C161, acges, Q26	2/5/0	0.440017	0.166803
MTMR9	1	ILMN_1652521	Cytoplasm	phosphatase			7	LeuIle, C2, C3, C4OH, C181, acges, Q32	1/5/1	0.44022	0.166919
SIGLEC10	1	ILMN_1655549	Plasma Membrane	other			7	LeuIle, Val, C2, C3, C16, C181, acges	2/5/0	0.440422	0.167036
LRPPRC	1	ILMN_1662417	Cytoplasm	other			7	LeuIle, Pro, C0, C2, C181, acges, Q25	3/4/0	0.440625	0.167152
ZNF75A	2	ILMN_1666552, ILMN_3186390	Nucleus	transcription regulator			7	LeuIle, Sarc, Tyr, Val, C2, C3, C181	4/3/0	0.440828	0.167269
PIP5K1C	1	ILMN_1668514	Plasma Membrane	kinase			7	LeuIle, Phe, Tyr, Val, C4, C5, Q27	5/2/0	0.44103	0.167385
ACVR2A	2	ILMN_1670912, ILMN_2152711	Plasma Membrane	kinase		bimagrumab	7	LeuIle, Phe, Tyr, C0, C16, C181, acges	3/4/0	0.441233	0.167502
RNF213	3	ILMN_1674891, ILMN_1749722, ILMN_2289093	Cytoplasm	enzyme			7	LeuIle, Val, C4OH, C181, Q11, Q26, Q32	3/2/2	0.441435	0.167619
ZFP90	1	ILMN_1684628	Nucleus	transcription regulator			7	LeuIle, Val, C2, C4, acges, Q34, Q38	2/4/1	0.441638	0.167735
FRG1JP	2	ILMN_1685125, ILMN_1724230	Other	other			7	LeuIle, MeHis, Phe, Val, C4OH, C16, acges	4/3/0	0.44184	0.167852
GADD45A	2	ILMN_1694075, ILMN_2052208	Nucleus	other	efficacy		7	LeuIle, C2, C4, C4OH, C5, C81, Q38	1/6/0	0.442043	0.167968
SETD6	1	ILMN_1724009	Nucleus	enzyme			7	LeuIle, Val, C0, C16, C181, acges, Q26	3/4/0	0.442245	0.168085
RAPGEF6	1	ILMN_1725992	Plasma Membrane	other			7	LeuIle, MeHis, C0, C2, C4, C16, acges	2/5/0	0.442448	0.168201
NECTIN3	2	ILMN_1727633, ILMN_2188521	Plasma Membrane	other			7	LeuIle, Phe, Tyr, C16, C18, acges, Q30	4/3/0	0.44265	0.168318
TSPYL5	1	ILMN_1737972	Other	other			7	LeuIle, C0, C2, C4OH, C16, acges, Q17	2/5/0	0.442853	0.168435
NUP58	2	ILMN_1746317, ILMN_2378316	Nucleus	other			7	LeuIle, Sarc, Tyr, Val, C4, C4OH, C16	4/3/0	0.443056	0.168551
FAM184B	1	ILMN_1760403	Other	other			7	LeuIle, C2, C4OH, C16, C161, acges, Q38	1/6/0	0.443258	0.168668
ZNF107	1	ILMN_1766974	Nucleus	transcription regulator			7	LeuIle, Tyr, C2, C3, C16, C181, acges	2/5/0	0.443461	0.168784
ABCC6	2	ILMN_1778352, ILMN_1725675	Plasma Membrane	transporter			7	LeuIle, MeHis, C2, C3, acges, Q19, Q38	2/4/1	0.443663	0.168901
TUBB4B	1	ILMN_1780769	Cytoplasm	other	unspecified application	epothilone B, colchicine/probenecid, larotaxel, ABT-751, eribulin, simotaxel, davunetide, vintafolide, milataxel, cevipabulin, gemcitabine/paclitaxel, docetaxel/prednisone, capecitabine/docetaxel, paclitaxel/trastuzumab, cyclophosphamide/prednisone/vincristine, docetaxel/hydrocortisone, cyclophosphamide/docetaxel, gemcitabine/vinorelbine, cyclophosphamide/daunorubicin/imatinib/prednisone/vincrist…	7	LeuIle, Phe, C2, C4, C4OH, C5, C6	2/5/0	0.443866	0.169017
ZNF383	1	ILMN_1799488	Nucleus	transcription regulator			7	LeuIle, MeHis, C2, C4OH, C181, Q5, Q26	4/3/0	0.444068	0.169134
BIRC6	1	ILMN_1801605	Cytoplasm	enzyme			7	LeuIle, Phe, Tyr, Val, C2, C4OH, Q32	4/2/1	0.444271	0.16925
ENOSF1	1	ILMN_1803676	Other	enzyme			7	LeuIle, Phe, Tyr, Val, C3, C5, acges	4/3/0	0.444473	0.169367
USP14	2	ILMN_1806804, ILMN_2402947	Cytoplasm	peptidase		VLX1570	7	LeuIle, Phe, C0, C5, C16, C181, acges	2/5/0	0.444676	0.169484
GSTO1	2	ILMN_1808196, ILMN_2227573	Cytoplasm	enzyme	unspecified application		7	LeuIle, MeHis, Phe, Tyr, Val, Q4, Q38	5/2/0	0.444878	0.1696
NACC2	1	ILMN_1809522	Nucleus	transcription regulator			7	LeuIle, Phe, Tyr, C4, C5, C181, acges	3/4/0	0.445081	0.169717
CLIP2	2	ILMN_1811682, ILMN_2352190	Cytoplasm	transcription regulator			7	LeuIle, Tyr, C3, Q4, Q5, Q27, Q38	4/3/0	0.445284	0.169833
RNF14	3	ILMN_1812581, ILMN_1714461, ILMN_2351241	Cytoplasm	transcription regulator			7	LeuIle, C0, C2, acges, Q19, Q27, Q34	2/3/2	0.445486	0.16995
KLHDC10	1	ILMN_2115591	Nucleus	other			7	LeuIle, Pro, Sarc, Val, C5, C16, Q25	5/2/0	0.445689	0.170066
LOC407835	1	ILMN_2198893	Other	other			7	LeuIle, MeHis, Phe, Val, C4OH, C5, Q32	4/2/1	0.445891	0.170183
ANKRD36	1	ILMN_2280568	Other	other			7	LeuIle, Sarc, C3, C181, acges, Q19, Q27	3/3/1	0.446094	0.1703
NUP98	2	ILMN_2326793, ILMN_1732776	Nucleus	transporter			7	LeuIle, C2, C16, C181, C182, acges, Q34	1/5/1	0.446296	0.170416
GABBR1	1	ILMN_2395375	Plasma Membrane	G-protein coupled receptor		arbaclofen placarbil, arbaclofen, baclofen, vigabatrin	7	LeuIle, Val, C2, C3, C16, Q26, Q38	3/4/0	0.446499	0.170533
PHRF1	1	ILMN_3245476	Nucleus	other			7	LeuIle, C0, C2, C4OH, C5, acges, Q38	1/6/0	0.446701	0.170649
HMGXB3	2	ILMN_3250585, ILMN_1694686	Nucleus	transcription regulator			7	LeuIle, Phe, Tyr, Val, C3, Q27, Q38	5/2/0	0.446904	0.170766
MTHFD2L	1	ILMN_1652434	Cytoplasm	enzyme			7	MeHis, C2, C4, C4OH, C5, C6, C161	1/6/0	0.447106	0.170882
FZD2	1	ILMN_1653711	Plasma Membrane	G-protein coupled receptor		vantictumab, wnt-5a mimic hexapeptide foxy-5	7	MeHis, C5, C16, C181, Q25, Q30, Q34	3/3/1	0.447309	0.170999
ZSCAN18	1	ILMN_1654946	Other	other			7	MeHis, C0, C2, C16, C181, C182, acges	1/6/0	0.447512	0.171116
CD40LG	1	ILMN_1659077	Extracellular Space	cytokine	diagnosis,efficacy,unspecified application		7	MeHis, C0, C2, C10, C18, C181, acges	1/6/0	0.447714	0.171232
ZNF491	1	ILMN_1664096	Nucleus	transcription regulator			7	MeHis, Sarc, C0, C2, C3, C181, acges	2/5/0	0.447917	0.171349
SIL1	2	ILMN_1678729, ILMN_2399392	Cytoplasm	transporter			7	MeHis, Phe, C2, C4, C4OH, Q30, Q32	3/3/1	0.448119	0.171465
JMJD8	2	ILMN_1687921, ILMN_3249366	Cytoplasm	other			7	MeHis, C0, C2, C3, acges, Q19, Q38	1/5/1	0.448322	0.171582
MT1A	1	ILMN_1691156	Cytoplasm	other			7	MeHis, Val, C4OH, C161, C181, C182, Q32	2/4/1	0.448524	0.171698
ZNF263	1	ILMN_1692620	Nucleus	transcription regulator			7	MeHis, C2, C4OH, C16, C18, C182, Q34	1/5/1	0.448727	0.171815
DCUN1D2	1	ILMN_1692706	Other	other			7	MeHis, C0, C2, C3, acges, Q19, Q38	1/5/1	0.448929	0.171931
ARRB1	2	ILMN_1730620, ILMN_2325168	Cytoplasm	other			7	MeHis, C0, C2, C4OH, acges, Q26, Q34	2/4/1	0.449132	0.172048
HNRNPU	1	ILMN_1743677	Nucleus	transporter	unspecified application		7	MeHis, C0, C2, C5OHHMG, acges, Q26, Q38	2/5/0	0.449334	0.172165
ZNF841	2	ILMN_1744395, ILMN_3235593	Other	other			7	MeHis, C0, C2, C3, C4OH, acges, Q38	1/6/0	0.449537	0.172281
TMEM204	2	ILMN_1751559, ILMN_3241657	Plasma Membrane	other			7	MeHis, C2, C4, C181, C182, acges, Q38	1/6/0	0.44974	0.172398
DNAJC25-GNG10	1	ILMN_1767809	Other	other			7	MeHis, Phe, Sarc, Tyr, C0, acges, Q27	5/2/0	0.449942	0.172514
GBP2	1	ILMN_1774077	Cytoplasm	enzyme			7	MeHis, C0, C16, MMA, C181, acges, Q38	1/6/0	0.450145	0.172631
MAGED1	2	ILMN_1775522, ILMN_2306189	Plasma Membrane	transcription regulator			7	MeHis, C0, C3, C4, acges, Q19, Q38	1/5/1	0.450347	0.172747
COG3	1	ILMN_1776154	Cytoplasm	transporter			7	MeHis, Phe, C2, C4OH, C16, C181, Q20	2/4/1	0.45055	0.172864
PLEKHB1	1	ILMN_1783231	Cytoplasm	other			7	MeHis, C2, C16, C18, C181, C182, acges	1/6/0	0.450752	0.172981
ATP6V0E2	1	ILMN_1785095	Cytoplasm	enzyme			7	MeHis, C0, C2, C4, C182, acges, Q26	2/5/0	0.450955	0.173097
CHD1L	1	ILMN_1786016	Nucleus	enzyme			7	MeHis, C0, C2, C4, C4OH, C16, acges	1/6/0	0.451157	0.173214
HECW1	1	ILMN_1790645	Cytoplasm	enzyme			7	MeHis, Sarc, Val, C2, C4OH, acges, Q27	4/3/0	0.45136	0.17333
TSC1	2	ILMN_1797367, ILMN_2246510	Cytoplasm	other			7	MeHis, Sarc, C0, C2, C5OHHMG, acges, Q38	2/5/0	0.451562	0.173447
ZNF511	1	ILMN_1800390	Nucleus	transcription regulator			7	MeHis, C0, C2, C161, acges, Q19, Q34	1/4/2	0.451765	0.173563
ASTE1	1	ILMN_1803813	Other	other			7	MeHis, Tyr, C4OH, C5, C5OHHMG, C161, C181	2/5/0	0.451968	0.17368
SPTAN1	1	ILMN_2095133	Plasma Membrane	other			7	MeHis, C0, C2, C4, C4OH, C5, acges	1/6/0	0.45217	0.173796
CAPN12	1	ILMN_2101034	Other	peptidase			7	MeHis, Tyr, C2, C3, acges, Q19, Q27	3/3/1	0.452373	0.173913
ABCA11P	1	ILMN_2232084	Other	other			7	MeHis, Tyr, C2, C3, C4OH, C181, acges	2/5/0	0.452575	0.17403
GTF3C2	1	ILMN_2356574	Nucleus	transcription regulator			7	MeHis, C0, C2, C3, acges, Q26, Q38	2/5/0	0.452778	0.174146
UBA52	1	ILMN_2368576	Cytoplasm	enzyme			7	MeHis, C0, C2, C5OHHMG, C16, acges, Q11	1/5/1	0.45298	0.174263
NDUFB6	2	ILMN_2369924, ILMN_1763147	Cytoplasm	enzyme			7	MeHis, Phe, Tyr, C0, C3, C181, acges	3/4/0	0.453183	0.174379
ATL1	2	ILMN_2381476, ILMN_1689251	Cytoplasm	enzyme			7	MeHis, C2, C3, C4OH, acges, Q3, Q19	1/5/1	0.453385	0.174496
C9orf84	1	ILMN_2387328	Nucleus	enzyme			7	MeHis, Phe, C0, C4OH, C16, C18, Q34	2/4/1	0.453588	0.174612
RPS18P12	1	ILMN_3279675	Other	other			7	MeHis, Phe, Val, C4OH, C16, C181, acges	3/4/0	0.453791	0.174729
MCF2L	1	ILMN_3307483	Cytoplasm	other			7	MeHis, C0, C2, C3, C16, C181, acges	1/6/0	0.453993	0.174846
TOM1L2	2	ILMN_1655068, ILMN_1711109	Cytoplasm	transporter			7	Orn, C4OH, C181, Q19, Q26, Q32, Q38	2/3/2	0.454196	0.174962
MAP7	2	ILMN_1712719, ILMN_2216815	Cytoplasm	other			7	Orn, C4OH, Q2, Q3, Q11, Q26, Q32	2/3/2	0.454398	0.175079
ZFY	1	ILMN_2090059	Nucleus	transcription regulator			7	Orn, C4, C4OH, C5, C5OHHMG, Q26, Q32	2/4/1	0.454601	0.175195
LDLRAD4	1	ILMN_2351795	Cytoplasm	other			7	Orn, Phe, C4OH, C16, C181, Q20, Q34	2/3/2	0.454803	0.175312
HLA-DRB1	1	ILMN_3228688	Plasma Membrane	transmembrane receptor		apolizumab	7	Orn, Tyr, C2, C4OH, C181, Q26, Q32	3/3/1	0.455006	0.175428
CAPG	1	ILMN_1655821	Nucleus	other			7	Phe, Sarc, Val, C3, C5OHHMG, Q25, Q38	4/3/0	0.455208	0.175545
LTBR	1	ILMN_1667476	Plasma Membrane	transmembrane receptor			7	Phe, C0, C2, C4, acges, Q5, Q26	3/4/0	0.455411	0.175661
NUP205	1	ILMN_1673962	Nucleus	other			7	Phe, C0, C2, C4, C4OH, acges, Q26	2/5/0	0.455613	0.175778
IBTK	1	ILMN_1675669	Cytoplasm	other			7	Phe, C4OH, C5, C81, C16, C161, C181	1/6/0	0.455816	0.175895
ATXN1L	2	ILMN_1689172, ILMN_3233871	Nucleus	other			7	Phe, C0, C2, acges, Q19, Q34, Q38	1/4/2	0.456019	0.176011
VTI1B	1	ILMN_1693136	Plasma Membrane	transporter			7	Phe, C4OH, Q2, Q3, Q4, Q11, Q32	1/4/2	0.456221	0.176128
SNORD35B	1	ILMN_1694367	Other	other			7	Phe, C4, C16, C161, C181, Q34, Q38	1/5/1	0.456424	0.176244
MAP3K6	1	ILMN_1694539	Other	kinase			7	Phe, Trp, C0, C2, C4, acges, Q26	3/4/0	0.456626	0.176361
IMPDH2	1	ILMN_1705737	Cytoplasm	enzyme		thioguanine, VX-944, pegintron/ribavirin, interferon alfacon-1/ribavirin, 6-mercaptopurine/prednisone/thioguanine, IFNA2B/ribavirin, methylprednisolone/mycophenolate mofetil, mycophenolate mofetil/prednisone, mycophenolate mofetil, cytarabine/daunorubicin/thioguanine, cytarabine/thioguanine, mycophenolic acid, ribavirin	7	Phe, C0, C2, C3, C16, C182, acges	1/6/0	0.456829	0.176477
MALT1	2	ILMN_1730986, ILMN_2387791	Cytoplasm	peptidase	unspecified application		7	Phe, C4, C4OH, Q19, Q20, Q26, Q32	2/2/3	0.457031	0.176594
DOP1A	1	ILMN_1739156	Cytoplasm	other			7	Phe, Pro, Tyr, C0, C5, C181, Q34	3/3/1	0.457234	0.176711
ZNHIT1	1	ILMN_1741491	Nucleus	other			7	Phe, C2, C4OH, C5, C5OHHMG, C181, acges	1/6/0	0.457436	0.176827
GRB2	2	ILMN_1742521, ILMN_1748797	Cytoplasm	kinase		liposome-incorporated Grb2 antisense oligodeoxynucleotide	7	Phe, Tyr, Val, C0, C4, acges, Q38	3/4/0	0.457639	0.176944
S100A11	1	ILMN_1750101	Cytoplasm	other			7	Phe, C2, C4, C4OH, Q5, Q32, Q38	2/4/1	0.457841	0.17706
QARS	1	ILMN_1763080	Cytoplasm	enzyme			7	Phe, C0, C2, C4OH, acges, Q26, Q32	2/4/1	0.458044	0.177177
SHKBP1	1	ILMN_1765493	Other	other			7	Phe, C0, C4, C4OH, C5, acges, Q32	1/5/1	0.458247	0.177293
FRAT2	1	ILMN_1788213	Cytoplasm	other			7	Phe, Sarc, Tyr, Val, C4, Q26, Q27	6/1/0	0.458449	0.17741
ZNF789	2	ILMN_1789364, ILMN_1810127	Nucleus	transcription regulator			7	Phe, C2, C3, C181, acges, Q19, Q38	1/5/1	0.458652	0.177527
ARHGAP12	2	ILMN_2101810, ILMN_1753500	Cytoplasm	other			7	Phe, Pro, C2, C4OH, C16, acges, Q17	3/4/0	0.458854	0.177643
TBC1D22B	1	ILMN_2123730	Other	other			7	Phe, C4OH, C5OHHMG, Q12, Q26, Q32, Q34	3/2/2	0.459057	0.17776
PWWP2B	2	ILMN_2235354, ILMN_1764609	Nucleus	other			7	Phe, Val, C3, C4, C5, C181, acges	2/5/0	0.459259	0.177876
ZNF16	2	ILMN_2332795, ILMN_1669275	Nucleus	transcription regulator			7	Phe, Pro, Tyr, C4OH, C5, Q12, Q25	5/2/0	0.459462	0.177993
PDXDC1	1	ILMN_3243705	Cytoplasm	other			7	Phe, C0, C2, C4OH, C5OHHMG, acges, Q32	1/5/1	0.459664	0.178109
HIC2	1	ILMN_1652762	Nucleus	transcription regulator			7	Pro, C0, C5, acges, Q17, Q19, Q25	3/3/1	0.459867	0.178226
RPL17	2	ILMN_1655422, ILMN_1658283	Cytoplasm	other			7	Pro, C0, C16, C181, C182, acges, Q32	1/5/1	0.460069	0.178342
ZNF460	1	ILMN_1676237	Nucleus	transcription regulator			7	Pro, Val, C3, Q17, Q25, Q27, Q38	5/2/0	0.460272	0.178459
S100A8	1	ILMN_1729801	Cytoplasm	other	diagnosis,efficacy,unspecified application		7	Pro, Q12, Q17, Q25, Q26, Q27, Q30	7/0/0	0.460475	0.178576
GKAP1	1	ILMN_1736972	Cytoplasm	other			7	Pro, C0, C4OH, C181, acges, Q19, Q38	1/5/1	0.460677	0.178692
AQP11	1	ILMN_1762606	Plasma Membrane	transporter			7	Pro, Tyr, C0, C3, C181, Q19, Q38	2/4/1	0.46088	0.178809
SUSD5	1	ILMN_1771878	Other	other			7	Pro, C0, C2, C181, acges, Q25, Q26	3/4/0	0.461082	0.178925
AASDH	1	ILMN_1784269	Other	enzyme			7	Pro, C0, C2, C5, C181, acges, Q25	2/5/0	0.461285	0.179042
LINC01451	2	ILMN_1838767, ILMN_3288966	Other	other			7	Pro, C3, C5, acges, Q8, Q17, Q25	4/3/0	0.461487	0.179158
PI4KA	1	ILMN_1655177	Cytoplasm	kinase			7	Sarc, Trp, C0, C2, C3, acges, Q38	2/5/0	0.46169	0.179275
L3HYPDH	2	ILMN_1667374, ILMN_2053281	Other	enzyme			7	Sarc, C2, C3, C16, C161, C181, acges	1/6/0	0.461892	0.179392
MCM8	2	ILMN_1702221, ILMN_2407124	Nucleus	enzyme			7	Sarc, Tyr, C0, C2, C4OH, C181, acges	2/5/0	0.462095	0.179508
SYTL3	1	ILMN_1720623	Cytoplasm	other			7	Sarc, Tyr, C0, C3, C10, Q27, Q33	3/4/0	0.462297	0.179625
FOLR2	1	ILMN_1745963	Plasma Membrane	transporter			7	Sarc, C2, C4OH, acges, Q19, Q27, Q38	2/4/1	0.4625	0.179741
BTN2A2	1	ILMN_1752758	Cytoplasm	other			7	Sarc, C0, C2, C3, acges, Q19, Q38	1/5/1	0.462703	0.179858
RNASEH2CP1	1	ILMN_1754400	Other	other			7	Sarc, C4OH, C5, Q26, Q27, Q32, Q34	3/2/2	0.462905	0.179974
IRF4	1	ILMN_1754507	Nucleus	transcription regulator	efficacy,unspecified application		7	Sarc, C3, C4, C5, C16, C181, Q27	2/5/0	0.463108	0.180091
BORCS7	2	ILMN_1772706, ILMN_2151056	Cytoplasm	other			7	Sarc, C2, C16, C181, acges, Q26, Q27	3/4/0	0.46331	0.180207
NFAM1	1	ILMN_1791925	Plasma Membrane	transmembrane receptor			7	Sarc, C0, C3, C4, C4OH, C16, acges	1/6/0	0.463513	0.180324
HBG1	1	ILMN_1796678	Cytoplasm	other			7	Sarc, C2, C3, C16, C181, acges, Q19	1/5/1	0.463715	0.180441
HBG2	1	ILMN_2084825	Cytoplasm	other			7	Sarc, C2, C3, C16, C181, acges, Q19	1/5/1	0.463918	0.180557
FGFR1OP	1	ILMN_2411116	Cytoplasm	kinase			7	Sarc, C0, C4OH, C5, C16, C181, Q25	2/5/0	0.46412	0.180674
HMGN2	2	ILMN_3251232, ILMN_2058141	Nucleus	other			7	Sarc, C0, C2, C4, C16, C181, acges	1/6/0	0.464323	0.18079
PSMA3-AS1	2	ILMN_3266054, ILMN_3189585	Other	other			7	Sarc, Tyr, C5, Q3, Q8, Q27, Q32	4/2/1	0.464525	0.180907
MUC6	2	ILMN_1657932, ILMN_1727875	Extracellular Space	other			7	Trp, C2, C4OH, C16, C181, C182, Q26	2/5/0	0.464728	0.181023
MYL6B	1	ILMN_1713450	Cytoplasm	other			7	Trp, C4OH, C16, acges, Q26, Q32, Q38	2/4/1	0.464931	0.18114
IP6K2	3	ILMN_1683328, ILMN_3185709, ILMN_2328835	Cytoplasm	kinase			7	Tyr, C4OH, C5, Q19, Q20, Q30, Q34	2/2/3	0.465133	0.181257
FKBP1A	2	ILMN_1683658, ILMN_2333367	Cytoplasm	enzyme	unspecified application	methotrexate/sirolimus/tacrolimus, everolimus/exemestane, lenalidomide/temsirolimus, imatinib/sirolimus, cyclophosphamide/sirolimus, cyclosporine A/tacrolimus, cyclosporine A/sirolimus/tacrolimus, everolimus/panobinostat, everolimus/pasireotide, ABI-009, everolimus/sorafenib, everolimus/gefitinib, everolimus/lenvatinib, sirolimus, temsirolimus, tacrolimus, everolimus/tamoxifen, everolimus, everol…	7	Tyr, C0, C2, C3, acges, Q19, Q34	1/4/2	0.465336	0.181373
TFB1M	1	ILMN_1733562	Cytoplasm	transcription regulator			7	Tyr, C0, C2, C4, C4OH, acges, Q38	1/6/0	0.465538	0.18149
FPR2	2	ILMN_1740875, ILMN_2392569	Plasma Membrane	G-protein coupled receptor			7	Tyr, C3, C4, C4OH, C161, Q1, Q38	2/5/0	0.465741	0.181606
ZNF43	1	ILMN_1768129	Nucleus	transcription regulator			7	Tyr, Val, C4OH, C5, C181, Q19, Q38	2/4/1	0.465943	0.181723
ABHD10	1	ILMN_1770031	Cytoplasm	enzyme			7	Tyr, C2, C3, C4OH, C5, C18, Q38	1/6/0	0.466146	0.181839
NFIB	1	ILMN_1778991	Nucleus	transcription regulator			7	Tyr, C3, C4, C5, Q3, Q16, Q25	3/4/0	0.466348	0.181956
MANBA	1	ILMN_1800733	Cytoplasm	enzyme			7	Tyr, C0, C2, C4OH, C16, C181, acges	1/6/0	0.466551	0.182073
CCDC124	1	ILMN_1811775	Other	other			7	Tyr, Val, C0, C2, C161, acges, Q38	2/5/0	0.466753	0.182189
ZNF7	1	ILMN_2137066	Nucleus	transcription regulator			7	Tyr, C0, C2, C5, C16, C181, acges	1/6/0	0.466956	0.182306
VAV3	2	ILMN_2290068, ILMN_1657679	Extracellular Space	cytokine			7	Tyr, C0, C3, C4, C4OH, C16, acges	1/6/0	0.467159	0.182422
KLRC1	3	ILMN_2384140, ILMN_2384139, ILMN_1752647	Plasma Membrane	transmembrane receptor		monalizumab	7	Tyr, C0, C2, C3, C4, C4OH, acges	1/6/0	0.467361	0.182539
KBTBD6	2	ILMN_1658104, ILMN_2049063	Cytoplasm	other			7	Val, C3, C4OH, C5, C16, C161, C181	1/6/0	0.467564	0.182655
GNB2	1	ILMN_1658928	Plasma Membrane	enzyme			7	Val, C2, C4, C4OH, C5, C5OHHMG, Q20	1/5/1	0.467766	0.182772
TEP1	1	ILMN_1770682	Nucleus	enzyme			7	Val, C2, C3, C16, C181, Q19, Q38	1/5/1	0.467969	0.182888
AQP3	1	ILMN_1651574	Plasma Membrane	transporter			7	C0, C2, C16, C181, C182, acges, Q34	0/6/1	0.468171	0.183005
SMC6	1	ILMN_1654001	Nucleus	other			7	C0, C4, C6, C16, C181, Q19, Q34	0/5/2	0.468374	0.183122
MEX3B	1	ILMN_1658989	Other	kinase			7	C0, C2, C5OHHMG, C16, C181, acges, Q19	0/6/1	0.468576	0.183238
RNF44	1	ILMN_1660079	Other	other			7	C0, C2, C4, C4OH, acges, Q26, Q32	1/5/1	0.468779	0.183355
SLC25A11	1	ILMN_1664168	Cytoplasm	transporter			7	C0, C2, C4OH, C16, acges, Q19, Q27	1/5/1	0.468981	0.183471
NAA15	1	ILMN_1669142	Nucleus	transcription regulator			7	C0, C2, C16, C181, acges, Q19, Q34	0/5/2	0.469184	0.183588
FAM84B	1	ILMN_1670807	Plasma Membrane	other			7	C0, C2, C16, C181, acges, Q26, Q34	1/5/1	0.469387	0.183704
MYLK4	2	ILMN_1673535, ILMN_3239568	Cytoplasm	kinase			7	C0, C3, C4, C16, acges, Q19, Q38	0/6/1	0.469589	0.183821
MTX3	1	ILMN_1679071	Other	other			7	C0, C2, C5, C16, C181, acges, Q38	0/7/0	0.469792	0.183938
INTS10	1	ILMN_1679483	Nucleus	other			7	C0, C2, C4OH, C181, acges, Q19, Q32	0/5/2	0.469994	0.184054
PAXIP1	1	ILMN_1680193	Nucleus	other			7	C0, C2, C4, C5, acges, Q20, Q26	1/5/1	0.470197	0.184171
PPP1R12C	1	ILMN_1685286	Cytoplasm	phosphatase			7	C0, C2, C3, C16, acges, Q19, Q38	0/6/1	0.470399	0.184287
GGA2	1	ILMN_1686152	Cytoplasm	transporter			7	C0, C2, C4, C5, acges, Q20, Q38	0/6/1	0.470602	0.184404
CEP192	1	ILMN_1703754	Cytoplasm	other			7	C0, C2, C3, C4OH, C181, acges, Q38	0/7/0	0.470804	0.18452
C9orf40	1	ILMN_1711799	Other	other			7	C0, C2, acges, Q5, Q19, Q26, Q34	2/3/2	0.471007	0.184637
CYBRD1	2	ILMN_1712305, ILMN_2087692	Cytoplasm	enzyme			7	C0, C4OH, C5OHHMG, C16, C181, Q26, Q32	1/5/1	0.471209	0.184753
TAF10	1	ILMN_1721093	Nucleus	transcription regulator			7	C0, C2, C3, C4, C4OH, C5, acges	0/7/0	0.471412	0.18487
EEF1AKMT3	1	ILMN_1723846	Cytoplasm	enzyme			7	C0, C2, C161, C181, acges, Q19, Q34	0/5/2	0.471615	0.184987
CDKL1	1	ILMN_1724183	Nucleus	kinase			7	C0, C2, C5OHHMG, C16, acges, Q19, Q34	0/5/2	0.471817	0.185103
BRD1	1	ILMN_1730019	Nucleus	other			7	C0, C3, C16, C181, Q19, Q26, Q38	1/5/1	0.47202	0.18522
COQ8A	1	ILMN_1731064	Cytoplasm	kinase			7	C0, C2, C4OH, C181, acges, Q11, Q32	0/5/2	0.472222	0.185336
TMEM143	1	ILMN_1732187	Cytoplasm	other			7	C0, C3, C16, C181, acges, Q19, Q38	0/6/1	0.472425	0.185453
FAM214B	1	ILMN_1732609	Nucleus	other			7	C0, C2, C4, C4OH, acges, Q26, Q34	1/5/1	0.472627	0.185569
SLC25A42	2	ILMN_1763464, ILMN_2222880	Cytoplasm	transporter			7	C0, C3, C4, C5, acges, Q20, Q32	0/5/2	0.47283	0.185686
ACACB	1	ILMN_1763852	Cytoplasm	enzyme			7	C0, C2, C4, C181, acges, Q11, Q34	0/5/2	0.473032	0.185803
RNASE6	1	ILMN_1780533	Extracellular Space	enzyme			7	C0, C2, C3, C5OHHMG, C16, C181, acges	0/7/0	0.473235	0.185919
WIPI1	1	ILMN_1781386	Cytoplasm	other			7	C0, C2, C3, C5, C5OHHMG, acges, Q19	0/6/1	0.473438	0.186036
DAAM1	2	ILMN_1787251, ILMN_2046470	Cytoplasm	other			7	C0, C2, C4OH, C5OHHMG, C16, C181, acges	0/7/0	0.47364	0.186152
BEND4	2	ILMN_1796574, ILMN_3237256	Other	other			7	C0, C3, C5, C181, acges, Q19, Q20	0/5/2	0.473843	0.186269
SHMT1	1	ILMN_1811933	Cytoplasm	enzyme		mimosine	7	C0, C4, C5, C5OHHMG, C16, acges, Q19	0/6/1	0.474045	0.186385
PDK3	1	ILMN_1827736	Cytoplasm	kinase			7	C0, C2, C4OH, acges, Q1, Q11, Q32	1/4/2	0.474248	0.186502
LOC100128239	1	ILMN_1846430	Other	other			7	C0, C2, C181, acges, Q19, Q27, Q38	1/5/1	0.47445	0.186618
SUCNR1	1	ILMN_1912287	Plasma Membrane	G-protein coupled receptor			7	C0, C3, C4, C4OH, acges, Q19, Q38	0/6/1	0.474653	0.186735
VIPR1	1	ILMN_2199389	Plasma Membrane	G-protein coupled receptor			7	C0, C2, C3, C16, C181, acges, Q19	0/6/1	0.474855	0.186852
RBMS1	2	ILMN_2358541, ILMN_2358540	Nucleus	other			7	C0, C4OH, C5, C16, C161, C181, acges	0/7/0	0.475058	0.186968
ROMO1	1	ILMN_3234993	Cytoplasm	other			7	C0, C2, C4, C4OH, C5OHHMG, acges, Q32	0/6/1	0.47526	0.187085
GOLGA2P3Y	1	ILMN_3235780	Other	other			7	C0, C2, C3, C16, C181, acges, Q20	0/6/1	0.475463	0.187201
SNORA67	1	ILMN_3247018	Other	other			7	C0, C2, C4, C4OH, C5, C161, Q19	0/6/1	0.475666	0.187318
POTEG (includes others)	2	ILMN_1793950, ILMN_3242191	Other	other			7	C0, C2, C3, C16, acges, Q4, Q38	0/7/0	0.475868	0.187434
QRICH1	2	ILMN_1676002, ILMN_2385191	Nucleus	other			7	C2, C4, C4OH, C81, Q20, Q26, Q32	1/4/2	0.476071	0.187551
NSMCE4A	1	ILMN_1679134	Nucleus	other			7	C2, C4, C4OH, C161, Q20, Q26, Q32	1/4/2	0.476273	0.187668
NDUFAF2	1	ILMN_1682857	Cytoplasm	enzyme			7	C2, C3, C16, C181, acges, Q19, Q38	0/6/1	0.476476	0.187784
RIOX2	3	ILMN_1689624, ILMN_1746025, ILMN_2322986	Nucleus	enzyme			7	C2, C4OH, C16, C181, acges, Q34, Q38	0/6/1	0.476678	0.187901
MAPKAPK5	2	ILMN_1699082, ILMN_2322935	Cytoplasm	kinase			7	C2, C4OH, C16, C181, Q11, Q19, Q20	0/4/3	0.476881	0.188017
AFF4	1	ILMN_1708502	Nucleus	transcription regulator			7	C2, C4OH, C5, C5OHHMG, C16, C181, Q32	0/6/1	0.477083	0.188134
TXNDC16	1	ILMN_1709740	Extracellular Space	enzyme			7	C2, C4OH, C5, acges, Q19, Q26, Q38	1/5/1	0.477286	0.18825
DBP	1	ILMN_1715555	Nucleus	transcription regulator			7	C2, C4OH, C16, acges, Q26, Q32, Q38	1/5/1	0.477488	0.188367
ERAL1	1	ILMN_1718706	Cytoplasm	other			7	C2, C4OH, C16, C181, acges, Q32, Q34	0/5/2	0.477691	0.188484
CDKN1B	2	ILMN_1722811, ILMN_2196347	Nucleus	kinase	diagnosis,disease progression,efficacy,prognosis,response to therapy		7	C2, C4, C5, C16, C181, acges, Q38	0/7/0	0.477894	0.1886
MOV10	1	ILMN_1725700	Nucleus	enzyme			7	C2, C4OH, C16, C181, acges, Q11, Q32	0/5/2	0.478096	0.188717
DSC1	2	ILMN_1730284, ILMN_2402640	Plasma Membrane	other			7	C2, C4, C5OHHMG, C16, C181, acges, Q26	1/6/0	0.478299	0.188833
GOLGA2	1	ILMN_1738821	Cytoplasm	other			7	C2, C4OH, C5OHHMG, C161, C181, acges, Q5	1/6/0	0.478501	0.18895
RAB11FIP2	2	ILMN_1741175, ILMN_2072541	Cytoplasm	other			7	C2, C3, C4OH, C181, acges, Q19, Q38	0/6/1	0.478704	0.189066
SLC25A39	1	ILMN_1743911	Cytoplasm	other			7	C2, C4OH, C161, C181, C182, Q32, Q34	0/5/2	0.478906	0.189183
BTBD6	1	ILMN_1744725	Cytoplasm	other			7	C2, C3, C4, C5, acges, Q16, Q19	1/5/1	0.479109	0.189299
PASK	2	ILMN_1754858, ILMN_1667022	Cytoplasm	kinase			7	C2, C3, C4, C4OH, C16, C181, acges	0/7/0	0.479311	0.189416
RIF1	2	ILMN_1755758, ILMN_2149053	Nucleus	other			7	C2, C4OH, C5, C16, acges, Q26, Q38	1/6/0	0.479514	0.189533
ZNF558	1	ILMN_1766195	Nucleus	transcription regulator			7	C2, C3, C5, C16, acges, Q19, Q38	0/6/1	0.479716	0.189649
SLC2A3	1	ILMN_1775708	Plasma Membrane	transporter	efficacy		7	C2, C4OH, C161, C181, Q5, Q32, Q38	1/5/1	0.479919	0.189766
E2F2	1	ILMN_1777233	Nucleus	transcription regulator			7	C2, C4OH, C5OHHMG, C16, C18, C181, Q3	0/7/0	0.480122	0.189882
SMG1P2	1	ILMN_1782377	Other	other			7	C2, C4OH, C5, C5OHHMG, C16, Q20, Q26	1/5/1	0.480324	0.189999
NAP1L3	1	ILMN_1785406	Nucleus	other			7	C2, C4, C4OH, C16, C181, acges, Q34	0/6/1	0.480527	0.190115
SPINT2	1	ILMN_1800739	Extracellular Space	other	diagnosis		7	C2, C4OH, C18, C181, C182, Q20, Q32	0/5/2	0.480729	0.190232
GNL3	2	ILMN_1806106, ILMN_2324056	Nucleus	other			7	C2, C16, C181, C182, acges, Q19, Q38	0/6/1	0.480932	0.190349
PCGF6	3	ILMN_1810181, ILMN_2401701, ILMN_1656574	Nucleus	transcription regulator			7	C2, C4OH, C5OHHMG, C6, C161, C181, Q20	0/6/1	0.481134	0.190465
DENND2C	1	ILMN_1815035	Other	other			7	C2, C3, C4, C5OHHMG, C181, acges, Q19	0/6/1	0.481337	0.190582
LPAR5	1	ILMN_2044453	Plasma Membrane	G-protein coupled receptor			7	C2, C4OH, C5, C16, C161, C181, Q20	0/6/1	0.481539	0.190698
NUPL2	2	ILMN_2115154, ILMN_1789616	Nucleus	transporter			7	C2, C4, C4OH, C5, C5OHHMG, C181, Q26	1/6/0	0.481742	0.190815
GABARAPL1	1	ILMN_2151281	Cytoplasm	other			7	C2, C4OH, C5, acges, Q8, Q20, Q32	1/4/2	0.481944	0.190931
ERO1B	1	ILMN_2229969	Cytoplasm	enzyme			7	C2, C4OH, C5, C5OHHMG, C161, C181, Q19	0/6/1	0.482147	0.191048
SREK1	2	ILMN_2275297, ILMN_2373266	Nucleus	other			7	C2, C4, C4OH, C5, acges, Q26, Q32	1/5/1	0.48235	0.191164
C1orf198	1	ILMN_1657683	Cytoplasm	other			7	C3, C4OH, acges, Q3, Q19, Q32, Q38	0/5/2	0.482552	0.191281
SEC24B	3	ILMN_1745469, ILMN_2334303, ILMN_1735148	Cytoplasm	transporter			7	C3, C4OH, C5, C5OHHMG, C16, C181, acges	0/7/0	0.482755	0.191398
TAL1	1	ILMN_1748450	Nucleus	transcription regulator			7	C3, C4OH, Q2, Q3, Q19, Q32, Q38	0/5/2	0.482957	0.191514
MUM1	1	ILMN_1764764	Nucleus	other			7	C3, C4, C5, C181, acges, Q34, Q38	0/6/1	0.48316	0.191631
ACACA	2	ILMN_2331636, ILMN_1772123	Cytoplasm	enzyme			7	C3, C4OH, C5OHHMG, C161, Q19, Q34, Q38	0/5/2	0.483362	0.191747
GEMIN2	2	ILMN_2344007, ILMN_2344002	Nucleus	other			7	C3, C4OH, C5, C16, C161, C181, acges	0/7/0	0.483565	0.191864
CPED1	1	ILMN_1677038	Cytoplasm	other			7	C4, C5OHHMG, C161, Q20, Q26, Q30, Q32	2/3/2	0.483767	0.19198
SMARCAD1	1	ILMN_1741976	Nucleus	enzyme			7	C4, C4OH, C5, C5OHHMG, C161, C181, Q20	0/6/1	0.48397	0.192097
DRAM2	1	ILMN_1808634	Cytoplasm	other			7	C4, C4OH, C5OHHMG, C16, C181, Q20, Q32	0/5/2	0.484172	0.192214
RPS7P11	1	ILMN_3209676	Other	other			7	C4, C4OH, C81, C16, C181, C182, Q34	0/6/1	0.484375	0.19233
SPECC1	1	ILMN_3255061	Nucleus	other			7	C4, C4OH, C5, C181, Q19, Q20, Q34	0/4/3	0.484578	0.192447
AGPAT1	1	ILMN_1679520	Cytoplasm	enzyme			7	C4OH, C5, Q4, Q26, Q27, Q32, Q38	2/4/1	0.48478	0.192563
MARCH1	2	ILMN_1681101, ILMN_2094942	Cytoplasm	enzyme			7	C4OH, C5, C5OHHMG, C181, Q20, Q30, Q32	1/4/2	0.484983	0.19268
SIAH1	1	ILMN_1711627	Nucleus	enzyme			7	C4OH, C5, C5OHHMG, C16, C181, Q19, Q32	0/5/2	0.485185	0.192796
SMAD4	1	ILMN_1741477	Nucleus	transcription regulator	prognosis,unspecified application		7	C4OH, C5, C5OHHMG, C161, C181, Q20, Q32	0/5/2	0.485388	0.192913
RRAS2	2	ILMN_2077623, ILMN_1667519	Plasma Membrane	enzyme			7	C4OH, C16, C161, Q19, Q20, Q30, Q32	1/3/3	0.48559	0.193029
ENOX2	1	ILMN_2415911	Plasma Membrane	enzyme	efficacy		7	C4OH, C5, C161, C181, C182, Q20, Q32	0/5/2	0.485793	0.193146
EEF1B2	3	ILMN_1685678, ILMN_1694587, ILMN_2318725	Cytoplasm	translation regulator			7	C5, C16, C18, C181, C182, Q11, Q32	0/5/2	0.485995	0.193263
DHRS9	2	ILMN_1733998, ILMN_2384181	Cytoplasm	enzyme			7	C16, MMA, C181, acges, Q2, Q3, Q11	0/6/1	0.486198	0.193379
CS	3	ILMN_3307648, ILMN_2396410, ILMN_1706057	Cytoplasm	enzyme			6	Lys, Cit, C181, acges, Q19, Q26	3/2/1	0.486372	0.193496
CNNM4	1	ILMN_1655720	Plasma Membrane	transporter			6	OHProl, LeuIle, C0, C5, C16, acges	2/4/0	0.486545	0.193612
ZSCAN31	1	ILMN_1655748	Nucleus	transcription regulator			6	OHProl, LeuIle, Phe, Tyr, Val, C181	5/1/0	0.486719	0.193729
FZD6	1	ILMN_1659297	Plasma Membrane	G-protein coupled receptor			6	OHProl, LeuIle, Sarc, Val, C16, C181	4/2/0	0.486892	0.193845
PARP6	3	ILMN_1662256, ILMN_1813620, ILMN_1771832	Other	other			6	OHProl, Phe, Tyr, C5, Q17, Q20	4/1/1	0.487066	0.193962
SREBF1	2	ILMN_1663035, ILMN_2328986	Nucleus	transcription regulator	diagnosis		6	OHProl, LeuIle, C2, C4OH, C5, acges	2/4/0	0.48724	0.194079
TMUB1	1	ILMN_1666050	Extracellular Space	other			6	OHProl, LeuIle, C2, C4OH, C6, C16	2/4/0	0.487413	0.194195
HYAL3	1	ILMN_1667432	Cytoplasm	enzyme		hyaluronic acid, hylan, diclofenac/hyaluronic acid	6	OHProl, LeuIle, Val, C4OH, Q26, Q38	4/2/0	0.487587	0.194312
CCND3	1	ILMN_1668721	Nucleus	kinase	prognosis		6	OHProl, LeuIle, MeHis, Phe, Tyr, C10	5/1/0	0.48776	0.194428
HK3	1	ILMN_1670302	Cytoplasm	kinase			6	OHProl, Phe, Val, C5, Q5, Q26	5/1/0	0.487934	0.194545
CENPQ	1	ILMN_1670769	Nucleus	other			6	OHProl, LeuIle, C4, C5OHHMG, C161, C181	2/4/0	0.488108	0.194661
NRM	1	ILMN_1670809	Nucleus	other			6	OHProl, LeuIle, Val, C2, C4OH, C6	3/3/0	0.488281	0.194778
RHOC	2	ILMN_1673305, ILMN_2313730	Plasma Membrane	enzyme	diagnosis,prognosis		6	OHProl, Aba, LeuIle, Val, C2, C4OH	4/2/0	0.488455	0.194895
CD247	2	ILMN_1676924, ILMN_2377669	Plasma Membrane	transmembrane receptor		blinatumomab	6	OHProl, Glu, Phe, C16, C181, Q5	4/2/0	0.488628	0.195011
FMO4	1	ILMN_1677885	Cytoplasm	enzyme			6	OHProl, Ala, Pro, Tyr, Q17, Q30	6/0/0	0.488802	0.195128
APOBEC3A	1	ILMN_1680192	Cytoplasm	enzyme			6	OHProl, C2, C4OH, C181, Q20, Q26	2/3/1	0.488976	0.195244
ASB1	1	ILMN_1683096	Nucleus	transcription regulator			6	OHProl, Ala, LeuIle, Sarc, Val, Q27	6/0/0	0.489149	0.195361
PVRIG	1	ILMN_1688279	Plasma Membrane	other		COM701	6	OHProl, LeuIle, MeHis, Phe, Tyr, C2	5/1/0	0.489323	0.195477
ASMTL	2	ILMN_1689786, ILMN_1732615	Cytoplasm	enzyme			6	OHProl, Ala, LeuIle, Tyr, Val, Q19	5/0/1	0.489497	0.195594
ASAP1	3	ILMN_1690963, ILMN_3245057, ILMN_2233366	Plasma Membrane	other			6	OHProl, Glu, MeHis, C3, Q27, Q38	4/2/0	0.48967	0.19571
SH3BP1	1	ILMN_1692539	Plasma Membrane	other			6	OHProl, Ala, Tyr, Val, C5, C5OHHMG	4/2/0	0.489844	0.195827
TERF1	2	ILMN_1694847, ILMN_2357382	Nucleus	transcription regulator	diagnosis,disease progression		6	OHProl, MeHis, Pro, Tyr, Val, C16	5/1/0	0.490017	0.195944
MRPL28	1	ILMN_1694950	Cytoplasm	other			6	OHProl, LeuIle, Phe, C4OH, C6, C181	3/3/0	0.490191	0.19606
TTYH2	1	ILMN_1695829	Other	ion channel			6	OHProl, Ala, LeuIle, Pro, C4OH, Q25	5/1/0	0.490365	0.196177
CES4A	1	ILMN_1699852	Extracellular Space	enzyme			6	OHProl, LeuIle, MeHis, Phe, Val, C4	5/1/0	0.490538	0.196293
ITFG2	1	ILMN_1701244	Cytoplasm	other			6	OHProl, Glu, LeuIle, Phe, Tyr, Val	6/0/0	0.490712	0.19641
RASA2	1	ILMN_1703688	Cytoplasm	other			6	OHProl, LeuIle, Val, C4, C16, Q26	4/2/0	0.490885	0.196526
DHRSX	1	ILMN_1704139	Extracellular Space	enzyme			6	OHProl, Ala, LeuIle, Sarc, Val, Q27	6/0/0	0.491059	0.196643
H2AFJ	2	ILMN_1708728, ILMN_2253065	Cytoplasm	other			6	OHProl, Phe, Val, C4OH, C181, Q5	4/2/0	0.491233	0.19676
EED	2	ILMN_1710150, ILMN_2347917	Nucleus	transcription regulator		MAK683	6	OHProl, Aba, LeuIle, C4, C5, Q17	4/2/0	0.491406	0.196876
MSANTD3	1	ILMN_1714278	Other	other			6	OHProl, LeuIle, Sarc, C3, C4OH, acges	3/3/0	0.49158	0.196993
CLDN23	1	ILMN_1725338	Plasma Membrane	other			6	OHProl, Ala, Tyr, C5, C161, Q20	3/2/1	0.491753	0.197109
PIK3R2	1	ILMN_1726565	Cytoplasm	kinase			6	OHProl, LeuIle, Phe, C4OH, C181, Q32	3/2/1	0.491927	0.197226
SDCCAG8	1	ILMN_1728802	Cytoplasm	other			6	OHProl, LeuIle, Sarc, Val, C0, C16	4/2/0	0.492101	0.197342
EBAG9	1	ILMN_1729144	Cytoplasm	other			6	OHProl, Pro, C2, C4OH, C5, C181	2/4/0	0.492274	0.197459
C1orf43	2	ILMN_1729509, ILMN_1660602	Other	other			6	OHProl, Ala, Pro, C181, Q17, Q25	5/1/0	0.492448	0.197575
MED17	2	ILMN_1730329, ILMN_3240092	Nucleus	transcription regulator			6	OHProl, LeuIle, Val, C4, C181, Q30	4/2/0	0.492622	0.197692
KMO	1	ILMN_1730917	Cytoplasm	enzyme			6	OHProl, C2, C4OH, C5, Q20, Q38	1/4/1	0.492795	0.197809
GLMN	1	ILMN_1739397	Cytoplasm	other			6	OHProl, LeuIle, Phe, Val, C4, C4OH	4/2/0	0.492969	0.197925
ZNF518A	1	ILMN_1742541	Other	other			6	OHProl, LeuIle, Phe, Pro, Val, C4OH	5/1/0	0.493142	0.198042
STK11	1	ILMN_1751871	Cytoplasm	kinase	diagnosis		6	OHProl, LeuIle, Phe, Pro, Tyr, Val	6/0/0	0.493316	0.198158
LHPP	1	ILMN_1752199	Cytoplasm	phosphatase			6	OHProl, LeuIle, Phe, Tyr, Val, Q25	6/0/0	0.49349	0.198275
SP3	1	ILMN_1756942	Nucleus	transcription regulator			6	OHProl, LeuIle, Phe, C4OH, C5, C16	3/3/0	0.493663	0.198391
PARP2	1	ILMN_1757995	Nucleus	enzyme		veliparib, rucaparib, olaparib, niraparib, talazoparib, E7449, ABT-767, CEP-9722, fluzoparib, SC10914, simmiparib	6	OHProl, LeuIle, Phe, Val, C3, Q38	4/2/0	0.493837	0.198508
FAM177A1	1	ILMN_1763603	Other	other			6	OHProl, LeuIle, Phe, Val, C16, Q2	4/2/0	0.49401	0.198625
CRNKL1	1	ILMN_1768640	Nucleus	other			6	OHProl, Pro, C16, C181, Q17, Q25	4/2/0	0.494184	0.198741
CHPF2	1	ILMN_1772991	Cytoplasm	enzyme			6	OHProl, LeuIle, Val, C4, C5OHHMG, Q38	3/3/0	0.494358	0.198858
FIGNL1	2	ILMN_1778152, ILMN_2389114	Nucleus	enzyme			6	OHProl, C4OH, C5, C16, C181, Q20	1/4/1	0.494531	0.198974
ZNF630	1	ILMN_1779341	Other	other			6	OHProl, Tyr, Val, C16, C161, Q17	4/2/0	0.494705	0.199091
FAM102B	1	ILMN_1786789	Other	other			6	OHProl, Cit, Phe, C5OHHMG, C16, C181	3/3/0	0.494878	0.199207
F8A1 (includes others)	1	ILMN_1790249	Nucleus	other			6	OHProl, LeuIle, C0, C2, acges, Q34	2/3/1	0.495052	0.199324
MUC4	1	ILMN_1792039	Plasma Membrane	other	diagnosis,disease progression		6	OHProl, LeuIle, MeHis, Val, C0, Q38	4/2/0	0.495226	0.19944
HSPA14	1	ILMN_1797318	Cytoplasm	peptidase			6	OHProl, Arg, LeuIle, C4OH, C16, Q38	3/3/0	0.495399	0.199557
USP4	1	ILMN_1798712	Nucleus	peptidase			6	OHProl, LeuIle, Phe, C4, C5, Q27	4/2/0	0.495573	0.199674
SCARB2	1	ILMN_1814726	Plasma Membrane	transmembrane receptor	disease progression		6	OHProl, Ala, LeuIle, Phe, Tyr, Val	6/0/0	0.495747	0.19979
EXOC7	2	ILMN_1815012, ILMN_1750011	Cytoplasm	transporter			6	OHProl, LeuIle, Phe, Sarc, Val, Q27	6/0/0	0.49592	0.199907
CDYL2	2	ILMN_1880983, ILMN_1777479	Nucleus	other			6	OHProl, LeuIle, C2, C16, C181, acges	2/4/0	0.496094	0.200023
KIR3DL3	2	ILMN_2082593, ILMN_1733426	Other	other			6	OHProl, LeuIle, Phe, Val, C0, acges	4/2/0	0.496267	0.20014
ADSS	2	ILMN_2092664, ILMN_1778796	Cytoplasm	enzyme		alanosine, adenylosuccinate synthetase inhibitor	6	OHProl, LeuIle, Phe, Val, C4OH, C5	4/2/0	0.496441	0.200256
CCDC28B	1	ILMN_2099586	Cytoplasm	other			6	OHProl, Ala, Phe, Sarc, C16, C181	4/2/0	0.496615	0.200373
ZNF234	2	ILMN_2103397, ILMN_1740197	Nucleus	transcription regulator			6	OHProl, LeuIle, Val, C2, C5, acges	3/3/0	0.496788	0.20049
TMEM18	2	ILMN_2123871, ILMN_1772700	Nucleus	other			6	OHProl, Tyr, C0, C16, C181, acges	2/4/0	0.496962	0.200606
KIR3DL1	2	ILMN_2131828, ILMN_1733245	Plasma Membrane	transmembrane receptor	diagnosis		6	OHProl, LeuIle, Phe, Tyr, Val, C10	5/1/0	0.497135	0.200723
CCNYL1	2	ILMN_2166524, ILMN_1810069	Plasma Membrane	other			6	OHProl, LeuIle, Val, C5, C5OHHMG, Q20	3/2/1	0.497309	0.200839
LAMP3	2	ILMN_2170814, ILMN_2170813	Plasma Membrane	other			6	OHProl, Aba, C5, C16, Q26, Q34	3/2/1	0.497483	0.200956
SUSD6	1	ILMN_2226917	Other	other			6	OHProl, LeuIle, Trp, C2, C4OH, Q26	4/2/0	0.497656	0.201072
DGUOK	3	ILMN_2242403, ILMN_2312897, ILMN_1743432	Cytoplasm	kinase			6	OHProl, LeuIle, Phe, Tyr, Val, Q17	6/0/0	0.49783	0.201189
PTPN2	2	ILMN_2296036, ILMN_2400030	Cytoplasm	phosphatase			6	OHProl, Ala, Sarc, Tyr, Val, Q30	6/0/0	0.498003	0.201306
VCAM1	1	ILMN_2307903	Plasma Membrane	transmembrane receptor	diagnosis,disease progression,efficacy,prognosis,unspecified application		6	OHProl, LeuIle, Phe, Val, C3, Q38	4/2/0	0.498177	0.201422
POT1	2	ILMN_2327203, ILMN_1692041	Nucleus	other	diagnosis,disease progression		6	OHProl, Phe, C4, C4OH, C5, Q25	3/3/0	0.498351	0.201539
DNAJB12	2	ILMN_2333865, ILMN_1712929	Cytoplasm	other	unspecified application		6	OHProl, LeuIle, Phe, Tyr, Val, C16	5/1/0	0.498524	0.201655
RNF214	2	ILMN_2357777, ILMN_1800420	Other	other			6	OHProl, MeHis, C4, C5, C10, acges	2/4/0	0.498698	0.201772
ZNF436	1	ILMN_2357781	Nucleus	transcription regulator			6	OHProl, Ala, LeuIle, Val, C18, C181	4/2/0	0.498872	0.201888
MTRR	2	ILMN_2377977, ILMN_1718932	Cytoplasm	enzyme			6	OHProl, LeuIle, Val, C4, C5, C6	3/3/0	0.499045	0.202005
MRPL10	1	ILMN_2396002	Cytoplasm	other			6	OHProl, Ala, Phe, Tyr, Val, C0	5/1/0	0.499219	0.202121
ARL13B	1	ILMN_2403047	Extracellular Space	other			6	OHProl, LeuIle, Val, C16, C161, C181	3/3/0	0.499392	0.202238
SMC2	2	ILMN_2411190, ILMN_1748923	Nucleus	transporter			6	OHProl, LeuIle, Phe, Tyr, Val, C5	5/1/0	0.499566	0.202355
SOCS4	1	ILMN_2413259	Cytoplasm	other			6	OHProl, LeuIle, C4, C4OH, C5, Q32	2/3/1	0.49974	0.202471
CCRL2	1	ILMN_3190833	Plasma Membrane	G-protein coupled receptor			6	OHProl, Ala, Sarc, Q17, Q25, Q27	6/0/0	0.499913	0.202588
NPM1P46	1	ILMN_3227604	Other	other			6	OHProl, Ala, LeuIle, Sarc, C3, Q27	5/1/0	0.500087	0.202704
EML2	1	ILMN_3240541	Cytoplasm	other			6	OHProl, LeuIle, Val, C3, C4, C5	3/3/0	0.50026	0.202821
RPRD1B	1	ILMN_3243461	Nucleus	other			6	OHProl, LeuIle, Phe, Pro, Val, Q25	6/0/0	0.500434	0.202937
mir-154	1	ILMN_3309664	Cytoplasm	microRNA	diagnosis,unspecified application		6	OHProl, LeuIle, Phe, C4, C4OH, C181	3/3/0	0.500608	0.203054
CA2	2	ILMN_1662795, ILMN_2199439	Cytoplasm	enzyme	diagnosis,unspecified application	ethoxyzolamide, dichlorphenamide, phentermine/topiramate, brimonidine/brinzolamide, methazolamide, diazoxide, hydrochlorothiazide, acetazolamide, trichloromethiazide, dorzolamide, chlorothiazide, dorzolamide/timolol, brinzolamide, chlorothiazide/reserpine, quinethazone, chlorthalidone, benzthiazide, sulfacetamide, topiramate	6	Aba, C0, MMA, acges, Q19, Q27	2/3/1	0.500781	0.203171
BST2	2	ILMN_1723480, ILMN_3259146	Plasma Membrane	other			6	Aba, Tyr, C16, Q26, Q30, Q34	4/1/1	0.500955	0.203287
EXOC4	2	ILMN_1742827, ILMN_2394750	Cytoplasm	transporter			6	Aba, Sarc, Val, C3, acges, Q27	4/2/0	0.501128	0.203404
UBE2L6	2	ILMN_1769520, ILMN_1703108	Cytoplasm	enzyme			6	Aba, Ala, C16, C181, acges, Q3	2/4/0	0.501302	0.20352
SNN	1	ILMN_1788251	Plasma Membrane	other			6	Aba, MeHis, C0, C2, acges, Q4	2/4/0	0.501476	0.203637
ACOT9	2	ILMN_2367070, ILMN_1658995	Cytoplasm	enzyme			6	Aba, Ala, LeuIle, Pro, Q17, Q22	6/0/0	0.501649	0.203753
LAP3P2	2	ILMN_3215715, ILMN_3295494	Other	other			6	Aba, Ala, C3, Q19, Q27, Q38	3/2/1	0.501823	0.20387
GLIPR2	1	ILMN_1652631	Cytoplasm	other			6	Ala, Phe, Sarc, C4, C5, Q27	4/2/0	0.501997	0.203986
OPA3	3	ILMN_1652819, ILMN_1734762, ILMN_2284591	Cytoplasm	other			6	Ala, Sarc, C0, C2, C16, acges	2/4/0	0.50217	0.204103
DHX40	2	ILMN_1653047, ILMN_2248589	Other	enzyme			6	Ala, Pro, C3, C4OH, acges, Q17	3/3/0	0.502344	0.20422
UNC93B1	1	ILMN_1654812	Cytoplasm	transporter			6	Ala, Sarc, Tyr, C181, Q27, Q30	5/1/0	0.502517	0.204336
GOSR2	3	ILMN_1656293, ILMN_1807072, ILMN_1722812	Cytoplasm	transporter			6	Ala, Pro, Sarc, C3, Q17, Q19	4/1/1	0.502691	0.204453
OR2A1/OR2A42	2	ILMN_1663562, ILMN_1744109	Plasma Membrane	G-protein coupled receptor			6	Ala, LeuIle, Tyr, Val, C3, MMA	4/2/0	0.502865	0.204569
MAOA	1	ILMN_1663640	Cytoplasm	enzyme		ladostigil, CX-1370, moclobemide, MAO-A inhibitor, phentermine/topiramate, fenfluramine/phentermine, methamphetamine, dextroamphetamine, procainamide, tranylcypromine, phenelzine, iproniazid, isocarboxazid, phentermine, benzphetamine, N-(2-indanyl)glycinamide	6	Ala, Sarc, C3, C161, Q19, Q27	3/2/1	0.503038	0.204686
NDC80	1	ILMN_1664511	Nucleus	other			6	Ala, LeuIle, Sarc, Val, C3, Q19	4/1/1	0.503212	0.204802
OLIG1	1	ILMN_1666089	Nucleus	transcription regulator			6	Ala, Sarc, C141, C161, Q11, Q32	2/2/2	0.503385	0.204919
ASH1L-AS1	2	ILMN_1666706, ILMN_1761266	Other	other			6	Ala, Sarc, C0, C16, acges, Q27	3/3/0	0.503559	0.205036
RAD51AP1	1	ILMN_1670353	Nucleus	other			6	Ala, Pro, Sarc, C6, Q25, Q27	5/1/0	0.503733	0.205152
MRPL44	1	ILMN_1671452	Cytoplasm	enzyme			6	Ala, Pro, Sarc, Q17, Q27, Q30	6/0/0	0.503906	0.205269
PC	1	ILMN_1671489	Cytoplasm	enzyme	unspecified application		6	Ala, Sarc, C0, C2, C181, acges	2/4/0	0.50408	0.205385
QDPR	1	ILMN_1672443	Cytoplasm	enzyme			6	Ala, Phe, Pro, Val, Q17, Q27	6/0/0	0.504253	0.205502
RETN	1	ILMN_1675190	Extracellular Space	other	diagnosis,efficacy		6	Ala, C2, C5, acges, Q3, Q27	2/4/0	0.504427	0.205618
PPFIBP2	1	ILMN_1675656	Nucleus	phosphatase			6	Ala, LeuIle, Phe, Sarc, Tyr, Q27	6/0/0	0.504601	0.205735
C9orf85	2	ILMN_1678477, ILMN_1806758	Other	other			6	Ala, Phe, Sarc, Tyr, C4OH, Q27	5/1/0	0.504774	0.205851
ALOX5	2	ILMN_1680996, ILMN_1792150	Cytoplasm	enzyme	diagnosis,efficacy	TA 270, benoxaprofen, diclofenac/omeprazole, diclofenac/misoprostol, diclofenac, diethylcarbamazine, meclofenamic acid, ebselen, zileuton, sulfasalazine, balsalazide, mesalamine, nordihydroguaiaretic acid, masoprocol	6	Ala, Phe, C0, C4, Q27, Q34	3/2/1	0.504948	0.205968
CLUL1	1	ILMN_1682544	Extracellular Space	other			6	Ala, Pro, Sarc, C5, C181, Q25	4/2/0	0.505122	0.206085
PAXBP1	2	ILMN_1682896, ILMN_2251978	Nucleus	other			6	Ala, LeuIle, C4, C4OH, C5, C6	2/4/0	0.505295	0.206201
CSF1R	1	ILMN_1686623	Plasma Membrane	kinase	prognosis	nilotinib, sunitinib, pazopanib, quizartinib, regorafenib, pexidartinib, IMC-CS4, PLX7486, ARRY-382, JNJ-40346527, BLZ-945, FPA008, AMG 820, DCC-3014, emactuzumab, bosutinib, imatinib, SNDX-6352, imatinib/sunitinib, imatinib/nilotinib, dasatinib/nilotinib, crizotinib/pazopanib, decitabine/imatinib, imatinib/sorafenib	6	Ala, Pro, Sarc, Q8, Q17, Q25	6/0/0	0.505469	0.206318
IFI6	1	ILMN_1687384	Cytoplasm	other			6	Ala, LeuIle, Tyr, C2, C4OH, Q32	3/2/1	0.505642	0.206434
LRRC20	1	ILMN_1690523	Other	other			6	Ala, Sarc, C0, acges, Q19, Q38	2/3/1	0.505816	0.206551
RRM2B	2	ILMN_1698231, ILMN_2170595	Nucleus	enzyme	efficacy	bortezomib/cladribine/rituximab, cladribine/cytarabine/daunorubicin, cladribine/cytarabine/filgrastim, cladribine/cytarabine/filgrastim/mitoxantrone, cladribine/rituximab, cladribine/cytarabine/filgrastim/idarubicin, cladribine/cytarabine/filgrastim/idarubicin/plerixafor, cladribine/peginterferon alfa-2a, cladribine/cytarabine/decitabine, triapine, hydroxyurea, cladribine/recombinant interferon, …	6	Ala, Sarc, C3, C4OH, C181, Q32	2/3/1	0.50599	0.206667
SLC22A23	2	ILMN_1705116, ILMN_3227263	Other	transporter			6	Ala, LeuIle, Sarc, Val, Q17, Q27	6/0/0	0.506163	0.206784
PLEKHA8P1	1	ILMN_1706610	Other	other			6	Ala, Cit, C0, acges, Q11, Q27	3/2/1	0.506337	0.206901
IFIT1	2	ILMN_1707695, ILMN_1699331	Cytoplasm	other			6	Ala, Tyr, Q11, Q23, Q26, Q32	4/0/2	0.50651	0.207017
RAB40C	1	ILMN_1712705	Plasma Membrane	enzyme			6	Ala, MeHis, C2, C4OH, acges, Q11	2/3/1	0.506684	0.207134
UGT2B7	2	ILMN_1718833, ILMN_1679194	Cytoplasm	enzyme			6	Ala, Sarc, C2, C181, acges, Q27	3/3/0	0.506858	0.20725
PRAF2	1	ILMN_1720578	Other	other			6	Ala, Glu, Phe, Pro, C4OH, C5	4/2/0	0.507031	0.207367
TRIM27	1	ILMN_1730005	Nucleus	transcription regulator			6	Ala, C2, C4OH, acges, Q11, Q32	1/3/2	0.507205	0.207483
SNX30	1	ILMN_1738491	Other	other			6	Ala, Phe, C5, C181, Q19, Q26	3/2/1	0.507378	0.2076
IFIT2	1	ILMN_1739428	Cytoplasm	other	diagnosis		6	Ala, Tyr, Q11, Q26, Q30, Q32	4/0/2	0.507552	0.207717
DOP1B	2	ILMN_1741711, ILMN_2180239	Cytoplasm	other			6	Ala, C2, C5, Q2, Q3, Q4	1/5/0	0.507726	0.207833
C5orf24	1	ILMN_1743939	Other	other			6	Ala, LeuIle, Val, C5OHHMG, C16, C181	3/3/0	0.507899	0.20795
TATDN3	2	ILMN_1744316, ILMN_2330371	Cytoplasm	other			6	Ala, Pro, Q3, Q4, Q25, Q27	4/2/0	0.508073	0.208066
PLSCR1	1	ILMN_1745242	Plasma Membrane	enzyme			6	Ala, C2, C141, Q11, Q26, Q32	2/2/2	0.508247	0.208183
TTC13	2	ILMN_1745573, ILMN_1753064	Other	other			6	Ala, Glu, Sarc, C4OH, Q17, Q26	5/1/0	0.50842	0.208299
ITGA4	1	ILMN_1747052	Plasma Membrane	transmembrane receptor	efficacy,prognosis	natalizumab, vedolizumab	6	Ala, Tyr, C2, C4OH, C5, Q26	3/3/0	0.508594	0.208416
ZP3	1	ILMN_1747102	Extracellular Space	other			6	Ala, LeuIle, Sarc, Val, C5, Q27	5/1/0	0.508767	0.208532
RHPN2	1	ILMN_1753143	Cytoplasm	other			6	Ala, C3, C16, C181, Q30, Q38	2/4/0	0.508941	0.208649
SCAMP5	1	ILMN_1753345	Cytoplasm	other			6	Ala, Cit, Sarc, C5, Q16, Q27	5/1/0	0.509115	0.208766
FAM213A	2	ILMN_1754538, ILMN_2118472	Extracellular Space	other			6	Ala, Sarc, C16, Q2, Q3, Q27	3/3/0	0.509288	0.208882
FBXO4	2	ILMN_1755811, ILMN_1656691	Nucleus	enzyme			6	Ala, LeuIle, Val, C4, Q20, Q27	4/1/1	0.509462	0.208999
GGCX	1	ILMN_1758232	Cytoplasm	enzyme		anisindione, vitamin K3	6	Ala, C181, acges, Q19, Q34, Q38	1/3/2	0.509635	0.209115
OR2T11	1	ILMN_1760065	Plasma Membrane	other			6	Ala, C2, C3, acges, Q19, Q27	2/3/1	0.509809	0.209232
PTP4A1	2	ILMN_1760575, ILMN_2154654	Cytoplasm	phosphatase			6	Ala, LeuIle, Sarc, Val, C16, Q27	5/1/0	0.509983	0.209348
ZMIZ2	1	ILMN_1760718	Nucleus	transcription regulator			6	Ala, LeuIle, Pro, Val, Q17, Q27	6/0/0	0.510156	0.209465
E2F4	1	ILMN_1761828	Nucleus	transcription regulator			6	Ala, Tyr, C5, C16, C181, Q30	3/3/0	0.51033	0.209582
CLCN6	2	ILMN_1763036, ILMN_1741594	Plasma Membrane	ion channel			6	Ala, Sarc, C4OH, Q12, Q32, Q34	3/1/2	0.510503	0.209698
JHY	3	ILMN_1767103, ILMN_1680659, ILMN_2268593	Other	other			6	Ala, C2, C4OH, C5, C16, Q20	1/4/1	0.510677	0.209815
RRP12	1	ILMN_1767253	Nucleus	other			6	Ala, Phe, Tyr, C4, Q5, Q27	5/1/0	0.510851	0.209931
ARAP2	1	ILMN_1767541	Cytoplasm	other			6	Ala, Sarc, C2, C3, acges, Q38	2/4/0	0.511024	0.210048
GRHL1	1	ILMN_1769934	Nucleus	transcription regulator			6	Ala, Sarc, C3, acges, Q27, Q38	3/3/0	0.511198	0.210164
ASCC3	2	ILMN_1772177, ILMN_2294751	Cytoplasm	enzyme			6	Ala, Sarc, Tyr, C16, Q27, Q38	4/2/0	0.511372	0.210281
BRMS1L	1	ILMN_1775943	Other	other			6	Ala, C0, C2, C16, C181, acges	1/5/0	0.511545	0.210397
CNPY4	2	ILMN_1777314, ILMN_1758487	Other	other			6	Ala, Sarc, Tyr, C2, C181, acges	3/3/0	0.511719	0.210514
TMCO4	1	ILMN_1781276	Other	other			6	Ala, LeuIle, Sarc, Tyr, C2, acges	4/2/0	0.511892	0.210631
TUT1	1	ILMN_1786108	Nucleus	enzyme			6	Ala, Sarc, Tyr, C0, C181, acges	3/3/0	0.512066	0.210747
SPDYE3	1	ILMN_1801168	Other	other			6	Ala, Sarc, Val, C2, C16, acges	3/3/0	0.51224	0.210864
PCTP	1	ILMN_1802257	Cytoplasm	transporter			6	Ala, Sarc, C0, C2, acges, Q27	3/3/0	0.512413	0.21098
ZNF165	1	ILMN_1806502	Nucleus	transcription regulator			6	Ala, Phe, Sarc, C3, Q19, Q27	4/1/1	0.512587	0.211097
IL1R1	1	ILMN_1810584	Plasma Membrane	transmembrane receptor		anakinra	6	Ala, Sarc, C2, C4OH, Q11, Q32	2/2/2	0.51276	0.211213
POU2F1	1	ILMN_1864422	Nucleus	transcription regulator			6	Ala, Sarc, C0, C5, acges, Q27	3/3/0	0.512934	0.21133
SPATA13	1	ILMN_1912619	Plasma Membrane	other			6	Ala, Tyr, Val, C5, C16, C181	3/3/0	0.513108	0.211447
TRPV2	1	ILMN_2049536	Plasma Membrane	ion channel			6	Ala, Sarc, Val, C4OH, C5OHHMG, Q27	4/2/0	0.513281	0.211563
YRDC	1	ILMN_2061732	Other	other			6	Ala, Cit, Sarc, Q16, Q19, Q25	5/0/1	0.513455	0.21168
TOX2	2	ILMN_2082209, ILMN_3298423	Nucleus	transcription regulator			6	Ala, C18, Q3, Q4, Q12, Q27	3/3/0	0.513628	0.211796
MFSD8	1	ILMN_2123119	Nucleus	other			6	Ala, Sarc, C2, C3, acges, Q38	2/4/0	0.513802	0.211913
BLNK	1	ILMN_2142935	Cytoplasm	other			6	Ala, Sarc, C3, C5, Q19, Q38	2/3/1	0.513976	0.212029
TMEM128	2	ILMN_2194229, ILMN_1764261	Other	other			6	Ala, LeuIle, Val, C4OH, C181, Q25	4/2/0	0.514149	0.212146
MX2	1	ILMN_2231928	Nucleus	enzyme			6	Ala, Orn, Tyr, Q11, Q22, Q26	5/0/1	0.514323	0.212263
CTSC	3	ILMN_2242463, ILMN_1689086, ILMN_1792885	Cytoplasm	peptidase	unspecified application		6	Ala, Tyr, C3, C16, C181, acges	2/4/0	0.514497	0.212379
PMS2CL	2	ILMN_2262203, ILMN_2262198	Other	other			6	Ala, Pro, Sarc, C16, acges, Q38	3/3/0	0.51467	0.212496
SLC3A2	2	ILMN_2317658, ILMN_1726456	Plasma Membrane	transporter			6	Ala, Pro, Sarc, Val, Q17, Q32	5/0/1	0.514844	0.212612
SULT1A3/SULT1A4	5	ILMN_2336133, ILMN_2336130, ILMN_1815283, ILMN_3250049, ILMN_1707804	Cytoplasm	enzyme			6	Ala, Phe, Pro, Sarc, Tyr, C5	5/1/0	0.515017	0.212729
LIAS	1	ILMN_2393341	Cytoplasm	enzyme			6	Ala, Sarc, Tyr, C3, C4OH, acges	3/3/0	0.515191	0.212845
IGLL1/IGLL5	1	ILMN_2393765	Plasma Membrane	other			6	Ala, Sarc, C5, Q12, Q17, Q27	5/1/0	0.515365	0.212962
SYF2	2	ILMN_2394498, ILMN_1660186	Nucleus	other			6	Ala, Pro, Tyr, C16, C181, Q25	4/2/0	0.515538	0.213078
LCLAT1	2	ILMN_3186473, ILMN_1708081	Cytoplasm	enzyme			6	Ala, LeuIle, Pro, Sarc, Q25, Q27	6/0/0	0.515712	0.213195
CNOT6LP1	2	ILMN_3230310, ILMN_3305365	Other	other			6	Ala, LeuIle, C2, C16, C181, acges	2/4/0	0.515885	0.213312
RNVU1-18	1	ILMN_3236653	Other	other			6	Ala, Pro, C0, C5OHHMG, C18, Q12	3/3/0	0.516059	0.213428
SNORA50C	1	ILMN_3237562	Other	other			6	Ala, MeHis, C0, C3, acges, Q19	2/3/1	0.516233	0.213545
MSL1	1	ILMN_3245973	Nucleus	other			6	Ala, LeuIle, Sarc, Tyr, Val, Q27	6/0/0	0.516406	0.213661
C4orf46	1	ILMN_3249240	Other	other			6	Ala, Phe, C2, acges, Q19, Q38	2/3/1	0.51658	0.213778
RFESD	3	ILMN_3250850, ILMN_1802162, ILMN_2100458	Other	other			6	Ala, Sarc, C181, Q19, Q27, Q38	3/2/1	0.516753	0.213894
SNRPD2P2	1	ILMN_3286498	Other	other			6	Ala, LeuIle, Sarc, Val, C161, Q38	4/2/0	0.516927	0.214011
PGRMC1	1	ILMN_1684771	Plasma Membrane	transmembrane receptor			6	Cit, Sarc, Q4, Q16, Q19, Q27	4/1/1	0.517101	0.214128
PRIM2	2	ILMN_1694100, ILMN_1742922	Nucleus	enzyme		cytarabine/fludarabine phosphate, cytarabine/filgrastim/fludarabine phosphate, fludarabine phosphate/rituximab, dexamethasone/fludarabine phosphate/mitoxantrone, alemtuzumab/cyclophosphamide/fludarabine phosphate/rituximab, alemtuzumab/fludarabine phosphate, cytarabine/fludarabine phosphate/oxaliplatin/rituximab, cyclophosphamide/fludarabine phosphate/mitoxantrone/rituximab, fludarabine phosphate…	6	Cit, LeuIle, Val, C4OH, C5OHHMG, Q26	4/2/0	0.517274	0.214244
CALD1	1	ILMN_1730487	Cytoplasm	other			6	Cit, C18, Q2, Q3, Q4, Q16	2/4/0	0.517448	0.214361
GNAZ	1	ILMN_1766182	Plasma Membrane	enzyme			6	Cit, C3, C18, Q4, Q16, Q19	2/3/1	0.517622	0.214477
PPBP	1	ILMN_1767281	Extracellular Space	cytokine			6	Cit, C3, C18, Q4, Q16, Q19	2/3/1	0.517795	0.214594
SCGB1C1/SCGB1C2	3	ILMN_1768099, ILMN_1813950, ILMN_3237022	Other	other			6	Cit, C3, C4OH, Q16, Q19, Q27	3/2/1	0.517969	0.21471
MPL	1	ILMN_1776640	Plasma Membrane	transmembrane receptor	unspecified application	eltrombopag, romiplostim, avatrombopag, hetrombopag, lusutrombopag	6	Cit, C3, C18, Q4, Q16, Q19	2/3/1	0.518142	0.214827
RNF144A	2	ILMN_1777660, ILMN_3238326	Nucleus	enzyme			6	Cit, Orn, Phe, C2, Q26, Q38	4/2/0	0.518316	0.214943
FIGNL2	1	ILMN_1777759	Other	other			6	Cit, LeuIle, Phe, Tyr, Val, acges	5/1/0	0.51849	0.21506
EEF2K	1	ILMN_1789171	Cytoplasm	kinase			6	Cit, LeuIle, Phe, Tyr, C5, Q20	4/1/1	0.518663	0.215177
MAX	2	ILMN_1802457, ILMN_2363426	Nucleus	transcription regulator			6	Cit, C3, C4OH, Q19, Q32, Q38	1/3/2	0.518837	0.215293
PRDX6	1	ILMN_1803180	Cytoplasm	enzyme	unspecified application		6	Cit, Sarc, C181, Q2, Q3, Q4	2/4/0	0.51901	0.21541
MYLK	2	ILMN_2364768, ILMN_1663427	Cytoplasm	kinase	prognosis		6	Cit, LeuIle, C3, Q16, Q19, Q38	3/2/1	0.519184	0.215526
CTDSPL	1	ILMN_2392189	Nucleus	other	unspecified application		6	Cit, C3, C18, Q2, Q3, Q19	1/4/1	0.519358	0.215643
METTL22	1	ILMN_1658290	Nucleus	enzyme			6	Glu, C2, C4, C181, Q26, Q32	2/3/1	0.519531	0.215759
TCTN1	1	ILMN_1685124	Extracellular Space	other			6	Glu, Tyr, Val, C0, C2, acges	3/3/0	0.519705	0.215876
KLHL35	1	ILMN_1693471	Other	other			6	Glu, C2, C16, C181, acges, Q26	2/4/0	0.519878	0.215993
RPL39	1	ILMN_1737015	Cytoplasm	other			6	Glu, C4, C4OH, C181, C182, Q26	2/4/0	0.520052	0.216109
CYB5R3	2	ILMN_1740441, ILMN_2308582	Cytoplasm	enzyme			6	Glu, Tyr, C2, C5OHHMG, C181, Q26	3/3/0	0.520226	0.216226
HDDC2	1	ILMN_1753745	Cytoplasm	other			6	Glu, C2, C16, C161, C181, acges	1/5/0	0.520399	0.216342
DIS3L	1	ILMN_1795822	Cytoplasm	enzyme			6	Glu, Sarc, Tyr, C2, C3, Q38	3/3/0	0.520573	0.216459
RPGRIP1	1	ILMN_1803739	Extracellular Space	other			6	Glu, C0, C2, acges, Q2, Q26	2/4/0	0.520747	0.216575
LINC01278	2	ILMN_1902658, ILMN_3246900	Other	other			6	Glu, C2, C18, acges, Q19, Q38	1/4/1	0.52092	0.216692
GAPDH	3	ILMN_2038778, ILMN_1343295, ILMN_1802252	Cytoplasm	enzyme	diagnosis,unspecified application		6	Glu, LeuIle, Phe, C2, Q2, Q3	3/3/0	0.521094	0.216808
MCOLN3	2	ILMN_2046611, ILMN_1775962	Plasma Membrane	ion channel			6	Glu, Sarc, Val, C3, Q27, Q38	4/2/0	0.521267	0.216925
RPL24	1	ILMN_2160388	Cytoplasm	other			6	Glu, C16, C181, C182, Q26, Q34	2/3/1	0.521441	0.217042
STAU1	2	ILMN_2327276, ILMN_1656136	Cytoplasm	transporter			6	Glu, Tyr, C2, C181, acges, Q26	3/3/0	0.521615	0.217158
NCALD	2	ILMN_2343097, ILMN_1788538	Cytoplasm	other			6	Glu, C2, acges, Q5, Q19, Q38	2/3/1	0.521788	0.217275
P2RY6	2	ILMN_1660031, ILMN_1782275	Plasma Membrane	G-protein coupled receptor			6	Gly, C0, C161, Q2, Q3, Q4	1/5/0	0.521962	0.217391
RFX2	2	ILMN_1706357, ILMN_2396287	Nucleus	transcription regulator			6	Gly, C2, C4, Q3, Q26, Q30	3/3/0	0.522135	0.217508
PITPNM1	1	ILMN_1653220	Cytoplasm	transporter			6	LeuIle, Sarc, Val, C3, C5, Q27	4/2/0	0.522309	0.217624
MCU	1	ILMN_1672759	Cytoplasm	ion channel			6	LeuIle, Phe, Tyr, C0, C5, acges	3/3/0	0.522483	0.217741
FAM13B	2	ILMN_1673478, ILMN_3258795	Cytoplasm	other			6	LeuIle, Phe, Tyr, Val, C4OH, C5OHHMG	4/2/0	0.522656	0.217858
CADM1	1	ILMN_1680132	Plasma Membrane	other			6	LeuIle, Sarc, C5, Q17, Q25, Q27	5/1/0	0.52283	0.217974
CHMP3	2	ILMN_1683827, ILMN_2406043	Cytoplasm	other			6	LeuIle, Phe, C0, C3, C4OH, Q38	2/4/0	0.523003	0.218091
HCG18	1	ILMN_1683995	Other	other			6	LeuIle, Phe, Tyr, Val, C2, C5	4/2/0	0.523177	0.218207
SLC30A6	1	ILMN_1699365	Cytoplasm	transporter			6	LeuIle, Sarc, Tyr, Val, C5, Q27	5/1/0	0.523351	0.218324
IER2	1	ILMN_1700584	Cytoplasm	transcription regulator			6	LeuIle, C0, C4, C4OH, acges, Q38	1/5/0	0.523524	0.21844
TNRC6A	1	ILMN_1714622	Nucleus	other			6	LeuIle, C0, C2, C5, C181, acges	1/5/0	0.523698	0.218557
ZNF532	1	ILMN_1731358	Nucleus	transcription regulator			6	LeuIle, Phe, Tyr, Val, C182, Q25	5/1/0	0.523872	0.218674
ZFP30	1	ILMN_1742976	Nucleus	transcription regulator			6	LeuIle, Phe, Val, C4, C4OH, C181	3/3/0	0.524045	0.21879
FAM53C	1	ILMN_1744508	Other	other			6	LeuIle, Phe, Tyr, C2, C5, C6	3/3/0	0.524219	0.218907
MTIF2	1	ILMN_1765520	Cytoplasm	translation regulator			6	LeuIle, Pro, Tyr, Q17, Q25, Q30	6/0/0	0.524392	0.219023
IL13RA1	1	ILMN_1768505	Plasma Membrane	transmembrane receptor		cintredekin besudotox	6	LeuIle, Orn, Pro, C181, Q11, Q19	3/1/2	0.524566	0.21914
SLAMF1	1	ILMN_1770768	Plasma Membrane	transmembrane receptor			6	LeuIle, MeHis, C0, C2, C5, acges	2/4/0	0.52474	0.219256
TGM6	1	ILMN_1776214	Cytoplasm	enzyme			6	LeuIle, C0, C2, C3, acges, Q38	1/5/0	0.524913	0.219373
ATP8A1	1	ILMN_1778358	Cytoplasm	transporter			6	LeuIle, Tyr, Val, C5, Q27, Q38	4/2/0	0.525087	0.219489
TNFAIP6	1	ILMN_1785732	Extracellular Space	other	unspecified application		6	LeuIle, Phe, Tyr, C2, Q6, Q26	4/1/1	0.52526	0.219606
ANKFY1	2	ILMN_1794470, ILMN_1801464	Cytoplasm	transcription regulator			6	LeuIle, C3, C16, C181, C182, Q38	1/5/0	0.525434	0.219723
ZNF398	2	ILMN_1799717, ILMN_2344047	Nucleus	transcription regulator			6	LeuIle, Sarc, Tyr, C2, C3, acges	3/3/0	0.525608	0.219839
COQ3	1	ILMN_1801378	Cytoplasm	enzyme			6	LeuIle, Phe, Tyr, C3, C5, Q38	3/3/0	0.525781	0.219956
ZNF81	1	ILMN_1837220	Nucleus	transcription regulator			6	LeuIle, Tyr, Val, C2, C5OHHMG, C181	3/3/0	0.525955	0.220072
MYOCD	1	ILMN_1894500	Nucleus	transcription regulator			6	LeuIle, Tyr, Val, C4OH, C181, acges	3/3/0	0.526128	0.220189
PPM1A	3	ILMN_1903159, ILMN_2410516, ILMN_1727127	Cytoplasm	phosphatase			6	LeuIle, MeHis, Val, C5OHHMG, C16, Q17	4/2/0	0.526302	0.220305
SP140L	2	ILMN_2187058, ILMN_1658858	Other	other			6	LeuIle, Sarc, C2, C3, Q27, Q38	3/3/0	0.526476	0.220422
LRRC75A	1	ILMN_2221784	Other	other			6	LeuIle, C0, C4, C5OHHMG, C181, Q34	1/4/1	0.526649	0.220539
CSNK2A1	2	ILMN_2386354, ILMN_1679501	Nucleus	kinase			6	LeuIle, C2, C3, C4OH, Q19, Q34	1/3/2	0.526823	0.220655
GOSR1	2	ILMN_2401033, ILMN_1798816	Cytoplasm	transporter			6	LeuIle, MeHis, Val, C0, C16, Q38	3/3/0	0.526997	0.220772
CD200R1	1	ILMN_2408112	Plasma Membrane	transmembrane receptor			6	LeuIle, MeHis, C2, C16, C181, acges	2/4/0	0.52717	0.220888
KDM7A	1	ILMN_3238369	Nucleus	enzyme			6	LeuIle, Sarc, Tyr, Val, C3, Q19	4/1/1	0.527344	0.221005
ZNF836	1	ILMN_3244836	Other	other			6	LeuIle, Tyr, C2, C5, C16, acges	2/4/0	0.527517	0.221121
HNRNPA1P51	1	ILMN_3304691	Other	other			6	LeuIle, Tyr, Val, C2, C181, acges	3/3/0	0.527691	0.221238
PATE2	1	ILMN_2133784	Extracellular Space	other			6	LeuIle, Phe, Sarc, Tyr, Q2, Q3	4/2/0	0.527865	0.221354
MRPS31	1	ILMN_1654552	Cytoplasm	other			6	MeHis, C0, C2, C181, C182, acges	1/5/0	0.528038	0.221471
SPOCK2	1	ILMN_1656287	Extracellular Space	other	diagnosis		6	MeHis, Phe, C0, C4, Q11, Q26	3/2/1	0.528212	0.221588
ATP9B	1	ILMN_1658684	Cytoplasm	transporter			6	MeHis, Pro, Val, C16, C181, Q25	4/2/0	0.528385	0.221704
TRRAP	1	ILMN_1660368	Nucleus	transcription regulator			6	MeHis, C2, C4, C5, acges, Q20	1/4/1	0.528559	0.221821
C2orf42	1	ILMN_1661594	Nucleus	other			6	MeHis, C2, C4OH, C5, C81, C181	1/5/0	0.528733	0.221937
BCL11B	1	ILMN_1665761	Nucleus	transcription regulator			6	MeHis, C0, C2, C4OH, acges, Q34	1/4/1	0.528906	0.222054
RPL13AP7	1	ILMN_1680208	Other	other			6	MeHis, C2, C3, C16, C181, acges	1/5/0	0.52908	0.22217
SNU13	1	ILMN_1709809	Nucleus	other			6	MeHis, Sarc, C0, C4, Q16, Q19	3/2/1	0.529253	0.222287
DDX50	1	ILMN_1712320	Nucleus	enzyme			6	MeHis, Phe, C0, C2, C4OH, acges	2/4/0	0.529427	0.222404
MAP3K14	1	ILMN_1724070	Cytoplasm	kinase			6	MeHis, C2, C3, acges, Q19, Q38	1/4/1	0.529601	0.22252
VEGFB	1	ILMN_1726981	Extracellular Space	growth factor	efficacy,prognosis	aflibercept, aflibercept/irinotecan, aflibercept/bevacizumab	6	MeHis, C2, C4, Q26, Q34, Q38	2/3/1	0.529774	0.222637
ZNF585A	1	ILMN_1737211	Nucleus	transcription regulator			6	MeHis, Tyr, C0, C4OH, C5, acges	2/4/0	0.529948	0.222753
ACOT7	2	ILMN_1740265, ILMN_2332250	Cytoplasm	enzyme			6	MeHis, C0, acges, Q17, Q19, Q32	2/2/2	0.530122	0.22287
B3GNT8	1	ILMN_1741389	Cytoplasm	enzyme			6	MeHis, Phe, Val, C3, Q27, Q38	4/2/0	0.530295	0.222986
STX5	2	ILMN_1749345, ILMN_1777444	Cytoplasm	transporter			6	MeHis, C0, C2, C4OH, C5, acges	1/5/0	0.530469	0.223103
RPS18	1	ILMN_1753534	Cytoplasm	other			6	MeHis, Val, C2, C16, C181, acges	2/4/0	0.530642	0.223219
BBS4	1	ILMN_1762466	Cytoplasm	other			6	MeHis, Tyr, C2, C3, acges, Q38	2/4/0	0.530816	0.223336
ZNF384	2	ILMN_1764891, ILMN_2347943	Nucleus	transcription regulator			6	MeHis, C0, C2, C3, C181, acges	1/5/0	0.53099	0.223453
LRRC25	1	ILMN_1766487	Other	other			6	MeHis, Val, C3, C4, C5, C16	2/4/0	0.531163	0.223569
LAIR1	1	ILMN_1768598	Plasma Membrane	transmembrane receptor			6	MeHis, Sarc, Val, C0, acges, Q27	4/2/0	0.531337	0.223686
SH2D3A	1	ILMN_1772466	Cytoplasm	other			6	MeHis, C0, C2, C16, C182, acges	1/5/0	0.53151	0.223802
DOCK9	1	ILMN_1773413	Cytoplasm	other			6	MeHis, Phe, C2, C16, acges, Q26	3/3/0	0.531684	0.223919
MAPKAPK2	1	ILMN_1774844	Nucleus	kinase		cdc25C phosphatase (211-221)	6	MeHis, C4, C4OH, C5OHHMG, C181, Q32	1/4/1	0.531858	0.224035
RPL35P2	1	ILMN_1775243	Other	other			6	MeHis, C16, C181, C182, acges, Q34	1/4/1	0.532031	0.224152
SLC2A6	1	ILMN_1778321	Plasma Membrane	transporter			6	MeHis, C0, C2, C3, C5OHHMG, acges	1/5/0	0.532205	0.224269
DDX31	1	ILMN_1781721	Nucleus	enzyme			6	MeHis, Val, C2, C3, acges, Q19	2/3/1	0.532378	0.224385
LDOC1	1	ILMN_1788250	Nucleus	other			6	MeHis, C2, C4, C16, C181, acges	1/5/0	0.532552	0.224502
RPL13AP6	1	ILMN_1789809	Other	other			6	MeHis, C0, C16, C18, C181, C182	1/5/0	0.532726	0.224618
MOAP1	1	ILMN_1804988	Cytoplasm	other			6	MeHis, C0, C2, C4, C16, acges	1/5/0	0.532899	0.224735
BEX5	1	ILMN_1806473	Cytoplasm	other			6	MeHis, C0, C16, C18, C181, acges	1/5/0	0.533073	0.224851
ART1	1	ILMN_1807913	Plasma Membrane	enzyme			6	MeHis, Tyr, C0, C2, C181, acges	2/4/0	0.533247	0.224968
NANS	1	ILMN_1815874	Cytoplasm	enzyme			6	MeHis, Sarc, C2, acges, Q27, Q38	3/3/0	0.53342	0.225085
RPS4X	2	ILMN_2166831, ILMN_1810577	Cytoplasm	other	diagnosis		6	MeHis, C4OH, C16, C181, Q26, Q32	2/3/1	0.533594	0.225201
PDE4B	2	ILMN_2340259, ILMN_1782922	Cytoplasm	enzyme		enprofylline, dyphylline, nitroglycerin, caffeine/ergotamine, arofylline, tetomilast, L 869298, ibudilast, apremilast, anagrelide, cilomilast, milrinone, dipyridamole, L-826,141, ketotifen, roflumilast, tolbutamide, papaverine, theophylline, pentoxifylline, caffeine	6	MeHis, C2, C3, acges, Q1, Q38	2/4/0	0.533767	0.225318
PPARA	2	ILMN_2362847, ILMN_1700488	Nucleus	ligand-dependent nuclear receptor	diagnosis	choline fenofibrate, aleglitazar, fenofibric acid/rosuvastatin, atorvastatin/choline fenofibrate, choline fenofibrate/simvastatin, ezetimibe/fenofibrate, fenofibrate/simvastatin, pemafibrate, NS-220, tesaglitazar, bezafibrate, clofibrate, fenofibrate, docosahexaenoic acid, gemfibrozil	6	MeHis, C0, C4OH, C16, C181, acges	1/5/0	0.533941	0.225434
RPL13AP5	2	ILMN_3220792, ILMN_3297317	Other	other			6	MeHis, C16, C18, C181, C182, Q34	1/4/1	0.534115	0.225551
RPS14P3	1	ILMN_3225761	Other	other			6	MeHis, Phe, C16, C181, Q11, Q26	3/2/1	0.534288	0.225667
RPRD2	1	ILMN_3238889	Nucleus	other			6	MeHis, C0, C2, C4, acges, Q19	1/4/1	0.534462	0.225784
TLR1	1	ILMN_1731048	Plasma Membrane	transmembrane receptor			6	MeHis, C0, C2, C4, acges, Q34	1/4/1	0.534635	0.2259
XAF1	2	ILMN_1742618, ILMN_2370573	Nucleus	other			6	Met, C16, C181, Q11, Q22, Q32	2/2/2	0.534809	0.226017
NUDT18	1	ILMN_1787885	Cytoplasm	enzyme			6	Met, C5OHHMG, acges, Q21, Q22, Q32	2/2/2	0.534983	0.226134
NREP	1	ILMN_1680738	Cytoplasm	other			6	Orn, C4OH, C5OHHMG, C181, Q20, Q32	1/3/2	0.535156	0.22625
GNPDA2	1	ILMN_1691567	Nucleus	enzyme			6	Orn, C2, C4OH, C181, Q20, Q32	1/3/2	0.53533	0.226367
CD302	2	ILMN_1716797, ILMN_2070940	Plasma Membrane	transmembrane receptor			6	Orn, C5, C181, Q19, Q20, Q34	1/2/3	0.535503	0.226483
SNRNP35	3	ILMN_1772845, ILMN_3229052, ILMN_2395285	Nucleus	other			6	Orn, C2, C4OH, C5OHHMG, Q17, Q26	3/3/0	0.535677	0.2266
TXNDC12	1	ILMN_1783753	Cytoplasm	enzyme			6	Orn, C4OH, Q11, Q26, Q30, Q32	3/1/2	0.535851	0.226716
GGCT	2	ILMN_2101526, ILMN_1745005	Cytoplasm	enzyme			6	Orn, C3, C4OH, Q20, Q26, Q32	2/2/2	0.536024	0.226833
LRIG2	1	ILMN_1654099	Cytoplasm	other	prognosis		6	Phe, C2, C3, acges, Q19, Q26	2/3/1	0.536198	0.22695
CNOT1	2	ILMN_1669206, ILMN_1682501	Cytoplasm	other			6	Phe, Pro, Q5, Q17, Q19, Q26	5/0/1	0.536372	0.227066
DOK3	1	ILMN_1692225	Cytoplasm	other			6	Phe, C2, C3, C4, acges, Q38	1/5/0	0.536545	0.227183
CYB5D2	1	ILMN_1696254	Extracellular Space	other			6	Phe, C0, C3, C181, acges, Q19	1/4/1	0.536719	0.227299
TMEM208	2	ILMN_1700419, ILMN_3239055	Other	other			6	Phe, C2, C4OH, C16, acges, Q32	1/4/1	0.536892	0.227416
ZNF706	3	ILMN_1702384, ILMN_2273700, ILMN_2366490	Other	other			6	Phe, Pro, Sarc, Tyr, Val, Q17	6/0/0	0.537066	0.227532
CHMP1A	1	ILMN_1709439	Extracellular Space	peptidase			6	Phe, C2, C4OH, C5OHHMG, C16, Q32	1/4/1	0.53724	0.227649
OPA1	2	ILMN_1729775, ILMN_2322458	Cytoplasm	enzyme			6	Phe, C5, C16, C181, Q5, Q26	3/3/0	0.537413	0.227765
JSRP1	1	ILMN_1739726	Cytoplasm	other			6	Phe, Sarc, Val, C3, Q12, Q26	5/1/0	0.537587	0.227882
MTND5P10	1	ILMN_1743078	Other	other			6	Phe, C2, C16, C161, acges, Q1	2/4/0	0.53776	0.227999
TUBD1	1	ILMN_1749253	Cytoplasm	other		epothilone B, colchicine/probenecid, larotaxel, eribulin, davunetide, vintafolide, milataxel, cevipabulin, gemcitabine/paclitaxel, docetaxel/prednisone, capecitabine/docetaxel, paclitaxel/trastuzumab, cyclophosphamide/prednisone/vincristine, docetaxel/hydrocortisone, cyclophosphamide/docetaxel, gemcitabine/vinorelbine, cyclophosphamide/daunorubicin/imatinib/prednisone/vincristine, cyclophosphamid…	6	Phe, Tyr, C4OH, C5OHHMG, C181, Q26	3/3/0	0.537934	0.228115
PPCS	1	ILMN_1776094	Cytoplasm	enzyme			6	Phe, Tyr, C4OH, C6, C161, C181	2/4/0	0.538108	0.228232
RPL14P1	3	ILMN_1786242, ILMN_3302177, ILMN_3225591	Other	other			6	Phe, C16, C18, C181, C182, Q26	2/4/0	0.538281	0.228348
FAM89B	1	ILMN_1804117	Cytoplasm	other			6	Phe, C2, C4OH, C5OHHMG, Q4, Q26	2/4/0	0.538455	0.228465
ZBTB4	2	ILMN_2097793, ILMN_1795905	Nucleus	transcription regulator			6	Phe, C2, C3, C4, C161, Q34	1/4/1	0.538628	0.228581
CYP2R1	1	ILMN_2119774	Cytoplasm	enzyme			6	Phe, Val, C0, C16, C181, acges	2/4/0	0.538802	0.228698
CDC42SE2	2	ILMN_2313926, ILMN_1735594	Plasma Membrane	other			6	Phe, C4, C4OH, C5, C161, C181	1/5/0	0.538976	0.228815
SUMF2	2	ILMN_2345872, ILMN_1685371	Cytoplasm	other			6	Phe, Tyr, C0, C2, C3, acges	2/4/0	0.539149	0.228931
TRDMT1	1	ILMN_2404112	Nucleus	enzyme			6	Phe, C5, C5OHHMG, C16, C18, C181	1/5/0	0.539323	0.229048
UBE2G1	2	ILMN_1719039, ILMN_1814465	Cytoplasm	enzyme			6	Pro, Q8, Q17, Q19, Q20, Q25	4/0/2	0.539497	0.229164
MRPL45	2	ILMN_1748650, ILMN_1808301	Cytoplasm	other			6	Pro, C4OH, C5OHHMG, C16, Q17, Q34	2/3/1	0.53967	0.229281
DYNLL2	1	ILMN_1772796	Cytoplasm	other			6	Pro, C4OH, C5, C181, Q34, Q38	1/4/1	0.539844	0.229397
FAM3C	2	ILMN_1777261, ILMN_2368773	Extracellular Space	cytokine			6	Pro, C4OH, C5, C16, Q20, Q25	2/3/1	0.540017	0.229514
SWAP70	1	ILMN_1785175	Cytoplasm	other			6	Pro, C4OH, C161, Q20, Q25, Q32	2/2/2	0.540191	0.22963
TAF3	1	ILMN_1807176	Nucleus	transcription regulator			6	Pro, C0, C181, acges, Q17, Q38	2/4/0	0.540365	0.229747
SLC13A3	1	ILMN_1658519	Plasma Membrane	transporter			6	Sarc, Tyr, C2, C16, C181, acges	2/4/0	0.540538	0.229864
ZDHHC13	2	ILMN_1684663, ILMN_1785831	Nucleus	transcription regulator			6	Sarc, C2, C5, C181, acges, Q38	1/5/0	0.540712	0.22998
KIF18B	1	ILMN_1726682	Cytoplasm	other			6	Sarc, C0, C2, C3, C16, acges	1/5/0	0.540885	0.230097
CNOT4	2	ILMN_1735959, ILMN_1772677	Cytoplasm	enzyme			6	Sarc, Tyr, Val, C2, C3, acges	3/3/0	0.541059	0.230213
GOLGA6L1 (includes others)	4	ILMN_1757555, ILMN_3243175, ILMN_1651980, ILMN_1728933	Other	other			6	Sarc, C0, C3, acges, Q3, Q4	1/5/0	0.541233	0.23033
RPGR	1	ILMN_1768097	Cytoplasm	other			6	Sarc, C2, C4OH, C181, acges, Q32	1/4/1	0.541406	0.230446
GRAP2	1	ILMN_1778143	Cytoplasm	other			6	Sarc, C0, C3, acges, Q19, Q38	1/4/1	0.54158	0.230563
ADSSL1	2	ILMN_2240009, ILMN_1720235	Cytoplasm	enzyme			6	Sarc, C3, C5, Q26, Q27, Q38	3/3/0	0.541753	0.23068
RABL2B	1	ILMN_2385688	Cytoplasm	other			6	Sarc, C2, C3, C4OH, acges, Q38	1/5/0	0.541927	0.230796
TADA2B	1	ILMN_3239378	Nucleus	peptidase			6	Sarc, Tyr, C2, C3, acges, Q19	2/3/1	0.542101	0.230913
GOLGA7B	1	ILMN_3247945	Other	other			6	Sarc, C2, C3, acges, Q19, Q38	1/4/1	0.542274	0.231029
POP7	1	ILMN_1680091	Nucleus	enzyme			6	Trp, Tyr, C2, C4OH, C5, acges	2/4/0	0.542448	0.231146
DUSP5	1	ILMN_1656501	Nucleus	phosphatase			6	Tyr, C2, C4OH, MMA, Q11, Q32	1/3/2	0.542622	0.231262
WDR54	1	ILMN_1658289	Other	other			6	Tyr, C3, C5, C181, acges, Q38	1/5/0	0.542795	0.231379
SLC2A9	1	ILMN_1668312	Plasma Membrane	transporter			6	Tyr, C5, C81, C16, C181, Q26	2/4/0	0.542969	0.231496
ZSCAN9	1	ILMN_1669516	Nucleus	transcription regulator			6	Tyr, Val, C0, C16, C181, Q23	3/3/0	0.543142	0.231612
UPF3A	2	ILMN_1671742, ILMN_1705515	Nucleus	transporter			6	Tyr, C2, C4, C4OH, C5, acges	1/5/0	0.543316	0.231729
THBS1	1	ILMN_1686116	Extracellular Space	other	diagnosis,efficacy		6	Tyr, Val, C3, C16, C181, Q27	3/3/0	0.54349	0.231845
EIF4EBP2	1	ILMN_1728083	Cytoplasm	translation regulator			6	Tyr, C2, C4OH, C5, Q3, Q32	1/4/1	0.543663	0.231962
OXR1	1	ILMN_1737462	Cytoplasm	enzyme			6	Tyr, C4OH, C5, Q5, Q20, Q32	2/2/2	0.543837	0.232078
B3GLCT	1	ILMN_1764813	Cytoplasm	enzyme			6	Tyr, C2, C5, C16, C181, Q34	1/4/1	0.54401	0.232195
CHP1	1	ILMN_1779401	Cytoplasm	transporter			6	Tyr, C0, C2, C3, acges, Q38	1/5/0	0.544184	0.232311
HLA-DQA1	1	ILMN_1808405	Plasma Membrane	transmembrane receptor			6	Tyr, C3, C5, C181, Q20, Q38	1/4/1	0.544358	0.232428
VPS13C	2	ILMN_1809582, ILMN_2398865	Cytoplasm	other			6	Tyr, C2, C4OH, C81, C181, Q26	2/4/0	0.544531	0.232545
VIRMA	1	ILMN_1813635	Nucleus	other			6	Tyr, C2, C4OH, C16, C181, acges	1/5/0	0.544705	0.232661
NUDT11	2	ILMN_2189668, ILMN_1717765	Cytoplasm	phosphatase			6	Tyr, C0, C2, C4OH, C181, acges	1/5/0	0.544878	0.232778
ACP6	1	ILMN_2234343	Cytoplasm	phosphatase			6	Tyr, C2, C3, C16, acges, Q38	1/5/0	0.545052	0.232894
TCEAL1	2	ILMN_2398408, ILMN_2398403	Nucleus	transcription regulator			6	Tyr, C2, C3, acges, Q30, Q38	2/4/0	0.545226	0.233011
[truncated: 6,580 more rows]

## Sheet: Supplemental Table 6
Mediation_Type	Mediation_Outcome	Metabolite	Number_Of_Tested_Genes	Tested_Genes	Significant_Mediations	Proportion_Significant_To_Tested_Genes	Sigificant_Genes	Strongest_Mediation_Genes	Strongest_Mediation_Effect_Estimate	Strongest_Mediation_CI95%_Lower	Strongest_Mediation_CI95%_Upper	Strongest_Mediation_P_Value	Strongest_Mediation_FDR_Level_1	Strongest_Mediation_FDR_Level_2
Metabolite->Gene Expression->Phenotype	log-BMI	C2	2185	GAPDH, LOC143666, FAM193A, AQP3, EXOC6, KIAA0586, EPS8, RBM11, MBTPS1, GSTM4, GALNT11, CWF19L1, SMC1A, WDR91, FN3KRP, KIAA1324L, ZMYND8, CA1, MTHFD2L, MTMR9, GRB10, RFXAP, CLK1, NUP160, NKIRAS2, HES4, RPL12, GLUL, TEX10, CUL3, LRIG2, BCL2L1, ADCY9, ASB13, KDM6A, ATP6V1G2, MRPS31, TLR6, ZSCAN18, WDR19, TUT4, RNF138, PI4KA, TSPAN3, ING1, SIGLEC10, UPK1A, AK2, MPDU1, MMP11, STAB1, MYLIP, STAU1, GFRA…	1531	0.63	LOC143666, EXOC6, EPS8, GSTM4, CWF19L1, SMC1A, WDR91, FN3KRP, ZMYND8, CA1, MTHFD2L, GRB10, CLK1, NUP160, NKIRAS2, HES4, RPL12, GLUL, TEX10, LRIG2, BCL2L1, ASB13, KDM6A, ATP6V1G2, TLR6, ZSCAN18, TUT4, RNF138, PI4KA, TSPAN3, ING1, SIGLEC10, AK2, MPDU1, MMP11, MYLIP, STAU1, ZMYM3, GLT1D1, ARHGAP27, NMT2, CLUHP3, NOTO, DUSP5, PARM1, CHMP2A, ZYG11B, CCL20, RPS6KA5, TSPYL2, RPAP2, TMEM14C, SIRT4, XPO4,…	ALAS2	0.00647507	0.0019602	0.0112246	2.05841e-10	1.14409e-08	1.52001e-08
Metabolite->Gene Expression->Phenotype	log-BMI	AC-total	1978	LOC143666, CD69, SERTAD2, WNT2B, AQP3, ENTPD2, EXOC6, MBTPS1, MAP3K11, GSTM4, GALNT11, GNG10, WDR91, KIAA1324L, IPO7, ZMYND8, SPATA7, CA1, MTMR9, ACTR5, GRB10, RFXAP, HIC2, CLK1, DHX40, AAMP, NKIRAS2, RPL12, GLUL, LINC-PINT, CUL3, SCMH1, ATRIP, LRIG2, BCL2L1, ADCY9, KDM6A, ATP6V1G2, MRPS31, EPB41L4A-AS1, ZSCAN18, WDR19, TUT4, PI4KA, RPL17, TSPAN3, SIGLEC10, METTL3, UPK1A, AK2, MPDU1, CNNM4, MMP11…	1429	0.65	LOC143666, SERTAD2, ENTPD2, EXOC6, MAP3K11, GSTM4, GNG10, WDR91, ZMYND8, CA1, ACTR5, GRB10, RFXAP, CLK1, DHX40, AAMP, NKIRAS2, RPL12, GLUL, LINC-PINT, SCMH1, ATRIP, LRIG2, BCL2L1, KDM6A, ATP6V1G2, EPB41L4A-AS1, ZSCAN18, TUT4, PI4KA, SIGLEC10, AK2, MPDU1, CNNM4, MMP11, MYLIP, STAU1, USP9X, RIT1, ARHGAP27, NMT2, NOTO, PARM1, CHMP2A, ABLIM3, MEOX1, CCL20, TSPYL2, C1orf198, TMEM14C, XPO4, ZNF831, DYN…	AHSP	0.00530133	0.00105149	0.00992164	2.56664e-10	1.05232e-08	1.35855e-08
Metabolite->Gene Expression->Phenotype	log-BMI	C4OH	1923	SERTAD2, DCK, HIST1H2BD, MTREX, EPS8, CCDC167, SMC1A, CSNK1G3, HMGN1, LMBRD1, KCTD5, ZMYND8, CA1, MTHFD2L, MTMR9, ACTR5, GRB10, GBGT1, NUP160, TET1P1, TEX10, ZER1, BCL2L1, GCC2, ADCY9, ASB13, RGL1, MPHOSPH9, CHD1, EPB41L4A-AS1, SETD5, HNRNPH3, TOM1L2, TUT4, RNF138, JADE1, FAM136A, TSPAN3, C16orf92, INTS6, DSP, GPATCH1, MPDU1, MARCH3, MYLIP, GFRA2, ZMYM3, ARSA, DNAJC10, DUSP5, HLA-G, DNM2, SH3RF1,…	1414	0.67	SERTAD2, HIST1H2BD, EPS8, SMC1A, HMGN1, KCTD5, ZMYND8, CA1, MTHFD2L, ACTR5, GRB10, NUP160, TET1P1, TEX10, ZER1, BCL2L1, ASB13, MPHOSPH9, CHD1, EPB41L4A-AS1, SETD5, TOM1L2, TUT4, RNF138, JADE1, FAM136A, TSPAN3, GPATCH1, MPDU1, MYLIP, ZMYM3, ARSA, DNAJC10, DUSP5, MEOX1, C1orf198, RPAP2, TMEM14C, SIRT4, XPO4, MUC6, MAP2K2, ADNP, KBTBD6, RFC3, PIAS2, CHKA, RYK, SAAL1, ZBTB25, GNB2, HLA-DOA, CD79A, MT…	ABCG1	0.00377321	0.00134537	0.00655237	2.23092e-10	1.46288e-08	1.91203e-08
Metabolite->Gene Expression->Phenotype	log-BMI	C18:1	1830	SERTAD2, PCBD2, DCK, AQP3, EXOC6, MBTPS1, GSTM4, CTNND1, AGFG2, MPHOSPH10, KIAA1324L, ZMYND8, SPATA7, PHKB, CA1, MTMR9, ACTR5, GRB10, RPL12, TEX10, FZD2, ATRIP, SMC6, ZER1, BCL2L1, ADCY9, ZNF24, ASB13, VN2R17P, ATP6V1G2, MRPS31, EPB41L4A-AS1, UNC93B1, HNRNPH3, ZSCAN18, TUT4, RIOK2, RPL17, TSPAN3, ING1, SIGLEC10, TIAM1, MPDU1, ZSCAN31, GTF2E1, DMD, ARHGAP27, ALDH4A1, NMT2, DNAJC10, NOTO, EPC2, PAR…	1269	0.63	SERTAD2, PCBD2, EXOC6, MBTPS1, GSTM4, AGFG2, MPHOSPH10, KIAA1324L, ZMYND8, CA1, ACTR5, GRB10, RPL12, TEX10, FZD2, ATRIP, ZER1, BCL2L1, ASB13, VN2R17P, ATP6V1G2, MRPS31, EPB41L4A-AS1, UNC93B1, ZSCAN18, TUT4, RIOK2, RPL17, TSPAN3, ING1, SIGLEC10, MPDU1, ZSCAN31, DMD, ARHGAP27, NMT2, DNAJC10, NOTO, PARM1, CHMP2A, MEOX1, TMEM14C, XPO4, MUC6, ZNF573, METTL22, SLC13A3, RYK, ATP9B, SAMD1, HLA-DOA, CD79A…	AHSP	0.00416694	0.000920554	0.00755468	2.05842e-10	2.29544e-08	2.9367e-08
Metabolite->Gene Expression->Phenotype	log-BMI	C0	1416	LOC143666, SERTAD2, AQP3, EXOC6, MBTPS1, MAP3K11, GSTM4, GALNT11, SCYL3, GNG10, KNSTRN, WDR91, ZMYND8, SPATA7, PHKB, CA1, ACTR5, GRB10, RFXAP, HIC2, AAMP, NKIRAS2, RPL12, LINC-PINT, SCMH1, SMC6, BCL2L1, ADCY9, MRPS31, EPB41L4A-AS1, ZSCAN18, TUT4, PI4KA, RPL17, TSPAN3, CNNM4, MMP11, STAB1, MYLIP, USP9X, SLC41A1, SPOCK2, GFRA2, ZMYM3, ARHGAP27, BNC2, NMT2, CHMP2A, ZYG11B, DNM2, ABLIM3, ARSK, CCDC85…	1094	0.7	LOC143666, SERTAD2, EXOC6, MAP3K11, GSTM4, SCYL3, GNG10, WDR91, ZMYND8, SPATA7, CA1, ACTR5, GRB10, RFXAP, AAMP, NKIRAS2, RPL12, LINC-PINT, SCMH1, BCL2L1, EPB41L4A-AS1, ZSCAN18, TUT4, PI4KA, RPL17, CNNM4, MMP11, MYLIP, USP9X, SPOCK2, ZMYM3, NMT2, CHMP2A, ABLIM3, MGLL, CFH, TMEM14C, XPO4, ZNF831, DYNLRB1, ZNF573, RFC3, PIAS2, CHKA, RYK, ZBTB25, HLA-DOA, CD79A, AZIN2, SNX29, KIAA0355, PLIN3, MMRN1, …	AHSP	0.0042735	0.000901923	0.00805317	1.37565e-09	3.15792e-08	1.26881e-08
Metabolite->Gene Expression->Phenotype	log-BMI	C16	1526	BORCS5, SLC7A5P1, SERTAD2, PCBD2, AQP3, EXOC6, EEF1A1P12, MBTPS1, GSTM4, SCYL3, KNSTRN, HMGN1, LMBRD1, KIAA1324L, ZMYND8, PHKB, RIOK1, ACTR5, AAMP, HES4, RPL12, LINC-PINT, FZD2, PDPK1, SMC6, BCL2L1, HERC2P2, ADCY9, ASB13, ATP6V1G2, EPB41L4A-AS1, CASK, ZSCAN18, WDR19, TUT4, RIOK2, RPL17, TSPAN3, SIGLEC10, MPDU1, CNNM4, MMP11, KIAA0319L, MYLIP, DMD, ARHGAP27, ALDH4A1, PARM1, CHMP2A, ARSK, CBX7, SRP…	1028	0.61	BORCS5, SERTAD2, EXOC6, EEF1A1P12, GSTM4, SCYL3, HMGN1, KIAA1324L, ZMYND8, PHKB, ACTR5, AAMP, HES4, RPL12, FZD2, BCL2L1, HERC2P2, ASB13, ATP6V1G2, EPB41L4A-AS1, ZSCAN18, TUT4, RIOK2, RPL17, TSPAN3, SIGLEC10, CNNM4, MMP11, KIAA0319L, MYLIP, DMD, ARHGAP27, PARM1, CHMP2A, TMEM14C, KBTBD6, KDM2B, PIAS2, SLC13A3, RYK, ATP9B, SAMD1, HLA-DOA, CD79A, FZD6, BCL11A, KIAA0355, PDXDC2P-NPIPB14P, MRPS21, ABHD…	AHSP	0.00349345	0.000722452	0.0066097	2.02994e-09	1.27736e-07	3.62339e-08
Metabolite->Gene Expression->Phenotype	log-BMI	C3	1242	LOC143666, SERTAD2, PCBD2, XRCC2, ENTPD2, SPRED3, EXOC6, CWF19L1, ANK3, GOLGA6L1 (includes others), GNG10, WDR91, KIAA1324L, MTMR9, ACTR5, GRB10, RFXAP, IL10RA, DHX40, PITPNM1, HES4, GLUL, CUL3, SCMH1, ATRIP, LRIG2, CD1C, ATP6V1G2, WDR19, PI4KA, TSPAN3, SIGLEC10, CAPG, HRASLS, MMP11, STAB1, RGS1, MYLIP, CDKN2C, RRP7A, PARM1, STAC3, CHMP2A, ABLIM3, SRPK2, TSPYL2, VAV3, C1orf198, TMEM14C, XPO4, ZNF…	989	0.75	LOC143666, SERTAD2, PCBD2, XRCC2, EXOC6, CWF19L1, GOLGA6L1 (includes others), GNG10, WDR91, ACTR5, GRB10, IL10RA, DHX40, PITPNM1, HES4, GLUL, SCMH1, ATRIP, LRIG2, CD1C, ATP6V1G2, SIGLEC10, HRASLS, MMP11, RGS1, MYLIP, RRP7A, PARM1, STAC3, CHMP2A, ABLIM3, TSPYL2, C1orf198, TMEM14C, XPO4, WNT10A, CHKA, IQSEC2, HACD3, HLA-DOA, ARHGAP27P1, CD79A, AZIN2, LGALS3BP, SNX29, BCL11A, KIAA0355, ISG20, RSPH9,…	ALAS2	0.00471499	0.00122008	0.00872626	1.85853e-09	2.36248e-08	6.83278e-09
Metabolite->Gene Expression->Phenotype	log-BMI	C5	1444	IPO13, BORCS5, MLYCD, MFN2, KIAA0586, GALNT11, HMGN1, LMBRD1, NLRP7, KIAA1324L, ZMYND8, SPATA7, PHKB, CA1, MTHFD2L, GLIPR2, SH3KBP1, PAAF1, HIC2, NUP160, PITPNM1, DNAJB14, NKIRAS2, S1PR1, FZD2, INTS4, SCMH1, CD1C, ADCY9, FKBP3, TUT4, HPS5, DCLRE1B, TSPAN3, TIAM1, FANCI, MPDU1, CNNM4, MARCH3, STAB1, MYLIP, DMD, ZMYM3, DNAJC10, PARM1, CHMP2A, DNM2, SRPK2, ZNF254, XPO4, ADNP, ZNF831, ATP1B1, ZNF573,…	949	0.6	BORCS5, MLYCD, MFN2, HMGN1, NLRP7, ZMYND8, SPATA7, CA1, MTHFD2L, GLIPR2, PAAF1, NUP160, PITPNM1, DNAJB14, NKIRAS2, FZD2, INTS4, SCMH1, CD1C, FKBP3, TUT4, HPS5, CNNM4, MYLIP, DMD, ZMYM3, DNAJC10, PARM1, CHMP2A, XPO4, RFC3, GNB2, HLA-DOA, ZCRB1, ANKRD16, RFC5, SNX29, TRMT13, BCL11A, KIAA0355, C1orf216, MMRN1, ZNF529, CREBL2, PDXDC2P-NPIPB14P, MRPS21, SPATA31C2, TRRAP, RIN1, SEPT6, FLOT1, C20orf85, …	ABCG1	0.0035986	0.00174513	0.00576051	2.05868e-10	1.25424e-08	1.65543e-08
Metabolite->Gene Expression->Phenotype	log-BMI	Q38:MMA/C3	1265	LOC143666, SERTAD2, PCBD2, WNT2B, HIST1H2BD, MARK4, EXOC6, FHOD1, GALNT11, ABCC5, GNG10, DVL2, WDR91, MAGEA3/MAGEA6, KIAA1324L, ZMYND8, ACTR5, GRB10, IL10RA, TPM4, NKIRAS2, GLUL, ATRIP, GCC2, CD1C, UBE3A, ATP6V1G2, SLCO3A1, SERF1A/SERF1B, TOM1L2, WDR19, TUT4, RNF138, PI4KA, TSPAN3, MPDU1, CAPG, HRASLS, MMP11, MYLIP, ZBTB7A, PRPF38A, IDO1, RIT1, ARHGAP27, ARSA, CHMP2A, ABLIM3, TSPYL2, C1orf198, SA…	899	0.67	LOC143666, SERTAD2, PCBD2, HIST1H2BD, EXOC6, FHOD1, ABCC5, GNG10, DVL2, WDR91, MAGEA3/MAGEA6, ZMYND8, ACTR5, GRB10, IL10RA, TPM4, NKIRAS2, GLUL, ATRIP, CD1C, UBE3A, ATP6V1G2, SLCO3A1, TOM1L2, TUT4, RNF138, PI4KA, HRASLS, MMP11, MYLIP, ZBTB7A, IDO1, RIT1, ARSA, CHMP2A, ABLIM3, TSPYL2, C1orf198, XPO4, CHKA, PTPRN, LINC00239, HLA-DOA, NEFL, ARHGAP27P1, FAM24B, ISG20, ZBTB24, PLIN3, ZNF529, MTBP, TDR…	ALAS2	-0.00361837	-0.00671043	-0.00106141	1.72779e-08	2.58209e-07	8.82108e-17
Metabolite->Gene Expression->Phenotype	log-BMI	Phe	1095	GAPDH, IPO13, SNIP1, SYTL2, EXOC6, RBM11, FHOD1, SLC38A2, GALNT11, KMT5A, GNG10, HMGN1, IL4R, NLRP7, SPATA7, CA1, RIOK1, GLIPR2, ERF, RPL12, LRIG2, MPHOSPH9, CHD1, EPB41L4A-AS1, HERC6, RNF181, MPDU1, ZSCAN31, CAPG, GOT1, DEF8, SPOCK2, GLT1D1, RIT1, SULT1A1, REPS2, TMEM14C, XPO4, TXNRD2, MAP2K2, MBNL2, RGCC, TMCC2, HIST2H2AA3/HIST2H2AA4, RFC5, KIAA0355, C1orf216, PLIN3, ZNF529, MTBP, PEX5, PDXDC2P…	851	0.71	SNIP1, EXOC6, RBM11, FHOD1, KMT5A, GNG10, HMGN1, IL4R, NLRP7, SPATA7, CA1, GLIPR2, RPL12, LRIG2, MPHOSPH9, CHD1, EPB41L4A-AS1, HERC6, MPDU1, ZSCAN31, GOT1, SPOCK2, GLT1D1, RIT1, REPS2, TMEM14C, XPO4, MAP2K2, MBNL2, TMCC2, KIAA0355, C1orf216, PLIN3, ZNF529, MTBP, PDXDC2P-NPIPB14P, RPS27, LACTB2, GTPBP8, SEPT6, FLOT1, ZMYM2, AP2S1, SON, FBXL15, RPL32, CANT1, EPHA1, CD180, EFNA4, WASL, MIS18BP1, SQO…	CACNA2D3	0.00322761	0.00153129	0.00511434	2.05841e-10	1.23375e-08	1.63195e-08
Metabolite->Gene Expression->Phenotype	log-BMI	Val	1103	IPO13, PCBD2, ZFPM1, EXOC6, RBM11, FHOD1, CWF19L1, KMT5A, HMGN1, IL4R, FBXO32, ZNF507, KCTD5, FN3KRP, IPO7, RIOK1, LMNTD2, ERF, TPM4, PITPNM1, PFKFB4, NKIRAS2, SIKE1, KCTD9, C6orf62, SLC45A2, GCC2, KHNYN, MPHOSPH9, CHD1, EPB41L4A-AS1, FAM193B, SETD5, RALGPS2, SLCO3A1, RANBP2, HNRNPH3, ZBTB34, HPS5, CAPNS1, SIGLEC10, ZSCAN31, CAPG, RGS1, MYLIP, DEF8, GLT1D1, RIT1, PARM1, SULT1A1, SRPK2, SAR1A, RPA…	849	0.72	PCBD2, ZFPM1, EXOC6, RBM11, FHOD1, CWF19L1, KMT5A, HMGN1, IL4R, FBXO32, KCTD5, FN3KRP, IPO7, TPM4, PITPNM1, PFKFB4, NKIRAS2, SIKE1, SLC45A2, MPHOSPH9, CHD1, EPB41L4A-AS1, FAM193B, SLCO3A1, RANBP2, ZBTB34, HPS5, CAPNS1, SIGLEC10, ZSCAN31, RGS1, MYLIP, GLT1D1, RIT1, PARM1, RPAP2, PPM1M, XPO4, ATP1B1, PIAS2, ATP9B, FAM19A4, GNB2, ZCRB1, TNFRSF8, FZD6, WWP2, C1orf216, PLIN3, ZNF529, MTBP, LIG3, ALG11…	ABCG1	0.00571739	0.00302791	0.00873561	2.05841e-10	8.29671e-09	1.12991e-08
Metabolite->Gene Expression->Phenotype	log-BMI	Leu|Ile	1185	GAPDH, ZFPM1, KIAA0586, CAT, RBM11, FHOD1, SLC38A2, GALNT11, KMT5A, HMGN1, IL4R, KCTD5, RIOK1, MTMR9, ERF, TPM4, PITPNM1, NKIRAS2, S1PR1, SIKE1, IL18BP, SLC45A2, GCC2, TESK2, KHNYN, MPHOSPH9, CHD1, FAM193B, SETD5, HERC6, ZNF280B, RANBP2, HNRNPH3, HPS5, CAPNS1, SIGLEC10, CNNM4, ZSCAN31, TRNT1, ZBTB7A, DEF8, RIT1, PARM1, REPS2, RPAP2, XPO4, ATP1B1, ZNF573, PIAS2, MRPS18C, HIST2H2AA3/HIST2H2AA4, SAM…	808	0.64	ZFPM1, RBM11, FHOD1, KMT5A, HMGN1, IL4R, KCTD5, TPM4, PITPNM1, NKIRAS2, SIKE1, SLC45A2, MPHOSPH9, CHD1, SETD5, HERC6, ZNF280B, RANBP2, HPS5, CAPNS1, SIGLEC10, CNNM4, ZSCAN31, TRNT1, ZBTB7A, RIT1, PARM1, REPS2, RPAP2, XPO4, ZNF573, PIAS2, MRPS18C, TNFRSF8, FZD6, AZIN2, LGALS3BP, FGA, PLIN3, ZNF529, MTBP, LIG3, THAP6, FLOT1, RBM34, C5orf34, LRPPRC, SLC9B2, SREBF1, SON, ZNF702P, OTOF, FBXL15, MYLK, …	ABCG1	0.00756206	0.0046144	0.010968	2.05841e-10	1.14714e-08	1.52239e-08
Metabolite->Gene Expression->Phenotype	log-BMI	Q19:(Leu|Ile)/C3	1069	CDT1, SERTAD2, PCBD2, HIST1H2BD, ENTPD2, EXOC6, ANK3, KNSTRN, KIAA1324L, ACTR5, GRB10, FAM153A/FAM153B, RFXAP, HIC2, HES4, GLUL, CUL3, SCMH1, ATRIP, SMC6, LRIG2, CD1C, ZNF24, ATP6V1G2, HDHD5, CASK, SERF1A/SERF1B, WDR19, FAM136A, C15orf61, BCKDHB, TSPAN3, AK2, HRASLS, TMEM191A, MYLIP, CDKN2C, DNAJC10, PARM1, CHMP2A, ABLIM3, TSPYL2, C1orf198, BPHL, STMN1, TMEM14C, XPO4, ZNF365, MEX3B, HLA-DOA, KLF1…	800	0.7	SERTAD2, PCBD2, HIST1H2BD, ENTPD2, EXOC6, ACTR5, GRB10, RFXAP, HES4, GLUL, SCMH1, ATRIP, LRIG2, CD1C, ATP6V1G2, HDHD5, CASK, FAM136A, BCKDHB, TSPAN3, AK2, HRASLS, MYLIP, CDKN2C, DNAJC10, PARM1, CHMP2A, ABLIM3, TSPYL2, C1orf198, STMN1, TMEM14C, XPO4, HLA-DOA, CD79A, WWP2, SNX29, RUFY1, MMRN1, LEFTY1, ABHD17B, PER3, BANK1, MED23, MAP7D3, USPL1, CA2, GPSM3, LIN7B, TLK2, SLC24A3, MAOA, UMODL1-AS1, CN…	ALAS2	-0.00403775	-0.00723878	-0.00117005	2.07543e-11	4.55397e-10	2.48291e-22
Metabolite->Gene Expression->Phenotype	log-BMI	Ala	1260	LOC143666, TICAM2, SERTAD2, KDELC2, STK10, RBM11, FHOD1, KMT5A, KCNMB1, IL4R, IGKV3D-20, WDR91, KCTD5, NLRP7, PHKB, GLIPR2, OPA3, IL10RA, PLAC8, DHX40, TAF12, SLC35A3, SIKE1, IL18BP, CORO1B, INTS4, AGPAT3, GCC2, ATP1B3, ZNF24, CPSF1, TEKT1, HERC6, UNC93B1, C19orf25, BCKDHB, FBRSL1, MRPS21, GSC, MMP11, PPP6R2, ELL2, RGS1, GOSR2, YBEY, SLFN14, ERMARD, CCDC85B, CLEC12B, PLEKHG2, RSAD2, TXNRD2, ABT1,…	780	0.57	LOC143666, SERTAD2, STK10, FHOD1, KMT5A, KCNMB1, IL4R, IGKV3D-20, WDR91, KCTD5, NLRP7, GLIPR2, IL10RA, DHX40, TAF12, SLC35A3, SIKE1, INTS4, HERC6, UNC93B1, C19orf25, BCKDHB, FBRSL1, MRPS21, MMP11, ELL2, RGS1, SLFN14, ERMARD, PLEKHG2, RSAD2, MRPS18C, FAM19A4, ZCRB1, NEFL, ARHGAP27P1, MTMR14, PSMG1, FAM24B, AZIN2, LGALS3BP, WWP2, BCL11A, C1orf43, LACTB2, TOE1, THAP6, VPS33A, MX1, SLC9B2, SRP54, SOX…	ABCA1	0.00457095	0.00331165	0.00593473	2.05841e-10	9.38348e-09	1.26192e-08
Metabolite->Gene Expression->Phenotype	log-BMI	C4	1015	HIST1H2BD, KCTD5, CA1, MTHFD2L, GLIPR2, GRB10, DNAJB14, SMC6, GCC2, SDHAP1, TRIM32, WDR19, TUT4, MARCH3, STAB1, MYLIP, SPOCK2, GFRA2, ZMYM3, ARHGAP27, NMT2, ARSA, PARM1, CHMP2A, RPAP2, STMN1, SIRT4, XPO4, ZNF831, POLH, METTL22, CHKA, SLC46A3, GNB2, HLA-DOA, CARD19, CD79A, STX3, AZIN2, TRMT13, BCL11A, C1orf216, RNF44, IGSF9B, TRRAP, WLS, CSF2RA, SEPT6, ZBTB45, BANK1, LARGE1, GDF1, AP2S1, PTP4A3, F…	764	0.7	HIST1H2BD, KCTD5, CA1, MTHFD2L, GLIPR2, GRB10, DNAJB14, SMC6, TUT4, STAB1, MYLIP, SPOCK2, ZMYM3, ARHGAP27, NMT2, ARSA, PARM1, CHMP2A, RPAP2, STMN1, SIRT4, XPO4, ZNF831, METTL22, CHKA, GNB2, HLA-DOA, CD79A, AZIN2, BCL11A, C1orf216, TRRAP, CSF2RA, SEPT6, ZBTB45, BANK1, AP2S1, USPL1, GPSM3, SON, DSC2, CNNM2, AGL, RAB1B, ZNF415, MBIP, CYP51A1, FLNB, CEP19, SKP2, IGFBP4, NBR2, MIS18BP1, ZC3HAV1, LTBR,…	ABCG1	0.00297624	0.00149253	0.00472618	2.05865e-10	1.25082e-08	1.65272e-08
Metabolite->Gene Expression->Phenotype	log-BMI	Tyr	1040	COL17A1, HDAC8, EXOC6, GSG1, FHOD1, GALNT11, GNG10, AGFG2, IL4R, WDR91, IPO7, SPATA7, RIOK1, SH3KBP1, CLEC10A, DNAJB14, GCC2, KHNYN, CHD1, EPB41L4A-AS1, HERC6, UNC93B1, ZNF589, HNRNPH3, DSP, ZSCAN31, TRNT1, STAB1, KIAA0319L, STAU1, DEF8, RIT1, DUSP5, CHMP2A, ERMARD, RPAP2, TMEM14C, RSAD2, XPO4, ATP1B1, WDR54, SLC13A3, ZCRB1, CARD19, AZIN2, BCL11A, KIAA0355, C1orf216, PLIN3, SYF2, MCOLN2, ENPP5, N…	758	0.67	COL17A1, HDAC8, EXOC6, FHOD1, GNG10, AGFG2, IL4R, WDR91, IPO7, CLEC10A, DNAJB14, CHD1, EPB41L4A-AS1, HERC6, UNC93B1, DSP, ZSCAN31, KIAA0319L, STAU1, RIT1, CHMP2A, ERMARD, TMEM14C, RSAD2, XPO4, ATP1B1, ZCRB1, AZIN2, BCL11A, KIAA0355, C1orf216, PLIN3, SYF2, MCOLN2, NEK6, FLOT1, NR3C2, MX1, ZNF702P, OTOF, OR2A1/OR2A42, UMODL1-AS1, INPP5A, FLNB, LINC01561, CRTAP, SKP2, MIS18BP1, ZNF75A, SQOR, KIR2DL1…	ABCA1	0.00298893	0.0012506	0.00491191	2.05844e-10	9.97796e-09	1.3374e-08
Metabolite->Gene Expression->Phenotype	log-BMI	Q26:Glu/Orn	1000	HIST1H2BD, TGOLN2, KCNMB1, RPS29P3, SECTM1, CA1, APEX2, INPP4A, GBGT1, ECH1, SLC35A3, CORO1B, TIMM9, LRIG2, BCL2L1, HMGB2, ATP6V1G2, FAM172A, CHD1, EPB41L4A-AS1, TOM1L2, TUT4, TSPAN3, INTS6, MPDU1, STAB1, RGS1, MYLIP, SPOCK2, RIT1, DNAJC10, CHMP2A, LINC01558, YTHDF3, RPS6KA5, RSAD2, XPO4, MUC6, ZNF831, METTL22, RYK, UBXN6, ZBTB25, HIST2H2AA3/HIST2H2AA4, PPP1R10, HLA-DOA, RNF44, PAQR4, RIN1, SEPT6…	734	0.67	HIST1H2BD, KCNMB1, RPS29P3, SECTM1, CA1, SLC35A3, TIMM9, LRIG2, BCL2L1, ATP6V1G2, CHD1, EPB41L4A-AS1, TOM1L2, TUT4, TSPAN3, MPDU1, STAB1, RGS1, MYLIP, SPOCK2, RIT1, DNAJC10, CHMP2A, LINC01558, YTHDF3, RPS6KA5, XPO4, MUC6, ZNF831, METTL22, RYK, UBXN6, ZBTB25, HIST2H2AA3/HIST2H2AA4, HLA-DOA, PAQR4, RIN1, SEPT6, BANK1, DCTN2, ING1, USPL1, SON, CANT1, ZFP91, SKP2, SLC25A19, IRF8, RPS14, HYAL3, LTBR, …	CACNA2D3	0.00345788	0.00137534	0.00611306	5.46003e-09	1.36004e-07	1.44584e-08
Metabolite->Gene Expression->Phenotype	log-BMI	Sarc	1043	LOC143666, UHRF1BP1L, FHOD1, MICAL3, KMT5A, GNG10, IGKV3D-20, ZNF507, KCTD5, NLRP7, GLIPR2, GRB10, OPA3, PITPNM1, DNAJB14, SLC35A3, PIGO, UBL7, GPR63, CUL3, GCC2, UBE3A, TXN2, KDM6A, HERC6, FKBP3, UNC93B1, PI4KA, C19orf25, BCKDHB, KLHL18, CAPG, HRASLS, MMP11, PDE6B, RGS1, LINC01558, SLC1A4, CRIP1, P3H2, HMGCR, SRPK2, MVD, TMEM14C, TERF2IP, ABCG1, PIAS2, FAM53A, SLC13A3, SAMD1, SP140L, NEFL, CARD1…	682	0.62	LOC143666, FHOD1, MICAL3, KMT5A, GNG10, IGKV3D-20, KCTD5, NLRP7, GLIPR2, GRB10, PITPNM1, DNAJB14, SLC35A3, PIGO, GPR63, UBE3A, KDM6A, HERC6, FKBP3, UNC93B1, C19orf25, BCKDHB, HRASLS, MMP11, PDE6B, RGS1, LINC01558, P3H2, HMGCR, MVD, TMEM14C, ABCG1, PIAS2, NEFL, FZD6, FAM24B, AZIN2, LGALS3BP, WWP2, BCL11A, KIAA0355, ISG20, C1orf216, LIG3, CLCN3, SNORA7B, TOE1, TBC1D7, CTF1, SRP54, OTOF, MAOA, CNNM2…	ALAS2	0.00679681	0.00170195	0.0137039	4.33905e-06	3.06221e-05	1.23182e-08
[truncated: 82 more rows]

## Sheet: Supplemental Table 7
Mediation_Type	Mediation_Outcome	Gene	Number_Of_Tested_Metabolites	Tested_Metabolites	Significant_Mediations	Proportion_Significant_To_Tested_Metabolites	Sigificant_Metabolites	Strongest_Mediation_Metabolites	Strongest_Mediation_Effect_Estimate	Strongest_Mediation_CI95%_Lower	Strongest_Mediation_CI95%_Upper	Strongest_Mediation_P_Value	Strongest_Mediation_FDR_Level_1	Strongest_Mediation_FDR_Level_2
[truncated: 9,248 more rows]

## Sheet: Supplemental Table 8
Gene	Gene Expression Probe	Metabolite	Metabolite Abbreviation	Exposure	Mediator	Outcome	Proportion Mediated	Mediation effect size	CI95% [lower]	CI95% [upper]	P-Value	Local FDR	Global FDR	Sigificance at hierarchical FDR=5%	Total effect on Outcome	Explained varianc of Exposure
ARID5B	ILMN_1721626	Aminobutyric acid	Aba	Metabolite	Gene Expression	BMI	0.018	0.00035	-0.00071	0.0015	0.0054	0.00734536	5.05175e-09	Yes	0.019	0.0062
[truncated: 109 more rows]

## Sheet: Supplemental Table 9
	LIFE Adult	LIFE Heart (non-AMI)	LIFE Heart (AMI)	Sorb
[truncated: 7 more rows]
